# Supplementary material for: Deciphering Molecular and Phenotypic Changes Associated with Early Autoimmune Disease in the Aire-Deficient Mouse Model of Sjögren’s Syndrome
Source: Int J Mol Sci. 2018 Nov 17;19(11):3628. doi: 10.3390/ijms19113628 (PMC6274681; doi:10.3390/ijms19113628)
Supplement: Supplementary file 1 [file ijms-19-03628-s001.zip]

Archive with 9 entries (8 files):
- Table S1. Aire_LG_RNAseq_5weeks_quantification_all_genes.txt
- __MACOSX/
- __MACOSX/._Table S1. Aire_LG_RNAseq_5weeks_quantification_all_genes.txt
- Table S2. Aire_LG_RNAseq_5weeks_gene_counts_p=0.01.txt
- __MACOSX/._Table S2. Aire_LG_RNAseq_5weeks_gene_counts_p=0.01.txt
- Table S3. DiffExp_genes_p0.01.xlsx
- __MACOSX/._Table S3. DiffExp_genes_p0.01.xlsx
- seq_template_v2.1.xls
- __MACOSX/._seq_template_v2.1.xls
