# Supplementary material for: Deciphering Molecular and Phenotypic Changes Associated with Early Autoimmune Disease in the Aire-Deficient Mouse Model of Sjögren’s Syndrome
Source: Int J Mol Sci. 2018 Nov 17;19(11):3628. doi: 10.3390/ijms19113628 (PMC6274681; doi:10.3390/ijms19113628)
Supplement: Supplementary file 1 [file ijms-19-03628-s001.zip › Table S1. Aire_LG_RNAseq_5weeks_quantification_all_genes.txt]

Chromosome	Start	Stop	Strand	Gene Symbol	gene_biotype	gene_name	gene_source	gene_version	AS001_S69_R1	AS002_S70_R1	AS005_S73_R1	AS008_S76_R1	AS009_S77_R1	AS012_S4_R1_001.fastq	AS014_S6_R1_001.fastq
7	45567794	45575328	-	0610005C13Rik	antisense	0610005C13Rik	havana	1	1.36703	0.0001	1.15513	0.713403	0.377132	1.57081	1.15417
11	51685386	51688875	-	0610009B22Rik	protein_coding	0610009B22Rik	ensembl_havana	9	35.5404	25.2848	72.1892	33.1686	24.8842	36.9118	62.3196
2	26445696	26459391	+	0610009E02Rik	processed_transcript	0610009E02Rik	havana	1	9.56864	2.74844	28.2982	15.3361	7.4878	8.63902	27.1206
11	120348678	120351191	+	0610009L18Rik	bidirectional_promoter_lncRNA	0610009L18Rik	ensembl_havana	4	2.73397	6.04644	9.81781	6.06318	1.88526	8.63902	5.19339
18	38250249	38262630	+	0610009O20Rik	protein_coding	0610009O20Rik	ensembl	5	117.556	86.8476	90.6696	73.292	107.831	73.0383	84.8239
11	23564961	23633640	-	0610010F05Rik	protein_coding	0610010F05Rik	ensembl_havana	15	9.56864	11.5431	43.3136	41.0151	25.2613	28.2729	35.1991
11	70235206	70237915	-	0610010K14Rik	protein_coding	0610010K14Rik	ensembl_havana	18	84.3329	95.6171	107.869	58.0291	57.1215	85.7599	103.439
16	31947050	31948495	-	0610012G03Rik	protein_coding	0610012G03Rik	havana	1	113.456	67.6092	127.63	61.3442	44.4899	120.945	118.869
4	98321398	98331792	+	0610025J13Rik	antisense	0610025J13Rik	ensembl_havana	16	0.0001	0.0001	0.0001	0.178426	0.0001	0.785457	0.0001
6	72347317	72353149	+	0610030E20Rik	protein_coding	0610030E20Rik	ensembl_havana	5	75.1815	69.8079	80.8519	83.2784	77.2917	91.1014	86.555
3	138210716	138240406	-	0610031O16Rik	antisense	0610031O16Rik	havana	7	0.0001	0.0001	0.577613	1.24838	1.88526	0.785457	0.577133
6	51400966	51402220	-	0610033M10Rik	lincRNA	0610033M10Rik	havana	1	0.0001	0.0001	0.0001	0.535078	0.0001	0.785457	0.0001
4	107889813	107899385	+	0610037L13Rik	protein_coding	0610037L13Rik	ensembl_havana	15	61.5122	78.0529	106.262	91.6597	72.0133	105.238	101.558
8	77517056	77523899	+	0610038B21Rik	antisense	0610038B21Rik	havana	2	0.0001	1.09944	1.15513	0.535078	0.754165	1.57081	0.0001
2	163644850	163645802	+	0610039K10Rik	antisense	0610039K10Rik	ensembl_havana	2	1.36703	1.09944	1.15513	0.535078	0.377132	0.0001	0.0001
5	143329247	143332705	+	0610040B10Rik	antisense	0610040B10Rik	havana	2	8.20171	3.84777	18.4805	12.6612	4.90152	12.5658	25.9666
6	108577039	108660935	-	0610040F04Rik	antisense	0610040F04Rik	havana	4	0.0001	0.0001	0.0001	0.178426	0.0001	0.0001	0.0001
5	63812363	63899626	+	0610040J01Rik	protein_coding	0610040J01Rik	ensembl_havana	7	43.742	72.0066	66.9916	68.2989	55.0468	58.1165	62.8967
4	101353783	101399182	+	0610043K17Rik	lincRNA	0610043K17Rik	havana	7	1.36703	1.09944	1.15513	1.96168	0.754165	0.785457	2.30823
5	109995511	109996399	-	1010001B22Rik	lincRNA	1010001B22Rik	havana	1	2.73397	1.6491	4.04269	2.31834	1.1312	1.57081	2.30823
3	138065052	138081507	+	1110002E22Rik	protein_coding	1110002E22Rik	havana	2	0.0001	0.0001	0.0001	0.713403	0.0001	0.0001	0.0001
10	66912489	66920259	-	1110002J07Rik	lincRNA	1110002J07Rik	havana	2	0.0001	1.09944	0.0001	1.96168	0.0001	0.0001	0.577133
12	3403878	3427012	-	1110002L01Rik	antisense	1110002L01Rik	ensembl_havana	6	8.20171	12.6425	5.77523	10.6997	13.9503	7.06831	6.92449
5	65405751	65406518	+	1110003F10Rik	TEC	1110003F10Rik	havana	1	0.0001	0.0001	0.577613	0.713403	0.377132	0.0001	0.0001
16	90925809	90935115	-	1110004E09Rik	protein_coding	1110004E09Rik	ensembl_havana	10	42.3751	34.6292	57.7514	39.4101	27.1464	48.6922	63.4737
7	116039397	116105211	+	1110004F10Rik	protein_coding	1110004F10Rik	ensembl_havana	12	35.5404	46.1722	58.9064	45.1165	41.4737	55.7604	58.2804
5	115631049	115631817	-	1110006O24Rik	lincRNA	1110006O24Rik	havana	1	8.20171	5.49678	15.0154	9.80802	2.63933	7.85367	17.8881
2	156863128	156873564	+	1110008F13Rik	protein_coding	1110008F13Rik	ensembl_havana	3	203.673	87.3973	214.835	87.9146	91.2418	201.051	215.81
12	55299577	55382534	+	1110008L16Rik	protein_coding	1110008L16Rik	ensembl_havana	14	21.871	23.6358	41.581	29.7805	21.1139	24.3461	29.4288
2	32377097	32381939	-	1110008P14Rik	protein_coding	1110008P14Rik	ensembl_havana	4	231.012	100.039	192.312	70.6171	84.4554	211.261	190.998
X	70385877	70389418	+	1110012L19Rik	protein_coding	1110012L19Rik	ensembl_havana	5	23.238	23.6358	34.6509	29.9588	24.8842	27.4876	34.6221
4	41505009	41517334	-	1110017D15Rik	protein_coding	1110017D15Rik	ensembl_havana	12	0.0001	0.0001	0.0001	0.713403	0.0001	0.0001	0.0001
2	167188702	167192809	+	1110018N20Rik	processed_transcript	1110018N20Rik	havana	7	0.0001	1.6491	0.577613	0.713403	1.50823	0.0001	0.577133
6	13871526	14044386	+	1110019D14Rik	lincRNA	1110019D14Rik	havana	7	9.56864	8.79478	39.271	20.6859	11.6881	16.4926	30.5828
17	84954967	84957711	-	1110020A21Rik	lincRNA	1110020A21Rik	ensembl	1	1.36703	2.74844	4.04269	4.27992	1.1312	4.71224	5.19339
15	81584174	81585029	-	1110025M09Rik	TEC	1110025M09Rik	havana	1	1.36703	7.69545	3.46518	6.77648	6.03262	2.35617	6.34746
11	87701396	87705332	+	1110028F11Rik	sense_intronic	1110028F11Rik	havana	1	0.0001	0.0001	0.577613	2.67499	0.0001	1.57081	0.0001
9	50762828	50775521	-	1110032A03Rik	protein_coding	1110032A03Rik	ensembl_havana	10	72.4476	36.8278	120.7	50.4663	50.5224	79.3211	108.482
3	68869586	68872164	+	1110032F04Rik	protein_coding	1110032F04Rik	ensembl_havana	2	0.0001	1.6491	0.0001	1.07006	2.26229	0.0001	0.0001
2	132686931	132751056	+	1110034G24Rik	protein_coding	1110034G24Rik	ensembl_havana	10	20.5041	20.3378	28.2982	20.3292	12.4422	18.8487	21.9273
7	29155680	29156921	+	1110035H17Rik	antisense	1110035H17Rik	ensembl_havana	4	0.0001	3.29811	2.88766	4.45825	1.50823	0.785457	2.30823
17	34950238	34952472	-	1110038B12Rik	processed_transcript	1110038B12Rik	havana	7	27.3388	32.4305	32.3408	34.0603	30.9167	36.1265	24.2355
15	76948506	76950980	+	1110038F14Rik	protein_coding	1110038F14Rik	ensembl_havana	6	76.5484	85.1986	96.4446	67.5855	55.4238	87.96	80.7847
13	33935567	33960182	+	1110046J04Rik	antisense	1110046J04Rik	havana	3	0.0001	1.6491	0.0001	3.38829	1.50823	1.57081	1.7312
2	91275068	91444705	-	1110051M20Rik	protein_coding	1110051M20Rik	ensembl_havana	18	2.73397	14.8411	5.19771	9.27304	9.80294	3.14153	4.03933
19	21581202	21652977	-	1110059E24Rik	protein_coding	1110059E24Rik	ensembl_havana	9	8.20171	26.9338	22.5231	28.7106	26.0153	12.5658	21.3503
9	122945089	122951001	-	1110059G10Rik	protein_coding	1110059G10Rik	ensembl_havana	7	17.7702	18.1391	33.4958	31.0288	22.245	19.634	28.2747
4	124849080	124851197	-	1110065P20Rik	protein_coding	1110065P20Rik	ensembl_havana	10	205.04	47.8212	170.366	71.152	48.2602	175.135	158.107
11	82974316	82975586	-	1190001M18Rik	lincRNA	1190001M18Rik	havana	1	0.0001	1.09944	0.577613	1.24838	1.50823	0.0001	0.0001
9	94517864	94538082	-	1190002N15Rik	protein_coding	1190002N15Rik	ensembl_havana	7	6.83477	17.0398	9.2403	19.2593	35.8182	7.85367	12.1178
8	120608602	120647633	-	1190005I06Rik	protein_coding	1190005I06Rik	ensembl_havana	15	6.77056	2.66808	7.50776	3.74401	1.50823	4.71137	7.50153
10	82619851	82623229	-	1190007I07Rik	protein_coding	1190007I07Rik	ensembl_havana	11	19.1372	17.5895	29.4532	19.9726	11.3111	28.2729	31.1599
8	52356611	52403340	+	1190028D05Rik	lincRNA	1190028D05Rik	havana	1	0.0001	0.0001	0.0001	0.0001	0.0001	0.0001	0.0001
16	21794318	21809041	+	1300002E11Rik	lincRNA	1300002E11Rik	havana	9	32.0071	43.3089	63.9741	49.2512	36.8521	38.3323	57.997
12	80115863	80117200	+	1300014J16Rik	lincRNA	1300014J16Rik	havana	1	5.46784	6.59611	5.19771	10.1647	6.78668	0.785457	5.77043
9	103250521	103305083	-	1300017J02Rik	protein_coding	1300017J02Rik	ensembl_havana	10	0.0001	0.0001	0.0001	0.356752	0.0001	0.0001	0.0001
4	155732545	155734728	-	1500002C15Rik	antisense	1500002C15Rik	ensembl_havana	3	1.36703	4.39744	0.577613	2.67499	1.1312	0.0001	2.30823
7	132874739	132931198	-	1500002F19Rik	processed_transcript	1500002F19Rik	havana	2	68.3468	6.04644	107.995	46.5431	13.9503	146.862	99.8268
3	127714634	127717028	-	1500005C15Rik	TEC	1500005C15Rik	havana	1	0.0001	1.09944	0.0001	0.0001	0.0001	0.785457	0.577133
15	82252397	82260754	+	1500009C09Rik	protein_coding	1500009C09Rik	ensembl_havana	4	0.0001	0.549768	0.0001	0.0001	0.0001	0.0001	0.0001
10	83722865	83762763	+	1500009L16Rik	protein_coding	1500009L16Rik	ensembl_havana	3	2.73397	5.49678	2.31015	8.73807	3.01636	1.57081	1.7312
5	114808196	114813977	-	1500011B03Rik	protein_coding	1500011B03Rik	ensembl_havana	7	31.4396	31.8366	51.9762	34.2387	26.0153	32.9851	46.1627
2	127791388	127792489	-	1500011K16Rik	protein_coding	1500011K16Rik	ensembl_havana	6	64.246	47.2715	58.9064	29.7805	22.622	62.8286	62.8967
7	75308696	75331420	+	1500012K07Rik	processed_transcript	1500012K07Rik	havana	2	0.0001	1.6491	1.15513	0.891729	0.0001	0.785457	1.15417
18	61726390	61735918	+	1500015A07Rik	antisense	1500015A07Rik	havana	1	8.20171	9.89412	11.5504	13.5529	8.67184	14.9219	6.34746
19	20405288	20422788	+	1500015L24Rik	lincRNA	1500015L24Rik	havana	1	0.0001	0.0001	0.0001	0.535078	0.0001	0.0001	0.577133
1	43730602	43742579	+	1500015O10Rik	protein_coding	1500015O10Rik	ensembl_havana	8	2.73397	9.34445	4.6202	8.73807	4.14745	6.28295	8.07856
10	89686371	89700867	+	1500026H17Rik	bidirectional_promoter_lncRNA	1500026H17Rik	havana	1	6.83477	3.84777	17.903	5.17155	6.40965	15.7072	23.0814
10	80172944	80175147	+	1600002K03Rik	protein_coding	1600002K03Rik	ensembl_havana	6	30.0727	31.3312	64.104	32.0988	25.2613	52.619	57.1263
7	109998376	110151203	-	1600010M07Rik	antisense	1600010M07Rik	havana	6	0.0001	0.549768	0.0001	1.42671	0.754165	0.0001	0.0001
17	14943184	14959571	+	1600012H06Rik	protein_coding	1600012H06Rik	ensembl_havana	9	49.2097	46.1722	95.2897	84.7047	58.4401	54.1897	77.3225
7	38183217	38197569	+	1600014C10Rik	protein_coding	1600014C10Rik	ensembl_havana	15	169.5	195.682	185.959	132.497	147.797	164.14	206.001
6	86526247	86582467	+	1600020E01Rik	antisense	1600020E01Rik	havana	7	35.5404	32.4305	31.7633	30.8505	30.5397	26.7022	27.1206
5	45668702	45669709	-	1600023N17Rik	TEC	1600023N17Rik	havana	1	1.36703	0.549768	2.31015	1.96168	1.1312	0.785457	1.15417
8	103343878	103347535	-	1600027J07Rik	lincRNA	1600027J07Rik	havana	1	0.0001	0.0001	0.0001	0.0001	0.0001	0.0001	0.0001
9	58202897	58208809	+	1600029O15Rik	transcribed_processed_pseudogene	1600029O15Rik	havana	8	0.0001	0.549768	0.577613	0.891729	0.377132	0.0001	0.577133
5	30466047	30484089	+	1700001C02Rik	protein_coding	1700001C02Rik	ensembl_havana	10	0.0001	0.0001	0.0001	0.0001	0.0001	0.0001	0.0001
17	47412734	47437377	-	1700001C19Rik	protein_coding	1700001C19Rik	ensembl_havana	8	0.0001	0.0001	0.0001	0.0001	0.0001	0.0001	0.0001
14	66295334	66297130	-	1700001G11Rik	processed_transcript	1700001G11Rik	havana	7	0.0001	0.549768	0.0001	0.713403	0.754165	0.0001	0.577133
1	33669824	33670713	+	1700001G17Rik	TEC	1700001G17Rik	ensembl_havana	1	2.73397	1.6491	1.73264	0.178426	0.754165	0.0001	2.88526
5	146182441	146185305	-	1700001J03Rik	protein_coding	1700001J03Rik	ensembl_havana	2	0.0001	0.549768	0.0001	0.178426	0.377132	0.785457	1.15417
15	83353847	83367283	-	1700001L05Rik	lincRNA	1700001L05Rik	ensembl_havana	9	0.0001	4.94711	5.77523	12.1263	5.65558	8.63902	3.4623
13	68597421	68614232	+	1700001L19Rik	protein_coding	1700001L19Rik	ensembl_havana	8	0.0001	0.549768	2.31015	1.42671	1.1312	0.785457	4.61636
2	30794769	30803662	-	1700001O22Rik	protein_coding	1700001O22Rik	ensembl_havana	14	20.5041	8.24512	17.3255	14.2662	10.18	16.4926	19.0422
11	97771481	97775919	-	1700001P01Rik	protein_coding	1700001P01Rik	ensembl_havana	8	0.0001	1.09944	0.577613	0.713403	0.0001	0.0001	0.0001
6	83156404	83162946	+	1700003E16Rik	protein_coding	1700003E16Rik	ensembl_havana	5	5.46784	0.549768	4.04269	2.67499	1.1312	0.785457	3.4623
2	154547085	154550004	+	1700003F12Rik	protein_coding	1700003F12Rik	ensembl_havana	10	1.36703	1.6491	0.0001	0.535078	0.0001	0.0001	0.577133
9	45318265	45322080	-	1700003G13Rik	antisense	1700003G13Rik	havana	7	0.0001	0.0001	1.73264	2.67499	0.377132	1.57081	1.7312
7	116081759	116093160	-	1700003G18Rik	processed_transcript	1700003G18Rik	havana	7	0.0001	0.0001	0.0001	0.535078	0.0001	0.785457	0.0001
6	149199095	149215186	-	1700003I16Rik	lincRNA	1700003I16Rik	havana	1	0.0001	0.0001	0.0001	0.0001	0.0001	0.0001	0.0001
4	129960374	129963658	+	1700003M07Rik	lincRNA	1700003M07Rik	havana	7	0.0001	0.0001	0.0001	0.0001	0.0001	0.0001	0.0001
3	8462228	8463036	-	1700003N22Rik	processed_pseudogene	1700003N22Rik	havana	1	4.1009	1.6491	0.0001	0.535078	1.88526	0.0001	0.0001
10	120364157	120384337	+	1700006J14Rik	antisense	1700006J14Rik	ensembl_havana	15	0.0001	0.0001	0.0001	0.178426	0.377132	0.0001	0.0001
5	98329304	98802048	+	1700007G11Rik	protein_coding	1700007G11Rik	ensembl_havana	7	0.0001	0.549768	0.0001	0.0001	0.0001	0.0001	0.0001
2	28462001	28466333	-	1700007K13Rik	protein_coding	1700007K13Rik	ensembl_havana	16	0.0001	0.549768	0.577613	0.891729	0.0001	0.0001	0.577133
16	33379854	33380728	-	1700007L15Rik	bidirectional_promoter_lncRNA	1700007L15Rik	havana	2	9.56864	4.94711	21.9456	7.66811	4.90152	13.3512	17.3111
7	127510438	127512870	-	1700008J07Rik	antisense	1700008J07Rik	havana	1	4.1009	12.6425	24.2556	12.3046	13.9503	10.2097	21.9273
7	44360043	44385821	-	1700008O03Rik	protein_coding	1700008O03Rik	ensembl_havana	15	0.0001	2.19877	0.0001	0.356752	0.377132	0.785457	1.15417
10	77893417	77896115	+	1700009J07Rik	lincRNA	1700009J07Rik	ensembl_havana	2	0.0001	0.0001	0.0001	0.713403	0.754165	0.785457	0.0001
17	8988333	9008320	+	1700010I14Rik	protein_coding	1700010I14Rik	ensembl_havana	12	0.0001	1.6491	0.0001	1.60503	3.39339	0.785457	0.0001
13	35167927	35188018	+	1700011B04Rik	processed_transcript	1700011B04Rik	havana	2	0.0001	0.549768	0.0001	0.0001	0.0001	0.0001	0.577133
8	79210431	79248571	-	1700011L22Rik	protein_coding	1700011L22Rik	ensembl_havana	5	0.0001	0.0001	0.577613	0.356752	0.377132	0.0001	0.0001
4	117213334	117213783	-	1700012C08Rik	processed_transcript	1700012C08Rik	havana	1	0.0001	0.0001	0.0001	0.0905937	0.0001	0.0001	0.0001
7	111083064	111122685	-	1700012D14Rik	processed_transcript	1700012D14Rik	havana	1	5.46784	5.49678	12.7054	8.73807	4.14745	1.57081	10.3867
3	108534150	108544724	+	1700013F07Rik	protein_coding	1700013F07Rik	ensembl_havana	7	0.0001	0.0001	0.0001	0.356752	0.0001	0.0001	1.15417
13	59740842	59746753	-	1700014D04Rik	protein_coding	1700014D04Rik	ensembl_havana	4	0.0001	0.0001	0.0001	0.0001	0.0001	0.0001	0.0001
5	5437827	5479144	-	1700015F17Rik	protein_coding	1700015F17Rik	ensembl_havana	8	0.0001	0.0001	1.73264	0.0001	0.0001	0.0001	0.577133
8	120536892	120537727	-	1700016A09Rik	TEC	1700016A09Rik	havana	1	0.0001	0.0001	0.577613	0.535078	0.377132	0.0001	0.577133
1	177729814	177753325	+	1700016C15Rik	protein_coding	1700016C15Rik	ensembl_havana	5	2.73397	0.549768	6.93025	6.2415	2.63933	1.57081	2.88526
5	103648039	103656011	-	1700016H13Rik	protein_coding	1700016H13Rik	ensembl_havana	11	0.0001	0.0001	0.0001	0.356752	0.0001	0.0001	0.0001
10	42018216	42018811	+	1700016J18Rik	bidirectional_promoter_lncRNA	1700016J18Rik	havana	1	0.0001	0.0001	0.577613	0.178426	0.0001	0.0001	1.7312
11	75999912	76003570	+	1700016K19Rik	protein_coding	1700016K19Rik	ensembl_havana	5	0.0001	2.19877	0.0001	0.178426	2.63933	0.0001	0.577133
9	57253117	57262613	-	1700017B05Rik	protein_coding	1700017B05Rik	ensembl_havana	7	215.976	167.649	180.762	153.538	219.81	148.432	170.225
3	40504867	40522913	-	1700017G19Rik	lincRNA	1700017G19Rik	ensembl_havana	6	0.0001	0.0001	0.0001	0.0001	0.0001	0.0001	0.0001
13	31565492	31625793	-	1700018A04Rik	lincRNA	1700018A04Rik	ensembl_havana	14	0.0001	0.0001	0.0001	0.0001	0.0001	0.0001	0.0001
19	29046245	29048730	+	1700018L02Rik	antisense	1700018L02Rik	havana	1	2.73397	7.14578	13.8604	4.99322	3.39339	7.85367	20.7733
13	35184370	35212049	-	1700019C18Rik	lincRNA	1700019C18Rik	havana	1	0.0001	0.0001	0.0001	0.0001	0.0001	0.0001	0.0001
1	52922324	53020180	-	1700019D03Rik	protein_coding	1700019D03Rik	ensembl_havana	12	35.5404	6.04645	61.7939	37.0919	20.3598	31.4144	66.9359
19	5502767	5503788	-	1700020D05Rik	protein_coding	1700020D05Rik	havana	1	0.0001	0.0001	0.0001	0.356752	0.0001	0.0001	0.0001
2	119594297	119607503	+	1700020I14Rik	lincRNA	1700020I14Rik	havana	1	73.8146	104.437	134.561	147.297	117.257	117.804	130.987
11	83437677	83441234	+	1700020L24Rik	protein_coding	1700020L24Rik	ensembl_havana	5	0.0001	2.19877	1.15513	4.45825	1.1312	1.57081	0.577133
10	43525133	43540995	-	1700021F05Rik	protein_coding	1700021F05Rik	ensembl_havana	11	45.1089	23.6358	83.7394	42.6199	33.933	87.1747	90.0172
4	134448766	134450172	-	1700021N21Rik	antisense	1700021N21Rik	havana	1	0.0001	0.0001	0.0001	0.178426	0.0001	0.0001	0.0001
17	25985815	25988470	+	1700022N22Rik	lincRNA	1700022N22Rik	ensembl	1	0.0001	0.549768	0.0001	0.891729	0.0001	0.0001	0.0001
11	103198944	103208559	-	1700023F06Rik	protein_coding	1700023F06Rik	ensembl_havana	13	2.73397	1.6491	2.31015	0.713403	0.377132	2.35617	0.577133
13	80884224	80885525	-	1700023H06Rik	processed_transcript	1700023H06Rik	havana	1	0.0001	0.0001	1.73264	0.356752	0.0001	0.0001	1.7312
1	151852403	152090126	-	1700025G04Rik	protein_coding	1700025G04Rik	ensembl_havana	16	6.83477	50.0199	8.08528	46.1865	34.6871	20.4194	9.80966
6	39063878	39067599	-	1700025N23Rik	antisense	1700025N23Rik	havana	1	0.0001	0.0001	0.0001	0.178426	0.0001	0.0001	0.0001
13	47106419	47109520	+	1700026N04Rik	bidirectional_promoter_lncRNA	1700026N04Rik	havana	1	0.0001	0.549768	0.577613	0.0001	0.0001	0.0001	0.0001
5	151368675	151432119	+	1700028E10Rik	processed_transcript	1700028E10Rik	havana	5	6.83477	5.49678	3.46518	6.06318	1.88526	4.71224	3.4623
7	44229930	44236123	-	1700028J19Rik	protein_coding	1700028J19Rik	ensembl_havana	6	0.0001	1.6491	1.73264	3.38829	2.26229	5.4976	0.577133
2	92382538	92385709	+	1700029I15Rik	protein_coding	1700029I15Rik	ensembl_havana	10	6.83477	7.14578	12.1279	9.98635	7.54074	6.28295	13.2719
8	45953606	45975253	-	1700029J07Rik	protein_coding	1700029J07Rik	ensembl_havana	9	1.36703	4.94711	2.88766	2.67499	3.01636	1.57081	3.4623
4	135626655	135630199	+	1700029M20Rik	lincRNA	1700029M20Rik	ensembl_havana	2	0.0001	0.0001	0.0001	0.0001	0.0001	0.0001	0.0001
8	116969594	116978960	-	1700030J22Rik	protein_coding	1700030J22Rik	ensembl_havana	8	1.36703	1.6491	0.0001	2.31834	3.39339	0.785457	2.30823
8	72443880	72461002	+	1700030K09Rik	protein_coding	1700030K09Rik	ensembl_havana	13	4.1009	23.6358	9.81781	17.476	17.3436	9.42438	13.2719
17	36923792	36933433	+	1700031A10Rik	antisense	1700031A10Rik	havana	1	0.0001	0.0001	0.0001	0.0001	0.0001	0.0001	0.0001
1	191886130	191907528	-	1700034H15Rik	antisense	1700034H15Rik	ensembl_havana	14	2.73397	2.19877	6.35274	4.63657	3.39339	3.92688	2.88526
1	9747648	9791925	+	1700034P13Rik	antisense	1700034P13Rik	havana	8	0.0001	0.549768	0.577613	0.356752	0.0001	0.0001	0.577133
9	60743120	60770277	+	1700036A12Rik	lincRNA	1700036A12Rik	ensembl_havana	2	0.0001	0.0001	0.0001	0.0001	0.0001	0.0001	0.0001
16	3895179	3908690	-	1700037C18Rik	protein_coding	1700037C18Rik	ensembl_havana	15	17.7702	19.2385	17.3255	19.9726	15.8355	20.4194	16.7341
2	131146324	131160082	-	1700037H04Rik	protein_coding	1700037H04Rik	ensembl_havana	16	42.3751	59.3642	51.3987	50.1096	41.8507	54.1897	45.0087
3	94409395	94412920	-	1700040D17Rik	lincRNA	1700040D17Rik	havana	2	2.73397	1.09944	1.73264	1.60503	0.754165	1.57081	2.30823
6	71543192	71544115	-	1700040L08Rik	antisense	1700040L08Rik	havana	1	0.0001	0.0001	0.0001	0.891729	0.377132	0.785457	0.577133
8	22805766	22809538	+	1700041G16Rik	lincRNA	1700041G16Rik	ensembl_havana	5	1.36703	0.0001	1.15513	0.356752	0.377132	0.785457	1.15417
4	116173372	116174291	+	1700042G07Rik	protein_coding	1700042G07Rik	ensembl_havana	2	0.0001	0.0001	0.0001	0.0001	0.0001	0.0001	0.0001
4	107689701	107758986	+	1700047F07Rik	lincRNA	1700047F07Rik	havana	7	0.0001	0.0001	0.0001	0.0001	0.0001	0.0001	0.0001
11	58322988	58324440	+	1700047K16Rik	processed_transcript	1700047K16Rik	havana	1	0.0001	0.0001	0.0001	0.713403	0.0001	0.0001	3.4623
1	182287990	182303326	+	1700047M11Rik	lincRNA	1700047M11Rik	havana	2	0.0001	0.0001	0.0001	0.535078	0.0001	0.0001	0.577133
9	121937223	121947017	+	1700048O20Rik	lincRNA	1700048O20Rik	ensembl_havana	5	1.36703	8.79478	0.577613	8.02476	2.52746	0.785457	0.0001
17	26554254	26561500	-	1700049J03Rik	antisense	1700049J03Rik	havana	6	0.0001	0.0001	1.73264	0.713403	0.0001	0.0001	0.0001
11	105177726	105181434	-	1700052K11Rik	antisense	1700052K11Rik	havana	1	8.20171	17.0398	42.736	29.7805	14.7044	40.8386	31.7369
4	45011687	45015407	+	1700055D18Rik	antisense	1700055D18Rik	ensembl_havana	4	4.1009	3.84777	8.08528	6.24151	5.27855	3.14153	4.03933
1	184033030	184034302	-	1700056E22Rik	protein_coding	1700056E22Rik	ensembl_havana	7	2.73397	3.84777	0.0001	2.85331	1.88526	3.14153	1.15417
16	17047520	17049112	+	1700056N10Rik	lincRNA	1700056N10Rik	havana	1	0.0001	0.549768	0.0001	1.60503	0.754165	2.35617	0.577133
2	51420984	51438786	-	1700057H21Rik	lincRNA	1700057H21Rik	havana	1	0.0001	0.0001	0.577613	0.0001	0.0001	0.0001	0.0001
17	56875477	56888905	+	1700061G19Rik	protein_coding	1700061G19Rik	ensembl_havana	9	0.0001	0.0001	0.0001	0.891729	0.0001	0.0001	0.0001
3	117060522	117077766	-	1700061I17Rik	lincRNA	1700061I17Rik	ensembl_havana	7	0.0001	2.74844	0.0001	1.24838	0.377132	0.785457	0.0001
3	19610368	19628678	-	1700064H15Rik	protein_coding	1700064H15Rik	havana	1	1.36703	0.0001	0.0001	0.178426	0.0001	0.785457	1.7312
18	35703225	35730870	+	1700066B19Rik	protein_coding	1700066B19Rik	ensembl_havana	3	0.0001	7.69545	0.0001	3.56662	3.01636	0.785457	0.0001
1	57377620	57385424	+	1700066M21Rik	protein_coding	1700066M21Rik	ensembl_havana	3	1.36703	3.29811	13.8604	15.1578	4.90152	6.28295	9.23262
8	84001502	84004771	+	1700067K01Rik	protein_coding	1700067K01Rik	ensembl_havana	13	0.0001	0.549768	0.577613	1.42671	0.754165	0.0001	0.0001
7	121707075	121708014	+	1700069B07Rik	antisense	1700069B07Rik	ensembl_havana	3	0.0001	0.0001	0.0001	0.0001	0.0001	0.0001	0.0001
12	54862647	54863668	+	1700081N11Rik	bidirectional_promoter_lncRNA	1700081N11Rik	havana	1	0.0001	0.0001	0.0001	0.0001	0.0001	0.0001	0.0001
9	21091755	21128394	+	1700084C06Rik	antisense	1700084C06Rik	ensembl_havana	1	4.1009	1.6491	2.88766	0.891729	0.0001	3.14153	1.15417
2	30236795	30238224	-	1700084E18Rik	antisense	1700084E18Rik	ensembl_havana	4	5.46784	4.94711	8.66279	4.27992	3.01636	4.71224	14.4259
12	74284242	74295946	+	1700086L19Rik	transcribed_unitary_pseudogene	1700086L19Rik	havana	10	0.0001	0.0001	0.0001	0.0001	0.0001	0.0001	0.0001
18	38238405	38250566	-	1700086O06Rik	lincRNA	1700086O06Rik	ensembl	7	35.5404	6.04644	37.5384	25.5007	11.6881	40.8386	50.202
4	129050097	129057984	-	1700086P04Rik	lincRNA	1700086P04Rik	havana	2	0.0001	0.0001	0.0001	0.356752	0.0001	0.0001	0.0001
15	79129349	79141254	-	1700088E04Rik	protein_coding	1700088E04Rik	ensembl_havana	12	1.36703	3.84777	5.77523	2.49666	5.65558	3.14153	9.80966
14	69164797	69171858	-	1700092C10Rik	antisense	1700092C10Rik	havana	1	1.36703	0.0001	2.88766	0.891729	1.1312	0.785457	1.15417
19	8740718	8741226	+	1700092M07Rik	protein_coding	1700092M07Rik	ensembl_havana	2	0.0001	0.0001	0.577613	0.323817	0.0001	0.0001	0.000113887
11	23516203	23521156	-	1700093K21Rik	protein_coding	1700093K21Rik	ensembl_havana	12	0.0001	0.0001	0.577613	0.178426	0.0001	0.0001	0.0001
5	25530013	25531467	+	1700096K18Rik	lincRNA	1700096K18Rik	havana	1	12.3025	4.94711	10.9728	9.45137	5.27855	7.06831	6.92449
17	30622441	30626906	-	1700097N02Rik	antisense	1700097N02Rik	havana	1	0.0001	4.94711	0.0001	1.96168	1.88526	0.0001	0.0001
6	129531950	129533818	-	1700101I11Rik	processed_transcript	1700101I11Rik	havana	2	0.0001	0.0001	0.0001	3.38829	0.0001	0.0001	2.30823
17	3557824	3559863	+	1700102H20Rik	lincRNA	1700102H20Rik	havana	1	0.0001	0.549768	7.50776	4.27992	1.1312	3.92688	9.23262
9	108392805	108410935	+	1700102P08Rik	protein_coding	1700102P08Rik	ensembl_havana	9	0.0001	2.74844	5.19771	3.38829	2.63933	0.785457	2.30823
19	7382537	7384309	+	1700105P06Rik	antisense	1700105P06Rik	havana	1	0.0001	0.549768	0.0001	0.535078	0.0001	0.0001	0.577133
14	76672963	76687170	+	1700108F19Rik	processed_transcript	1700108F19Rik	havana	6	1.36703	0.0001	0.0001	0.178426	0.377132	0.0001	0.0001
5	3571566	3584357	+	1700109H08Rik	protein_coding	1700109H08Rik	ensembl_havana	11	0.0001	0.0001	1.15513	0.713403	0.377132	0.785457	1.15417
7	67204082	67222537	-	1700112J16Rik	lincRNA	1700112J16Rik	havana	2	9.56864	1.6491	12.7054	4.99322	2.63933	3.14153	8.07856
3	88171556	88177786	-	1700113A16Rik	antisense	1700113A16Rik	havana	5	21.871	5.49678	34.0733	14.4445	10.557	16.4926	40.9694
16	34935854	34939330	-	1700119H24Rik	antisense	1700119H24Rik	havana	1	0.0001	0.0001	0.0001	0.0001	0.0001	0.0001	0.0001
15	99249511	99262045	+	1700120C14Rik	processed_transcript	1700120C14Rik	havana	2	4.1009	2.74844	2.31015	3.38829	2.63933	0.785457	1.7312
7	127603900	127604446	-	1700120K04Rik	antisense	1700120K04Rik	havana	1	0.0001	0.0001	0.0001	0.0001	0.0001	0.0001	0.0001
8	84847188	84848416	+	1700122E12Rik	processed_transcript	1700122E12Rik	havana	1	0.0001	0.0001	0.577613	0.713403	0.754165	0.785457	0.577133
5	138561840	138564713	-	1700123K08Rik	protein_coding	1700123K08Rik	ensembl_havana	5	0.0001	0.0001	0.0001	0.0001	0.0001	0.0001	0.0001
4	11966565	11994281	+	1700123M08Rik	processed_transcript	1700123M08Rik	havana	1	0.0001	0.0001	1.15513	2.14001	0.377132	0.785457	1.15417
14	54686216	54690742	+	1700123O20Rik	protein_coding	1700123O20Rik	ensembl_havana	7	107.988	68.7086	102.797	71.5088	57.686	109.165	105.02
6	83761756	83762866	-	1700124L16Rik	antisense	1700124L16Rik	havana	6	0.0001	2.19877	1.15513	0.178426	0.754165	0.785457	2.30823
8	68368434	68375711	+	1700125H03Rik	antisense	1700125H03Rik	havana	7	0.0001	0.0001	0.0001	0.0001	0.0001	0.0001	0.0001
11	85170404	85181146	+	1700125H20Rik	protein_coding	1700125H20Rik	ensembl_havana	12	0.0001	0.0001	0.0001	0.178426	0.0001	0.0001	0.0001
1	98131456	98144656	+	1810006J02Rik	lincRNA	1810006J02Rik	havana	6	0.0001	0.549768	0.0001	0.535078	1.1312	1.57081	0.0001
19	8888853	8890882	+	1810009A15Rik	protein_coding	1810009A15Rik	ensembl_havana	9	23.1038	42.5397	32.5877	28.1041	19.9472	35.9275	39.2577
7	145205825	145208120	-	1810010D01Rik	protein_coding	1810010D01Rik	havana	1	0.0001	0.549768	0.0001	0.713403	0.377132	0.0001	0.0001
11	107025681	107030444	+	1810010H24Rik	protein_coding	1810010H24Rik	ensembl_havana	5	17.7702	6.59611	26.5657	9.80802	9.80294	10.2097	23.0814
14	32785963	32817985	+	1810011H11Rik	protein_coding	1810011H11Rik	ensembl_havana	8	0.0001	1.6491	0.577613	7.84644	3.01636	0.785457	1.15417
8	22398721	22399597	+	1810012K16Rik	lincRNA	1810012K16Rik	havana	1	0.0001	1.09944	0.0001	0.356752	0.377132	0.0001	1.7312
3	157925220	157938356	+	1810013D15Rik	antisense	1810013D15Rik	ensembl_havana	13	8.20171	0.549768	4.6202	2.49666	0.754165	6.28295	4.61636
16	8830100	8858923	+	1810013L24Rik	protein_coding	1810013L24Rik	ensembl_havana	6	92.9516	73.6556	148.998	109.492	82.1931	135.081	150.606
10	86685525	86694807	+	1810014B01Rik	transcribed_unprocessed_pseudogene	1810014B01Rik	havana	2	1.36703	6.59611	3.46518	4.45825	3.77042	4.71224	4.03933
19	58698917	58715771	+	1810018F18Rik	transcribed_unprocessed_pseudogene	1810018F18Rik	havana	6	0.0001	0.0001	1.73264	0.356752	1.88526	0.785457	5.19339
8	106135400	106138526	+	1810019D21Rik	processed_transcript	1810019D21Rik	havana	7	94.3186	21.9868	69.8791	56.7077	52.7846	65.1847	63.4737
7	12948592	12961769	-	1810019N24Rik	lincRNA	1810019N24Rik	havana	2	1.36703	2.74844	0.0001	1.24838	1.50823	0.0001	0.0001
15	89071196	89075853	-	1810021B22Rik	antisense	1810021B22Rik	havana	8	23.238	13.7418	28.8757	13.7312	12.4422	14.1365	31.7369
3	14606284	14611286	-	1810022K09Rik	protein_coding	1810022K09Rik	ensembl_havana	8	34.1735	21.4371	54.2863	39.4101	32.0478	51.0483	53.6641
2	127186355	127208281	-	1810024B03Rik	protein_coding	1810024B03Rik	ensembl_havana	2	4.1009	2.74844	11.5504	5.5282	2.63933	3.14153	12.1178
7	73539203	73558396	-	1810026B05Rik	processed_transcript	1810026B05Rik	havana	6	15.0364	35.114	36.3112	38.4908	29.0852	18.0633	23.6584
X	12654879	12673669	-	1810030O07Rik	protein_coding	1810030O07Rik	ensembl_havana	6	62.8791	57.7152	76.2318	72.9354	69.374	75.3943	80.7847
11	116671660	116675800	+	1810032O08Rik	protein_coding	1810032O08Rik	ensembl_havana	17	42.3751	34.6292	27.1432	40.8367	22.622	30.629	27.6977
13	64248700	64271853	+	1810034E14Rik	antisense	1810034E14Rik	havana	3	2.73397	3.29811	2.88766	6.2415	6.40965	1.57081	1.7312
3	122924203	122926185	+	1810037I17Rik	protein_coding	1810037I17Rik	ensembl_havana	9	28.7057	28.5828	35.8059	21.9342	19.2287	36.1265	38.6613
14	121876725	121879410	-	1810041H14Rik	antisense	1810041H14Rik	havana	1	4.1009	1.09944	16.748	7.31146	2.63933	8.63902	12.1178
15	84379203	84447098	-	1810041L15Rik	protein_coding	1810041L15Rik	ensembl_havana	10	0.0001	1.09944	0.0001	0.178426	0.377132	0.785457	0.0001
10	77978524	77986906	+	1810043G02Rik	protein_coding	1810043G02Rik	ensembl_havana	16	21.8711	45.6225	17.903	33.1687	30.1627	13.3512	23.6584
6	91440987	91441756	+	1810044D09Rik	lincRNA	1810044D09Rik	havana	1	41.0081	13.1921	45.0461	17.8327	13.1962	51.0483	44.4316
9	51289686	51328918	-	1810046K07Rik	protein_coding	1810046K07Rik	ensembl_havana	11	0.0001	1.09944	0.0001	1.96168	0.754165	0.0001	0.0001
7	65212814	65213430	-	1810049I09Rik	lincRNA	1810049I09Rik	havana	1	16.4033	1.6491	19.058	5.17155	4.90152	13.3512	21.3503
15	12321438	12321900	-	1810049J17Rik	protein_coding	1810049J17Rik	ensembl	1	0.0001	0.0001	0.0001	0.356752	0.0001	0.0001	0.0001
16	93342504	93366669	-	1810053B23Rik	processed_transcript	1810053B23Rik	havana	7	0.0001	0.0001	0.0001	0.178426	0.0001	0.0001	0.0001
19	3708333	3717882	+	1810055G02Rik	protein_coding	1810055G02Rik	ensembl	1	16.4033	18.1391	39.271	39.5884	29.4086	21.9901	24.2355
6	35252654	35263497	+	1810058I24Rik	lincRNA	1810058I24Rik	ensembl_havana	12	80.6492	92.894	103.375	72.5786	54.6698	109.165	104.443
2	18054193	18056614	-	1810059C17Rik	processed_transcript	1810059C17Rik	havana	1	1.36703	0.0001	0.577613	0.356752	0.0001	0.0001	1.15417
5	148953748	148970123	-	1810059H22Rik	processed_transcript	1810059H22Rik	havana	2	0.0001	1.09944	0.0001	0.529396	0.754165	0.0001	0.0001
3	36475937	36482300	+	1810062G17Rik	protein_coding	1810062G17Rik	ensembl_havana	6	15.0364	4.39744	23.1006	22.4692	8.67184	29.8436	30.0058
14	20546079	20570688	+	1810062O18Rik	antisense	1810062O18Rik	havana	8	0.0001	2.74844	2.31015	2.67499	1.1312	1.57081	0.0001
9	22196963	22213861	-	1810064F22Rik	antisense	1810064F22Rik	ensembl_havana	2	16.4033	3.29811	28.8757	8.73807	3.39339	25.1315	23.6584
11	57795499	57801418	-	2010001A14Rik	processed_transcript	2010001A14Rik	havana	7	5.46784	12.6425	8.66279	7.48979	7.16371	7.06831	10.9637
13	46979908	47011196	+	2010001K21Rik	processed_transcript	2010001K21Rik	ensembl_havana	5	0.0001	0.0001	0.0001	0.178426	0.0001	0.785457	0.0001
19	4496790	4498584	-	2010003K11Rik	protein_coding	2010003K11Rik	ensembl	6	1.36703	0.0001	0.577613	0.0001	0.377132	0.0001	0.577133
9	51278513	51284211	+	2010007H06Rik	antisense	2010007H06Rik	ensembl_havana	2	0.0001	7.69545	0.0001	4.45825	2.63933	0.0001	0.577133
6	125083437	125084030	+	2010008C14Rik	TEC	2010008C14Rik	havana	1	1.36703	4.94711	0.0001	6.2415	2.63933	3.14153	1.15417
18	75288655	75297330	-	2010010A06Rik	transcribed_processed_pseudogene	2010010A06Rik	havana	1	0.0001	0.0001	1.15513	0.713403	0.0001	0.0001	1.7312
11	88039578	88047361	-	2010015M23Rik	lincRNA	2010015M23Rik	ensembl	1	1.36703	1.6491	4.6202	2.31834	2.26229	2.35617	3.4623
3	106481982	106485914	-	2010016I18Rik	processed_transcript	2010016I18Rik	ensembl_havana	2	9.56864	46.7219	15.0154	62.0575	25.6383	34.5558	20.1962
12	111961375	111966978	-	2010107E04Rik	protein_coding	2010107E04Rik	ensembl_havana	6	94.3186	61.0132	91.8246	35.6653	35.4411	113.877	88.8631
15	74876987	74897022	-	2010109I03Rik	protein_coding	2010109I03Rik	ensembl_havana	5	0.0001	0.549768	0.0001	0.356752	0.0001	0.0001	0.0001
18	34751809	34758686	+	2010110K18Rik	lincRNA	2010110K18Rik	ensembl	1	0.0001	0.549768	0.0001	1.42671	1.1312	0.0001	0.577133
13	62964893	63326097	+	2010111I01Rik	protein_coding	2010111I01Rik	ensembl_havana	17	88.8508	127.523	109.727	150.507	99.9136	164.925	126.947
X	7411817	7445144	-	2010204K13Rik	processed_transcript	2010204K13Rik	havana	6	1.36703	2.74844	5.19771	2.14001	1.1312	2.35617	4.61636
1	37611677	37720086	-	2010300C02Rik	protein_coding	2010300C02Rik	ensembl_havana	16	166.766	86.8477	136.293	90.4116	108.962	117.018	142.528
11	96712982	96747437	-	2010300F17Rik	lincRNA	2010300F17Rik	ensembl	1	0.0001	0.0001	0.0001	0.178426	0.377132	0.0001	0.0001
16	19051367	19106750	+	2010309G21Rik	antisense	2010309G21Rik	havana	1	0.0001	4.94711	0.577613	1.24838	2.26229	0.0001	0.0001
6	42370671	42381216	+	2010310C07Rik	antisense	2010310C07Rik	havana	6	0.0001	0.0001	0.0001	0.0001	0.0001	0.0001	0.0001
9	124291804	124312697	-	2010315B03Rik	protein_coding	2010315B03Rik	ensembl_havana	10	16.4033	19.7881	38.6934	34.0603	28.6545	18.0633	30.0058
8	70776815	70777824	+	2010320M18Rik	lincRNA	2010320M18Rik	havana	1	68.3468	32.4305	53.7088	33.7037	21.868	58.9018	70.3981
7	29246561	29248467	-	2200002D01Rik	protein_coding	2200002D01Rik	ensembl_havana	5	6.83477	26.9338	10.3953	19.2593	7.16371	14.1365	9.80966
11	77489854	77491410	+	2210008F06Rik	lincRNA	2210008F06Rik	ensembl	1	1.36703	0.549768	3.46518	2.85331	0.377132	2.35617	1.15417
8	84010222	84012172	-	2210011C24Rik	protein_coding	2210011C24Rik	ensembl_havana	8	0.0001	2.19877	1.15513	2.67499	1.88526	0.0001	0.577133
1	121355116	121359901	-	2210011K15Rik	lincRNA	2210011K15Rik	havana	1	2.73397	1.6491	9.2403	7.31146	3.77042	11.7804	5.77043
13	58379817	58385226	-	2210016F16Rik	protein_coding	2210016F16Rik	ensembl_havana	6	98.4194	82.9999	139.181	74.7186	67.8659	112.306	130.409
5	114942158	114949784	+	2210016L21Rik	protein_coding	2210016L21Rik	ensembl_havana	15	65.6129	78.6026	73.3442	63.1275	60.3252	44.7654	58.2804
12	73548478	73551987	+	2210039B01Rik	lincRNA	2210039B01Rik	havana	1	2.73397	0.0001	0.0001	1.07006	0.754165	0.785457	0.577133
7	121062852	121063960	-	2210406H18Rik	TEC	2210406H18Rik	havana	1	0.0001	1.6491	0.0001	3.20997	0.377132	0.0001	0.0001
5	36447611	36464854	-	2210406O10Rik	lincRNA	2210406O10Rik	ensembl_havana	6	10.9356	2.74844	16.748	5.88485	2.26229	6.28295	14.4259
11	58608204	58616076	-	2210407C18Rik	protein_coding	2210407C18Rik	ensembl_havana	14	0.0001	0.0001	0.0001	0.178426	0.377132	0.0001	0.0001
6	31220351	31337405	+	2210408F21Rik	processed_transcript	2210408F21Rik	havana	7	24.6049	9.89412	27.7207	12.3046	8.67184	18.8487	26.5436
13	77135540	77613785	+	2210408I21Rik	protein_coding	2210408I21Rik	ensembl_havana	6	2.73397	2.19877	9.2403	5.88485	3.77042	6.28295	8.65559
5	130131327	130131825	+	2210412B16Rik	TEC	2210412B16Rik	havana	1	0.0001	0.0001	0.0001	0.178426	0.754165	0.0001	0.0001
9	70072923	70073444	+	2210414F02Rik	lincRNA	2210414F02Rik	havana	1	1.36703	0.0001	1.15513	2.49666	1.1312	2.35617	4.61636
17	35567450	35568953	+	2300002M23Rik	protein_coding	2300002M23Rik	ensembl_havana	5	0.0001	0.0001	0.0001	0.0001	0.0001	0.0001	0.0001
9	63394447	63399247	-	2300009A05Rik	protein_coding	2300009A05Rik	ensembl_havana	8	41.0081	19.2385	50.2437	29.2455	16.2125	28.2729	54.8182
6	129208412	129238726	-	2310001H17Rik	lincRNA	2310001H17Rik	havana	7	45.1089	68.1589	57.1738	58.1343	44.4899	62.0432	61.1656
7	43695209	43797959	-	2310002F09Rik	processed_transcript	2310002F09Rik	havana	7	1.36703	1.09944	0.0001	0.0001	0.377132	0.0001	0.0001
4	73939371	73950847	-	2310002L09Rik	protein_coding	2310002L09Rik	ensembl_havana	5	0.0001	0.0001	0.0001	0.0001	0.0001	0.0001	0.0001
9	50232523	50233183	-	2310003N18Rik	lincRNA	2310003N18Rik	havana	1	0.0001	0.0001	0.0001	0.0001	0.0001	0.0001	0.0001
1	93151349	93160949	-	2310007B03Rik	protein_coding	2310007B03Rik	ensembl_havana	12	0.0001	2.19877	1.15513	2.67499	0.0001	8.63902	14.4259
8	26814593	26884381	-	2310008N11Rik	lincRNA	2310008N11Rik	havana	2	1.36703	0.0001	4.6202	2.85331	0.377132	20.4194	9.23262
9	73039718	73042780	+	2310009A05Rik	processed_transcript	2310009A05Rik	havana	2	42.3751	24.1855	58.3289	25.3224	20.7369	46.3361	47.3168
1	138851983	138856853	-	2310009B15Rik	protein_coding	2310009B15Rik	ensembl_havana	2	6.83477	9.34445	17.3255	11.7696	7.91778	14.9219	23.0814
7	90124822	90129985	-	2310010J17Rik	bidirectional_promoter_lncRNA	2310010J17Rik	havana	2	10.9356	6.04644	13.2829	8.55974	3.39339	14.1365	15.58
10	80318254	80320538	-	2310011J03Rik	protein_coding	2310011J03Rik	ensembl_havana	8	90.2178	107.735	96.4447	86.3098	80.308	112.306	87.132
7	112612560	112680082	-	2310014F06Rik	bidirectional_promoter_lncRNA	2310014F06Rik	havana	3	0.0001	0.0001	0.577613	0.356752	0.0001	0.785457	0.0001
12	80120546	80132845	-	2310015A10Rik	processed_transcript	2310015A10Rik	havana	2	27.3388	50.5695	32.9183	29.0672	29.4086	39.2679	32.891
7	44668233	44678236	+	2310016G11Rik	antisense	2310016G11Rik	ensembl_havana	2	0.0001	0.0001	0.577613	0.0001	0.377132	0.0001	0.0001
7	27553233	27582100	+	2310022A10Rik	protein_coding	2310022A10Rik	ensembl_havana	15	24.6049	47.8212	34.0733	48.3264	50.8994	36.9118	36.3532
8	124635756	124663370	-	2310022B05Rik	protein_coding	2310022B05Rik	ensembl_havana	7	20.5041	55.5165	32.9183	53.1412	35.4411	50.2629	35.1991
4	138215714	138216190	+	2310026L22Rik	lincRNA	2310026L22Rik	havana	3	0.0001	0.0001	1.15513	0.178426	0.0001	0.0001	0.0001
9	50739691	50746537	-	2310030G06Rik	protein_coding	2310030G06Rik	ensembl_havana	2	36.9073	14.2915	70.4566	49.3964	24.5072	54.1897	77.8995
11	46440362	46447249	-	2310031A07Rik	lincRNA	2310031A07Rik	ensembl	1	0.0001	0.549768	0.0001	1.07006	0.754165	0.0001	0.0001
11	59208321	59210739	+	2310033P09Rik	protein_coding	2310033P09Rik	ensembl_havana	6	39.6412	36.2782	52.5537	39.9451	28.6546	37.6972	45.5857
19	46348201	46350303	-	2310034G01Rik	protein_coding	2310034G01Rik	havana	2	2.73397	0.549768	9.81781	2.14001	1.1312	3.92688	13.8489
5	100210692	100218050	+	2310034O05Rik	lincRNA	2310034O05Rik	havana	6	0.0001	0.0001	0.0001	0.0001	0.0001	0.0001	0.0001
1	105663861	105755192	+	2310035C23Rik	protein_coding	2310035C23Rik	ensembl_havana	13	41.0081	35.7285	54.8638	75.2537	42.6047	42.4094	58.2804
17	46772635	46773408	+	2310039H08Rik	protein_coding	2310039H08Rik	ensembl	5	113.456	30.7815	111.46	40.6584	32.8019	105.238	103.866
6	86483376	86488228	-	2310040G24Rik	lincRNA	2310040G24Rik	havana	1	5.46784	4.94711	9.2403	7.31146	3.39339	7.85367	9.80966
1	177641542	177642944	-	2310043L19Rik	lincRNA	2310043L19Rik	havana	1	0.0001	0.0001	0.0001	0.178426	0.0001	0.0001	0.0001
16	93792136	93794902	-	2310043M15Rik	antisense	2310043M15Rik	havana	2	0.0001	0.0001	0.0001	0.535078	0.377132	0.0001	0.0001
15	38549343	38594935	-	2310043O21Rik	lincRNA	2310043O21Rik	havana	2	1.36703	0.0001	6.93025	3.74494	0.0001	7.85367	13.2719
7	34389732	34393613	+	2310043P16Rik	TEC	2310043P16Rik	havana	1	1.36703	9.89412	0.0001	4.10159	7.16371	0.785457	0.577133
5	149231332	149237985	+	2310047D07Rik	lincRNA	2310047D07Rik	havana	1	0.0001	0.0001	0.0001	0.356752	0.754165	0.0001	0.0001
10	28972288	28986304	-	2310057J18Rik	protein_coding	2310057J18Rik	ensembl_havana	12	237.847	273.186	306.082	123.58	166.272	309.431	249.854
7	131338220	131362760	-	2310057M21Rik	protein_coding	2310057M21Rik	ensembl_havana	10	10.9356	10.4438	30.0308	24.7874	11.3111	27.4876	16.734
11	58965748	58978051	-	2310058D17Rik	processed_transcript	2310058D17Rik	havana	1	17.7702	12.0928	22.5231	13.7312	10.557	14.1365	21.3503
17	35892677	35897432	-	2310061I04Rik	protein_coding	2310061I04Rik	ensembl_havana	15	50.5767	34.6292	53.1313	42.2633	33.556	43.9801	67.5129
15	99972158	99973288	-	2310068J16Rik	antisense	2310068J16Rik	havana	2	2.73397	1.09944	1.73264	2.67499	0.377132	2.35617	0.577133
5	24447908	24448490	+	2310074N15Rik	lincRNA	2310074N15Rik	havana	1	8.20171	1.09944	16.1705	7.66811	1.1312	8.63902	17.3111
3	41521247	41528475	-	2400006E01Rik	lincRNA	2400006E01Rik	havana	1	2.73397	0.549768	3.46518	5.34988	0.377132	4.71224	3.4623
7	44246722	44252320	+	2410002F23Rik	protein_coding	2410002F23Rik	ensembl_havana	16	47.1247	70.8932	34.6509	67.3953	54.2663	51.0483	36.9302
3	145938014	145944830	+	2410004B18Rik	protein_coding	2410004B18Rik	ensembl_havana	13	36.9073	26.3842	34.6509	39.9451	28.2775	18.0633	31.1599
11	102958300	102964388	-	2410004I01Rik	lincRNA	2410004I01Rik	havana	1	0.0001	0.0001	0.577613	0.178426	0.0001	0.0001	0.0001
12	17003319	17011728	-	2410004P03Rik	protein_coding	2410004P03Rik	ensembl_havana	8	0.0001	0.0001	0.0001	0.891729	0.0001	0.0001	0.577133
11	62602877	62604808	+	2410006H16Rik	processed_transcript	2410006H16Rik	havana	1	84.75	58.2649	69.3016	32.2771	36.5722	96.599	69.8211
17	56607452	56609772	-	2410015M20Rik	protein_coding	2410015M20Rik	ensembl	5	191.371	99.49	149.576	57.7777	60.7023	186.13	155.799
14	56811989	56813900	+	2410022M11Rik	bidirectional_promoter_lncRNA	2410022M11Rik	havana	2	5.46784	14.8411	19.058	16.7627	4.90152	16.4926	19.6192
19	23134900	23135718	+	2410080I02Rik	lincRNA	2410080I02Rik	havana	5	0.0001	0.0001	0.577613	0.178426	0.0001	0.0001	0.0001
15	8169106	8271159	+	2410089E03Rik	protein_coding	2410089E03Rik	ensembl_havana	7	6.83477	26.9338	9.81781	23.1825	15.4584	10.2097	15.58
16	92478742	92497367	+	2410124H12Rik	sense_overlapping	2410124H12Rik	ensembl_havana	8	0.0001	0.0001	0.0001	0.0001	0.0001	0.0001	0.0001
5	118245227	118266094	+	2410131K14Rik	protein_coding	2410131K14Rik	ensembl_havana	7	51.9436	34.6292	72.1892	67.4073	64.8496	40.0533	56.5493
8	57488054	57508878	+	2500002B13Rik	processed_transcript	2500002B13Rik	havana	2	9.56864	3.84777	19.6355	8.91639	4.14745	16.4926	15.003
2	153341157	153346074	-	2500004C02Rik	processed_transcript	2500004C02Rik	havana	4	4.1009	3.29811	4.04269	5.34988	3.77042	4.71224	2.88526
16	18836578	18840161	+	2510002D24Rik	protein_coding	2510002D24Rik	ensembl_havana	10	88.8509	63.7614	61.794	48.5048	57.1308	59.6872	65.7818
16	21649045	21694666	-	2510009E07Rik	protein_coding	2510009E07Rik	ensembl_havana	10	53.3105	37.9272	75.0767	72.2221	54.6698	74.609	79.6306
5	120552055	120553040	-	2510016D11Rik	TEC	2510016D11Rik	havana	1	4.1009	3.29811	8.08528	8.91639	1.88526	4.71224	6.34746
5	3585112	3586375	+	2510017J16Rik	antisense	2510017J16Rik	havana	1	0.0001	0.0001	0.577613	0.535078	0.754165	0.0001	0.577133
4	147940895	147947315	+	2510039O18Rik	protein_coding	2510039O18Rik	ensembl_havana	6	125.758	122.576	94.1347	103.429	129.322	118.589	100.404
7	126648543	126649595	-	2510046G10Rik	antisense	2510046G10Rik	ensembl_havana	2	21.871	4.94711	15.0154	8.20309	6.03262	15.7072	22.5044
2	29868723	29870318	-	2600006K01Rik	antisense	2600006K01Rik	ensembl_havana	2	0.0001	1.09944	1.73264	0.891729	1.1312	0.0001	0.577133
2	75138843	75317821	+	2600014E21Rik	lincRNA	2600014E21Rik	havana	3	0.0001	0.549768	0.0001	0.178426	0.0001	0.0001	0.0001
6	13867735	13871519	-	2610001J05Rik	protein_coding	2610001J05Rik	havana	7	68.3468	66.5099	90.6696	68.6555	45.621	77.7505	89.4401
X	107782751	107816335	-	2610002M06Rik	protein_coding	2610002M06Rik	ensembl_havana	7	30.0727	25.8345	64.6815	63.6625	45.621	25.1315	57.7034
8	20385782	20424815	-	2610005L07Rik	transcribed_unprocessed_pseudogene	2610005L07Rik	havana	12	0.0001	0.549768	0.0001	0.178426	0.377132	0.0001	0.0001
10	79064374	79097601	-	2610008E11Rik	protein_coding	2610008E11Rik	ensembl_havana	6	9.56864	17.5895	20.7906	27.1056	20.3598	16.4926	18.4651
19	25671134	25672254	-	2610016A17Rik	lincRNA	2610016A17Rik	havana	1	1.36703	0.549768	1.15513	0.356752	1.88526	1.57081	0.577133
6	148831452	148833113	+	2610017A05Rik	TEC	2610017A05Rik	havana	1	0.0001	0.549768	1.73264	4.10159	0.754165	0.785457	2.30823
16	11203366	11246202	+	2610020C07Rik	antisense	2610020C07Rik	havana	2	0.0001	2.19877	0.577613	1.96168	0.754165	0.0001	0.577133
7	41599230	41628534	+	2610021A01Rik	protein_coding	2610021A01Rik	havana	2	5.46784	6.04645	9.2403	21.9342	12.0651	7.85367	10.3867
11	85791661	85832224	-	2610027K06Rik	processed_transcript	2610027K06Rik	havana	7	0.0001	0.0001	0.0001	0.891729	0.377132	0.0001	2.30823
9	45797348	45799061	-	2610028D06Rik	TEC	2610028D06Rik	havana	1	0.0001	0.0001	0.0001	0.178426	0.0001	0.0001	0.0001
11	113043895	113201839	-	2610035D17Rik	lincRNA	2610035D17Rik	havana	7	0.0001	3.29811	4.04269	4.63657	7.91778	3.14153	6.34746
14	122470284	122475200	-	2610035F20Rik	processed_transcript	2610035F20Rik	havana	9	0.0001	0.0001	0.0001	0.0001	0.0001	0.0001	0.0001
15	96134819	96284496	-	2610037D02Rik	lincRNA	2610037D02Rik	havana	2	0.0001	1.6491	2.88766	2.67499	0.754165	3.14153	1.15417
8	129216354	129234407	-	2610044O15Rik8	protein_coding	2610044O15Rik8	ensembl_havana	10	9.56864	8.79478	16.1705	20.1509	10.18	5.4976	8.07856
1	9560832	9631176	-	2610203C22Rik	processed_transcript	2610203C22Rik	havana	8	0.0001	5.49678	1.15513	3.20997	1.50823	0.0001	1.7312
7	84689640	84779054	+	2610206C17Rik	antisense	2610206C17Rik	ensembl_havana	3	0.0001	1.09944	0.577613	1.42671	0.754165	0.0001	0.577133
6	66451949	66465739	-	2610300M13Rik	lincRNA	2610300M13Rik	havana	1	0.0001	0.549768	0.0001	0.0001	0.0001	0.0001	0.0001
4	10874498	10899426	+	2610301B20Rik	protein_coding	2610301B20Rik	ensembl_havana	15	19.1372	13.7418	21.9456	25.8574	17.3436	8.63902	20.7733
6	86848399	86849441	-	2610306M01Rik	bidirectional_promoter_lncRNA	2610306M01Rik	havana	1	1.36703	15.3908	12.7054	12.4829	4.52449	9.42438	9.23262
13	28460034	28885621	-	2610307P16Rik	processed_transcript	2610307P16Rik	havana	7	1.36703	1.09944	1.73264	1.78336	0.754165	2.35617	0.577133
14	8367440	8371011	+	2610318M16Rik	antisense	2610318M16Rik	havana	1	2.73397	0.549768	3.46518	1.07006	2.63933	0.785457	2.88526
16	17113398	17125168	-	2610318N02Rik	protein_coding	2610318N02Rik	ensembl_havana	12	1.36703	4.94711	0.577613	3.74494	1.1312	0.0001	0.577133
11	78261752	78290624	+	2610507B11Rik	protein_coding	2610507B11Rik	ensembl_havana	7	207.774	244.602	139.181	221.124	308.413	174.349	164.454
11	59199836	59202386	-	2610507I01Rik	processed_transcript	2610507I01Rik	havana	1	0.0001	0.0001	0.0001	0.356752	1.50823	0.0001	0.0001
5	114821935	114823469	-	2610524H06Rik	protein_coding	2610524H06Rik	ensembl_havana	1	2.73397	15.7752	6.35274	16.9411	9.04887	5.4976	13.2719
14	37102140	37114023	-	2610528A11Rik	protein_coding	2610528A11Rik	ensembl_havana	2	2.73397	3.84777	3.46518	6.06318	2.26229	25.1315	22.5044
4	118526999	118530229	+	2610528J11Rik	protein_coding	2610528J11Rik	ensembl_havana	12	84.75	30.2318	88.937	47.9697	36.5722	75.3943	90.5942
9	57075216	57076014	-	2700012I20Rik	lincRNA	2700012I20Rik	ensembl	1	4.1009	0.549768	0.577613	1.07006	1.1312	0.785457	1.7312
4	139376549	139380380	-	2700016F22Rik	lincRNA	2700016F22Rik	ensembl	1	1.36703	1.09944	1.15513	1.96168	0.754165	3.14153	1.15417
5	134519325	134520790	-	2700029L08Rik	TEC	2700029L08Rik	havana	1	0.0001	0.0001	0.0001	0.356752	0.0001	0.0001	0.0001
2	116066218	116067445	-	2700033N17Rik	lincRNA	2700033N17Rik	havana	1	1.36703	6.04644	5.77523	4.8149	1.88526	3.14153	4.03933
5	23850597	23855039	+	2700038G22Rik	lincRNA	2700038G22Rik	havana	5	9.56864	17.0398	25.4107	24.6091	16.5895	17.2779	26.5436
18	62751674	62756348	-	2700046A07Rik	lincRNA	2700046A07Rik	ensembl_havana	7	0.0001	0.0001	0.0001	0.356752	0.0001	0.0001	0.0001
19	32389216	32391185	+	2700046G09Rik	lincRNA	2700046G09Rik	ensembl	1	17.7702	7.14578	28.8757	14.0878	12.0651	20.4194	31.7369
12	71136848	71243304	+	2700049A03Rik	protein_coding	2700049A03Rik	ensembl_havana	17	1.36703	10.4438	17.3255	17.8327	12.8192	8.63902	8.07856
18	24470861	24477766	+	2700062C07Rik	protein_coding	2700062C07Rik	ensembl	7	19.1372	20.8875	44.4686	29.7805	19.9828	35.3411	34.6221
4	106554669	106557898	-	2700068H02Rik	antisense	2700068H02Rik	havana	1	0.0001	0.0001	0.577613	0.0001	0.0001	0.0001	0.0001
3	5177586	5220842	-	2700069I18Rik	antisense	2700069I18Rik	havana	8	0.0001	0.0001	0.0001	0.0001	0.0001	0.0001	0.0001
19	7417625	7425905	+	2700081O15Rik	protein_coding	2700081O15Rik	ensembl_havana	10	13.6694	29.6822	10.3953	17.2977	25.6383	11.7804	17.3111
12	55045661	55080111	-	2700097O09Rik	protein_coding	2700097O09Rik	ensembl_havana	5	13.6694	11.5431	41.581	23.0041	12.0651	23.5608	39.2383
17	94750100	94775133	+	2700099C18Rik	transcribed_unprocessed_pseudogene	2700099C18Rik	havana	7	1.36703	6.59611	0.577613	9.98634	2.63933	0.785457	1.7312
11	64079484	64083260	+	2810001G20Rik	antisense	2810001G20Rik	havana	7	12.3025	13.7418	13.2829	18.3677	10.557	10.2097	16.157
2	94406151	94411683	+	2810002D19Rik	processed_transcript	2810002D19Rik	havana	5	0.0001	6.04644	1.73264	7.13313	3.77042	1.57081	3.4623
8	124836945	124863121	-	2810004N23Rik	protein_coding	2810004N23Rik	ensembl_havana	8	43.742	46.1722	74.4992	62.4142	48.2602	66.7554	64.0507
5	124328089	124341845	+	2810006K23Rik	protein_coding	2810006K23Rik	ensembl_havana	6	27.3388	22.5365	16.1705	15.8711	18.0976	9.42438	17.3111
8	123042466	123044603	+	2810013P06Rik	bidirectional_promoter_lncRNA	2810013P06Rik	havana	1	31.4396	18.6888	38.1159	34.417	26.7694	29.8436	35.1991
11	58867216	58883289	+	2810021J22Rik	protein_coding	2810021J22Rik	ensembl_havana	15	8.20171	11.5431	9.2403	17.8327	13.5733	4.71224	12.1178
1	157412352	157420237	+	2810025M15Rik	transcribed_processed_pseudogene	2810025M15Rik	ensembl_havana	13	2.73397	23.6358	20.213	21.5775	12.4422	14.1365	25.9666
12	111572317	111574403	-	2810029C07Rik	bidirectional_promoter_lncRNA	2810029C07Rik	havana	2	4.1009	2.19877	2.31015	4.45825	0.377132	0.785457	1.7312
8	13200720	13207715	+	2810030D12Rik	bidirectional_promoter_lncRNA	2810030D12Rik	havana	1	6.83477	1.09944	15.5929	6.77648	4.52449	11.7804	19.0422
12	5375870	5416632	+	2810032G03Rik	lincRNA	2810032G03Rik	ensembl_havana	7	0.0001	0.0001	0.577613	0.356752	0.754165	0.785457	0.0001
15	75642129	75653644	+	2810039B14Rik	transcribed_unitary_pseudogene	2810039B14Rik	havana	7	0.0001	2.19877	0.577613	2.14001	3.01636	0.0001	0.577133
14	20641009	20644049	+	2810402E24Rik	antisense	2810402E24Rik	havana	1	21.8711	12.6425	24.2556	21.0426	15.0814	19.634	22.5044
3	88685803	88712925	+	2810403A07Rik	protein_coding	2810403A07Rik	ensembl_havana	14	88.8509	94.5429	86.0496	101.824	90.8649	95.0282	90.5944
X	108833800	108974907	+	2810403D21Rik	processed_transcript	2810403D21Rik	havana	8	4.1009	2.74844	4.6202	7.13313	5.65558	7.06831	10.9637
2	116075165	116076097	-	2810405F15Rik	TEC	2810405F15Rik	havana	1	0.0001	0.549768	0.0001	1.42671	1.88526	0.785457	0.577133
4	137387266	137388383	-	2810405F17Rik	lincRNA	2810405F17Rik	havana	1	4.1009	8.79478	3.46518	9.80802	4.90152	3.92688	5.77043
16	87784075	87839294	+	2810407A14Rik	lincRNA	2810407A14Rik	ensembl_havana	5	1.36703	0.0001	0.0001	0.356752	0.0001	0.785457	1.15417
11	69897352	69900988	-	2810408A11Rik	protein_coding	2810408A11Rik	ensembl_havana	17	0.0001	2.19877	0.0001	1.78336	3.77042	0.0001	1.15417
1	64679871	64690660	-	2810408I11Rik	processed_transcript	2810408I11Rik	havana	2	1.36703	2.74844	3.46518	6.06318	2.63933	0.785457	5.77043
11	120185400	120189853	-	2810410L24Rik	processed_transcript	2810410L24Rik	havana	3	16.4033	4.39744	5.19771	8.55974	5.27855	2.35617	6.34746
1	151748949	151755019	-	2810414N06Rik	lincRNA	2810414N06Rik	havana	1	5.46784	2.74844	3.46518	4.45825	6.40965	3.92688	8.07856
3	135425237	135427933	-	2810428J06Rik	TEC	2810428J06Rik	havana	1	0.0001	0.0001	0.0001	0.356752	0.0001	0.0001	0.0001
13	3478230	3501394	+	2810429I04Rik	lincRNA	2810429I04Rik	havana	8	0.0001	1.09944	0.0001	0.713403	0.377132	0.0001	0.0001
2	27882925	27887053	-	2810430I11Rik	processed_transcript	2810430I11Rik	havana	1	0.0001	0.549768	0.0001	0.356752	1.1312	0.0001	0.0001
11	102619796	102624417	-	2810433D01Rik	lincRNA	2810433D01Rik	havana	7	0.0001	1.09944	0.577613	0.891729	0.377132	0.785457	0.577133
1	162004969	162016495	+	2810442N19Rik	antisense	2810442N19Rik	havana	1	1.36703	0.549768	4.04269	1.42671	1.1312	3.14153	2.30823
6	134897961	134901109	+	2810454H06Rik	antisense	2810454H06Rik	havana	1	0.0001	1.09944	1.73264	2.67499	1.1312	1.57081	0.577133
8	123838553	123840786	-	2810455O05Rik	lincRNA	2810455O05Rik	havana	1	0.0001	1.09944	0.0001	2.14001	1.50823	0.785457	0.577133
14	46883698	46885065	-	2810457G06Rik	antisense	2810457G06Rik	havana	1	0.0001	0.549768	0.0001	0.356752	0.377132	0.0001	0.0001
1	86045863	86055457	+	2810459M11Rik	protein_coding	2810459M11Rik	ensembl_havana	11	0.0001	0.0001	0.0001	0.356752	0.377132	0.0001	0.0001
17	25570811	25575044	+	2810468N07Rik	processed_transcript	2810468N07Rik	havana	2	0.0001	11.5431	1.73264	5.5282	3.01636	0.0001	0.0001
6	149309414	149335664	+	2810474O19Rik	protein_coding	2810474O19Rik	ensembl_havana	16	21.871	47.8212	13.8604	50.8229	51.6534	20.4194	21.3503
5	25100983	25110110	+	2900005J15Rik	processed_transcript	2900005J15Rik	ensembl_havana	6	5.46784	8.79478	15.5929	15.6928	6.40965	6.28295	10.3867
1	127753616	127774093	-	2900009J06Rik	antisense	2900009J06Rik	havana	1	2.73397	0.0001	2.31015	1.96168	0.754165	5.4976	2.88526
16	13986604	14101501	+	2900011O08Rik	protein_coding	2900011O08Rik	ensembl_havana	12	0.0001	0.549768	0.0001	0.535078	0.0001	0.0001	0.0001
11	18888261	18889841	-	2900018N21Rik	TEC	2900018N21Rik	havana	1	0.0001	0.0001	0.0001	2.14001	0.0001	0.785457	0.577133
5	113086323	113221237	-	2900026A02Rik	protein_coding	2900026A02Rik	ensembl_havana	10	60.1452	91.2448	75.6542	110.563	127.06	98.1698	96.3646
11	117611247	117613858	+	2900041M22Rik	processed_transcript	2900041M22Rik	ensembl_havana	6	1.36703	0.549768	1.15513	3.03164	2.63933	1.57081	1.15417
11	120229802	120231586	-	2900052L18Rik	processed_transcript	2900052L18Rik	ensembl_havana	6	15.0364	12.0928	6.35274	24.6091	9.80294	5.4976	13.2719
9	46913493	46927367	+	2900052N01Rik	lincRNA	2900052N01Rik	havana	6	0.0001	1.09944	0.0001	1.42671	1.88526	0.0001	0.0001
1	118458652	118459268	-	2900060B14Rik	antisense	2900060B14Rik	ensembl_havana	1	1.36703	0.549768	0.0001	1.07006	0.0001	1.57081	1.15417
12	24796664	24831203	-	2900060N12Rik	bidirectional_promoter_lncRNA	2900060N12Rik	havana	1	0.0001	0.0001	0.0001	0.178426	0.0001	0.0001	0.0001
7	81523550	81531499	+	2900076A07Rik	lincRNA	2900076A07Rik	havana	7	13.6694	13.7418	28.8757	22.589	14.3273	18.0633	19.6192
5	31581079	31581710	+	2900076G11Rik	TEC	2900076G11Rik	havana	1	0.0001	0.0001	1.15513	0.713403	0.0001	0.0001	0.0001
5	144241690	144256187	-	2900089D17Rik	antisense	2900089D17Rik	havana	1	0.0001	5.49678	2.31015	6.77648	4.90152	2.35617	2.30823
2	163419795	163420362	+	2900093K20Rik	antisense	2900093K20Rik	havana	1	30.0727	15.3908	26.5657	18.011	8.67184	32.9851	26.5436
2	156388065	156392980	-	2900097C17Rik	lincRNA	2900097C17Rik	ensembl_havana	2	51.9436	28.5828	35.2284	27.284	28.6546	33.7704	31.1599
9	109827943	109832707	-	3000002C10Rik	transcribed_processed_pseudogene	3000002C10Rik	ensembl_havana	6	36.9073	8.79478	45.6236	28.7106	15.8355	26.7022	42.1235
X	152368573	152416699	+	3010001F23Rik	processed_transcript	3010001F23Rik	havana	7	0.0001	0.549768	0.0001	0.178426	0.0001	0.0001	0.0001
6	148944867	148947130	+	3010003L21Rik	antisense	3010003L21Rik	ensembl_havana	2	15.0364	3.84777	22.5231	12.6612	6.03262	9.42438	14.4259
16	13671929	13678389	+	3110001I22Rik	protein_coding	3110001I22Rik	ensembl_havana	4	9.56864	7.69545	10.9728	11.495	8.33265	7.85366	13.5013
18	12168717	12189998	+	3110002H16Rik	protein_coding	3110002H16Rik	ensembl_havana	14	41.0081	50.5695	44.4686	63.8408	52.0305	43.1947	50.779
13	78171630	78182974	+	3110006O06Rik	lincRNA	3110006O06Rik	havana	1	0.0001	0.0001	0.0001	0.0001	0.0001	0.0001	0.0001
1	120121187	120188190	+	3110009E18Rik	protein_coding	3110009E18Rik	ensembl_havana	15	6.83477	6.04644	17.903	12.3046	4.52449	12.5658	17.8881
4	108719649	108781905	+	3110021N24Rik	protein_coding	3110021N24Rik	ensembl	1	0.0001	0.0001	0.0001	0.0001	0.0001	0.0001	0.0001
9	41327260	41655484	+	3110039I08Rik	processed_transcript	3110039I08Rik	havana	13	5.93169	13.1574	4.30823	15.6186	10.4836	1.38324	1.2196
7	81782182	81789479	-	3110040N11Rik	protein_coding	3110040N11Rik	ensembl_havana	14	23.238	24.1855	38.1159	21.7558	22.245	29.0583	32.891
4	35191285	35226176	-	3110043O21Rik	protein_coding	3110043O21Rik	ensembl_havana	14	28.7057	26.9338	60.0614	65.8023	34.31	52.619	39.2383
1	169969409	169972397	+	3110045C21Rik	antisense	3110045C21Rik	havana	2	0.0001	0.549768	0.577613	0.535078	0.0001	0.0001	0.0001
12	70991615	71015833	-	3110056K07Rik	processed_transcript	3110056K07Rik	havana	9	13.6694	17.0398	22.5231	20.3292	16.5895	16.4926	14.4259
6	34871771	34878061	-	3110062M04Rik	protein_coding	3110062M04Rik	ensembl_havana	13	19.1372	26.3841	21.9456	29.4239	12.4422	11.7804	24.2355
X	150463726	150466157	+	3110067C02Rik	processed_pseudogene	3110067C02Rik	havana	1	0.0001	0.0001	0.0001	0.178426	0.0001	0.0001	0.0001
13	119487261	119488384	-	3110070M22Rik	protein_coding	3110070M22Rik	ensembl	2	0.0001	0.0001	2.31015	3.20997	0.377132	0.785457	2.30823
3	51829385	51830406	-	3110080O07Rik	TEC	3110080O07Rik	havana	1	0.0001	0.0001	0.0001	0.356752	0.377132	0.785457	1.15417
5	139359739	139460528	-	3110082I17Rik	protein_coding	3110082I17Rik	ensembl_havana	11	12.3025	21.9868	25.4107	24.2524	16.2125	26.7022	19.6192
14	57999323	58003698	+	3110083C13Rik	bidirectional_promoter_lncRNA	3110083C13Rik	havana	2	1.36703	1.6491	4.6202	3.20996	1.88526	0.785457	2.30823
2	115493513	115527745	-	3110099E03Rik	lincRNA	3110099E03Rik	havana	7	0.0001	0.0001	1.15513	0.356752	0.754165	0.0001	1.15417
18	37655451	37661743	+	3222401L13Rik	lincRNA	3222401L13Rik	ensembl_havana	3	0.0001	1.6491	1.15513	0.713403	1.1312	0.0001	0.577133
12	99341154	99361828	+	3300002A11Rik	antisense	3300002A11Rik	ensembl_havana	9	0.0001	0.0001	0.0001	1.42671	0.0001	0.0001	0.0001
2	150310935	150362766	-	3300002I08Rik	protein_coding	3300002I08Rik	ensembl_havana	10	2.73397	1.09944	1.15513	0.535078	0.754165	0.785457	0.577133
17	5798657	5803241	+	3300005D01Rik	lincRNA	3300005D01Rik	havana	7	0.0001	4.94711	0.577613	1.60503	2.63933	0.0001	0.0001
14	32659119	32685294	-	3425401B19Rik	protein_coding	3425401B19Rik	ensembl_havana	4	4.1009	0.0001	2.88766	1.42671	1.88526	1.57081	2.88526
14	49675952	49783384	-	3632451O06Rik	protein_coding	3632451O06Rik	ensembl_havana	15	1.36703	0.549768	0.0001	1.42671	1.50823	0.0001	0.0001
X	56136572	56153499	+	3830403N18Rik	protein_coding	3830403N18Rik	ensembl_havana	2	0.0001	0.0001	0.0001	0.0001	0.377132	0.0001	0.0001
14	12284173	12303232	+	3830406C13Rik	protein_coding	3830406C13Rik	ensembl_havana	16	1.36703	41.6317	2.88766	2.49666	0.754165	20.4194	4.03933
13	107022553	107055498	+	3830408C21Rik	processed_transcript	3830408C21Rik	ensembl_havana	2	1.36703	3.84777	1.73264	1.96168	1.50823	0.0001	1.15417
8	10924427	10928697	-	3930402G23Rik	lincRNA	3930402G23Rik	ensembl_havana	4	0.0001	0.0001	0.577613	0.713403	0.0001	0.785457	0.577133
19	28893042	28967801	-	4430402I18Rik	protein_coding	4430402I18Rik	ensembl_havana	15	0.0001	1.09944	0.0001	0.0001	1.88526	0.0001	0.577133
2	93027956	93044733	+	4631405J19Rik	antisense	4631405J19Rik	ensembl_havana	10	0.0001	1.09944	2.88766	1.07006	0.754165	3.14153	1.15417
1	193507238	193510175	-	4631405K08Rik	lincRNA	4631405K08Rik	havana	2	0.0001	5.49678	2.88766	5.70653	3.01636	3.14153	6.34746
3	89767511	89773241	-	4632404H12Rik	lincRNA	4632404H12Rik	ensembl_havana	2	15.0364	15.3908	18.4805	29.7805	17.3436	13.3512	21.3503
5	29378699	29390489	+	4632411P08Rik	lincRNA	4632411P08Rik	havana	1	0.0001	0.0001	3.46518	2.67499	1.50823	0.0001	1.7312
3	19894886	19898985	+	4632415L05Rik	lincRNA	4632415L05Rik	ensembl_havana	5	5.46784	14.2915	9.81781	24.0741	15.0814	10.9951	5.77043
9	122127294	122130015	+	4632418H02Rik	TEC	4632418H02Rik	havana	1	0.0001	0.0001	0.0001	0.356752	0.0001	0.0001	0.0001
7	92734166	92741469	-	4632427E13Rik	bidirectional_promoter_lncRNA	4632427E13Rik	ensembl_havana	5	1.36703	3.84777	3.46518	6.59816	1.88526	7.85367	6.34746
16	30008667	30021431	+	4632428C04Rik	lincRNA	4632428C04Rik	havana	2	0.0001	9.34445	0.0001	1.60503	0.754165	0.0001	1.15417
3	10220995	10223434	-	4632432E15Rik	TEC	4632432E15Rik	havana	2	0.0001	0.0001	0.0001	0.0001	0.0001	0.0001	0.0001
3	121787500	121788573	-	4633401B06Rik	TEC	4633401B06Rik	havana	1	0.0001	0.0001	0.0001	0.0001	0.0001	0.785457	0.0001
3	89337850	89347832	+	4731419I09Rik	antisense	4731419I09Rik	havana	1	0.0001	1.09944	1.15513	0.891729	0.754165	0.785457	0.577133
11	73015856	73018842	-	4732414G09Rik	lincRNA	4732414G09Rik	havana	2	0.0001	0.0001	0.0001	0.0001	0.0001	0.0001	0.0001
6	148212253	148215732	+	4732416N19Rik	TEC	4732416N19Rik	havana	1	1.36703	2.74844	3.46518	4.99322	1.88526	3.14153	5.77043
8	123744631	123754727	-	4732419C18Rik	lincRNA	4732419C18Rik	havana	2	0.0001	0.0001	0.0001	0.178426	0.377132	0.0001	0.577133
1	6209866	6215294	-	4732440D04Rik	antisense	4732440D04Rik	ensembl_havana	2	2.73397	8.79478	1.73264	9.45137	7.16371	2.35617	2.30823
10	95746077	95797237	+	4732465J04Rik	lincRNA	4732465J04Rik	havana	6	0.0001	0.0001	0.0001	0.0001	0.0001	0.0001	0.0001
7	25376819	25566418	+	4732471J01Rik	antisense	4732471J01Rik	ensembl_havana	8	1.36703	2.19877	1.73264	1.96168	0.754165	3.92688	1.7312
11	113203315	113209670	-	4732490B19Rik	lincRNA	4732490B19Rik	havana	1	0.0001	0.549768	0.0001	0.0001	0.0001	0.0001	0.0001
17	12318885	12327251	+	4732491K20Rik	lincRNA	4732491K20Rik	ensembl	1	1.36703	4.39744	1.15513	1.96168	1.88526	1.57081	1.15417
7	116546865	116549365	+	4732496C06Rik	lincRNA	4732496C06Rik	havana	1	16.4033	6.04644	24.8331	14.0878	12.0651	14.9219	21.9273
5	25499067	25501542	+	4831440E17Rik	lincRNA	4831440E17Rik	ensembl	1	6.83477	1.09944	2.88766	2.67499	1.88526	5.4976	4.61636
6	48755338	48756369	+	4833403J16Rik	lincRNA	4833403J16Rik	havana	1	1.36703	10.9935	1.73264	7.31146	5.27855	0.0001	2.30823
19	53460631	53462724	+	4833407H14Rik	lincRNA	4833407H14Rik	ensembl	1	1.36703	3.29811	2.31015	2.31834	2.63933	3.14153	4.61636
8	10899922	10903894	+	4833411C07Rik	processed_transcript	4833411C07Rik	havana	1	0.0001	0.549768	0.0001	3.56662	1.50823	0.0001	0.577133
7	67784538	67804140	-	4833412C05Rik	lincRNA	4833412C05Rik	havana	2	0.0001	0.549768	0.0001	0.356752	0.377132	0.0001	0.0001
1	78465448	78466927	-	4833412K13Rik	TEC	4833412K13Rik	havana	1	0.0001	0.0001	0.0001	1.07006	0.0001	0.0001	0.0001
17	31557126	31559114	+	4833413E03Rik	lincRNA	4833413E03Rik	ensembl_havana	12	4.1009	0.549768	3.46518	1.96168	0.377132	5.4976	6.34746
5	3629777	3631723	-	4833413G10Rik	antisense	4833413G10Rik	havana	1	1.36703	2.19877	2.31015	3.38829	6.40965	4.71224	2.88526
11	95858865	95861045	+	4833417C18Rik	processed_transcript	4833417C18Rik	havana	1	0.0001	0.0001	0.0001	0.891729	0.754165	0.785457	0.577133
17	87274886	87282815	-	4833418N02Rik	lincRNA	4833418N02Rik	havana	8	1.36703	1.6491	6.35274	8.20309	3.77042	2.35617	3.4623
13	119462768	119486121	+	4833420G17Rik	protein_coding	4833420G17Rik	ensembl_havana	8	30.0727	55.5165	58.3289	67.2289	53.5387	50.2629	54.2412
13	91701665	91741873	-	4833422C13Rik	antisense	4833422C13Rik	havana	3	0.0001	1.6491	0.0001	1.24838	0.0001	0.785457	0.0001
15	96231870	96254685	-	4833422M21Rik	processed_transcript	4833422M21Rik	havana	8	0.0001	1.09944	0.577613	0.713403	0.377132	0.785457	1.15417
2	85483594	85519025	-	4833423E24Rik	protein_coding	4833423E24Rik	ensembl_havana	1	5.46784	45.0729	16.1705	53.6762	41.4736	14.1365	12.1178
13	54551218	54565436	-	4833439L19Rik	protein_coding	4833439L19Rik	ensembl_havana	18	165.399	93.4436	176.72	93.621	118.388	160.213	184.651
9	108567533	108569175	+	4833445I07Rik	lincRNA	4833445I07Rik	havana	1	2.73397	6.04644	4.6202	4.10159	4.3401	0.0001	4.03933
5	19202368	19226556	-	4921504A21Rik	antisense	4921504A21Rik	havana	5	0.0001	0.549768	0.0001	0.0001	0.0001	0.0001	0.577133
6	50573302	50596633	-	4921507P07Rik	protein_coding	4921507P07Rik	ensembl_havana	4	1.36703	1.6491	2.88766	3.38829	1.1312	1.57081	4.61636
10	78428271	78438848	+	4921516A02Rik	antisense	4921516A02Rik	havana	1	0.0001	0.0001	0.577613	1.07006	0.0001	0.0001	0.0001
8	85408759	85432834	-	4921524J17Rik	protein_coding	4921524J17Rik	ensembl_havana	9	6.83477	6.04644	10.9728	12.3046	6.40965	9.42438	7.50153
13	52096741	52124159	+	4921525O09Rik	processed_transcript	4921525O09Rik	havana	1	0.0001	2.74844	0.0001	0.891729	1.50823	0.0001	0.0001
2	179975993	179979014	+	4921531C22Rik	processed_transcript	4921531C22Rik	havana	1	8.20171	8.24512	25.9882	15.1578	10.934	12.5658	25.9666
9	20385234	20387729	+	4921534A09Rik	TEC	4921534A09Rik	havana	1	0.0001	0.0001	1.15513	0.356752	0.377132	0.785457	2.30823
11	3886088	3895099	-	4921536K21Rik	protein_coding	4921536K21Rik	ensembl_havana	4	0.0001	0.0001	0.577613	0.891729	0.754165	0.0001	1.15417
3	58117053	58167617	+	4921539H07Rik	lincRNA	4921539H07Rik	havana	1	0.0001	0.0001	0.0001	0.0001	0.0001	0.0001	0.0001
2	130706200	130906407	-	4930402H24Rik	protein_coding	4930402H24Rik	ensembl_havana	18	16.4033	25.8345	24.2548	32.9904	24.5072	24.3462	28.8517
12	71488285	71556134	+	4930404H11Rik	lincRNA	4930404H11Rik	havana	1	0.0001	0.549768	0.0001	0.0001	0.0001	0.0001	1.7312
16	91011249	91016744	+	4930404I05Rik	processed_transcript	4930404I05Rik	havana	1	0.0001	0.0001	0.577613	0.0001	0.0001	0.0001	0.0001
10	81363067	81365817	-	4930404N11Rik	protein_coding	4930404N11Rik	ensembl_havana	10	1.36703	4.39744	0.0001	2.14001	2.26229	0.785457	1.15417
2	156714540	156720910	-	4930405A21Rik	processed_transcript	4930405A21Rik	havana	7	0.0001	2.19877	0.577613	1.96168	0.754165	0.785457	1.7312
5	113320454	113321654	-	4930405N21Rik	TEC	4930405N21Rik	havana	1	9.56864	3.84777	10.3953	15.1578	7.91778	7.85367	16.734
17	63305446	63312974	-	4930405O22Rik	sense_intronic	4930405O22Rik	havana	7	0.0001	0.0001	0.0001	0.356752	0.0001	0.0001	0.577133
4	9770585	9823412	+	4930412C18Rik	processed_transcript	4930412C18Rik	havana	7	6.83477	4.39744	6.93025	4.8149	6.78668	4.71224	17.8881
8	57650889	57652360	-	4930412F12Rik	TEC	4930412F12Rik	havana	1	1.36703	0.549768	0.0001	1.07006	0.0001	0.785457	1.15417
11	60112219	60115231	-	4930412M03Rik	lincRNA	4930412M03Rik	ensembl_havana	5	4.1009	0.549768	2.31015	1.60503	1.50823	1.57081	4.03933
15	34675073	34679205	+	4930413F20Rik	antisense	4930413F20Rik	havana	1	1.36703	1.09944	0.0001	0.178426	0.377132	0.785457	1.15417
7	122969058	122970051	-	4930413G21Rik	TEC	4930413G21Rik	havana	1	0.0001	0.549768	2.31015	0.891729	0.377132	0.0001	1.15417
15	98571004	98589581	+	4930415O20Rik	protein_coding	4930415O20Rik	ensembl_havana	7	1.36703	0.549768	6.35274	7.13313	3.77042	7.85367	9.23262
2	122702047	122721457	+	4930417H01Rik	processed_transcript	4930417H01Rik	havana	7	4.1009	0.549768	9.81781	3.74494	1.50823	10.2097	5.77043
6	125265476	125287287	+	4930417O13Rik	processed_transcript	4930417O13Rik	havana	2	0.0001	3.29811	0.0001	1.78336	2.26229	0.0001	0.0001
12	81781358	81783032	+	4930423D22Rik	bidirectional_promoter_lncRNA	4930423D22Rik	havana	1	5.46784	1.09944	15.0154	9.6297	5.65558	8.63902	17.3111
18	21651448	21656106	+	4930426D05Rik	antisense	4930426D05Rik	ensembl_havana	12	0.0001	33.5298	0.0001	4.63657	12.8192	0.0001	0.0001
12	76402751	76403983	-	4930426I24Rik	lincRNA	4930426I24Rik	havana	2	0.0001	0.0001	0.0001	0.535078	0.0001	0.785457	0.0001
2	18998343	18999802	+	4930426L09Rik	protein_coding	4930426L09Rik	ensembl	1	1.36703	0.549768	0.0001	0.356752	0.0001	0.0001	0.0001
4	6352105	6357531	-	4930430E12Rik	antisense	4930430E12Rik	havana	7	1.36703	1.6491	0.0001	0.535078	0.754165	0.0001	0.0001
10	100572265	100590424	-	4930430F08Rik	protein_coding	4930430F08Rik	ensembl_havana	10	4.1009	3.29811	5.77523	8.55974	3.39339	5.4976	5.77043
10	44730769	44738901	-	4930431F10Rik	lincRNA	4930431F10Rik	havana	1	0.0001	0.0001	0.0001	0.356752	0.0001	0.0001	0.0001
14	44955215	44961327	-	4930431P03Rik	processed_transcript	4930431P03Rik	havana	10	0.0001	1.61967	0.0001	3.27382	1.88526	0.0001	0.0001
7	109752320	109755279	+	4930431P19Rik	transcribed_processed_pseudogene	4930431P19Rik	havana	1	21.8711	8.24512	24.8331	16.9411	4.90152	19.634	26.5436
10	11244790	11281222	-	4930432B10Rik	bidirectional_promoter_lncRNA	4930432B10Rik	havana	3	0.0001	0.0001	0.0001	0.356752	0.0001	0.785457	0.0001
7	29558579	29582170	+	4930432E11Rik	transcribed_unitary_pseudogene	4930432E11Rik	havana	9	0.0001	0.0001	0.0001	0.0001	0.0001	0.0001	0.0001
14	103977628	104027143	-	4930432J09Rik	lincRNA	4930432J09Rik	havana	1	0.0001	0.0001	0.0001	0.0001	0.0001	0.0001	0.0001
8	84148025	84172591	+	4930432K21Rik	protein_coding	4930432K21Rik	ensembl_havana	14	0.0001	3.29811	1.15513	2.85331	3.39339	0.0001	1.15417
14	118044974	118046865	+	4930435M08Rik	antisense	4930435M08Rik	havana	1	0.0001	0.0001	0.0001	0.0001	0.0001	0.785457	0.0001
11	58274799	58294290	+	4930438A08Rik	protein_coding	4930438A08Rik	ensembl_havana	4	0.0001	0.0001	0.0001	0.0001	0.0001	0.0001	0.0001
1	156939838	156940197	+	4930439D14Rik	antisense	4930439D14Rik	havana	1	0.0001	0.549768	0.0001	0.0001	0.0001	0.0001	0.0001
2	85073614	85086462	-	4930443O20Rik	processed_transcript	4930443O20Rik	havana	1	0.0001	1.09944	0.577613	0.178426	0.754165	0.0001	0.0001
1	16065979	16093326	-	4930444P10Rik	protein_coding	4930444P10Rik	ensembl_havana	13	0.0001	0.0001	0.0001	0.0001	0.0001	0.0001	0.0001
18	82855894	82870605	+	4930445N18Rik	lincRNA	4930445N18Rik	ensembl	1	2.73397	0.0001	0.577613	0.178426	0.0001	0.0001	0.0001
12	72881109	72940775	-	4930447C04Rik	protein_coding	4930447C04Rik	ensembl_havana	14	0.0001	0.0001	0.0001	0.0001	0.0001	0.0001	0.0001
9	108133718	108138568	+	4930447F24Rik	processed_transcript	4930447F24Rik	havana	5	0.0001	0.549768	0.0001	0.178426	0.0001	0.0001	0.0001
13	34084155	34113273	-	4930447K03Rik	processed_transcript	4930447K03Rik	havana	1	0.0001	0.0001	0.0001	0.178426	0.377132	0.0001	0.577133
3	122761955	122802049	-	4930447N08Rik	processed_transcript	4930447N08Rik	havana	1	0.0001	0.0001	0.0001	0.0001	0.0001	0.0001	0.0001
9	46326393	46329528	-	4930448E22Rik	processed_transcript	4930448E22Rik	havana	2	0.0001	0.549768	0.577613	0.0001	0.0001	0.0001	0.577133
5	45857642	45858765	+	4930449I04Rik	TEC	4930449I04Rik	havana	1	1.36703	1.09944	2.88766	2.85331	0.754165	3.14153	1.15417
16	4964289	4978963	+	4930451G09Rik	transcribed_unitary_pseudogene	4930451G09Rik	havana	9	6.83477	5.49678	6.93025	5.88485	5.27855	1.57081	5.77043
14	8431192	8666241	-	4930452B06Rik	protein_coding	4930452B06Rik	ensembl_havana	12	10.9356	7.69545	12.1279	13.3745	20.3598	10.9951	19.6192
14	79702920	79714465	+	4930452G13Rik	lincRNA	4930452G13Rik	havana	1	0.0001	0.0001	0.0001	0.356752	0.377132	0.0001	0.0001
16	64751751	64771162	-	4930453N24Rik	protein_coding	4930453N24Rik	ensembl_havana	9	45.1089	49.4702	97.0223	77.5718	52.7846	85.604	86.555
4	142017898	142028997	+	4930455G09Rik	antisense	4930455G09Rik	havana	1	0.0001	1.09944	0.0001	1.78336	0.754165	0.0001	0.0001
5	100840797	100847168	-	4930458D05Rik	antisense	4930458D05Rik	havana	1	0.0001	0.549768	0.0001	0.713403	0.0001	1.57081	0.0001
10	96226020	96248867	+	4930459C07Rik	lincRNA	4930459C07Rik	havana	1	0.0001	0.0001	0.0001	0.0001	0.0001	0.0001	0.0001
10	53614369	53615275	+	4930466K18Rik	TEC	4930466K18Rik	havana	1	0.0001	1.6491	3.46518	2.67499	2.63933	1.57081	4.03933
12	99161277	99162809	-	4930474N09Rik	lincRNA	4930474N09Rik	havana	1	0.0001	0.0001	0.0001	0.535078	0.0001	0.0001	0.0001
12	100076908	100097219	-	4930477G07Rik	lincRNA	4930477G07Rik	havana	1	0.0001	0.0001	0.0001	0.0001	0.0001	0.0001	0.577133
5	121503513	121504602	+	4930477O15Rik	TEC	4930477O15Rik	havana	1	0.0001	0.0001	0.0001	0.0001	0.0001	0.785457	0.0001
12	108313779	108328031	-	4930478K11Rik	antisense	4930478K11Rik	havana	1	0.0001	0.0001	1.15513	0.178426	0.377132	0.785457	2.30823
14	69732784	69767114	+	4930480K23Rik	lincRNA	4930480K23Rik	ensembl	7	1.36703	1.09944	3.46518	0.891729	1.1312	1.57081	3.4623
3	95015625	95020139	+	4930481B07Rik	processed_transcript	4930481B07Rik	havana	1	4.1009	1.6491	6.93025	3.38829	1.1312	3.92688	5.77043
15	81190774	81192764	+	4930483J18Rik	processed_transcript	4930483J18Rik	ensembl_havana	7	0.0001	0.549768	0.0001	0.178426	0.0001	0.0001	0.0001
13	60842612	60864476	-	4930486L24Rik	protein_coding	4930486L24Rik	ensembl_havana	9	1.36602	0.734976	0.0001	5.42862	0.0368561	0.0001	0.0001
9	106247960	106249414	+	4930500F10Rik	antisense	4930500F10Rik	havana	2	0.0001	0.549768	0.577613	0.0001	0.377132	0.0001	0.0001
1	170214860	170216423	+	4930500M09Rik	antisense	4930500M09Rik	ensembl_havana	4	0.0001	0.0001	0.577613	0.713403	0.377132	0.0001	0.0001
10	124469074	124524489	+	4930503E24Rik	transcribed_processed_pseudogene	4930503E24Rik	havana	1	16.4033	7.69545	10.9728	6.59816	7.16371	16.4926	15.003
18	70452212	70472510	-	4930503L19Rik	protein_coding	4930503L19Rik	ensembl_havana	5	0.0001	2.19877	0.577613	6.77648	5.27855	0.0001	0.0001
19	45998137	46013387	+	4930505N22Rik	lincRNA	4930505N22Rik	ensembl	1	0.0001	0.0001	0.0001	0.891729	1.1312	0.0001	1.15417
17	8293366	8311081	-	4930506C21Rik	processed_transcript	4930506C21Rik	havana	1	1.36703	0.0001	0.0001	0.178426	0.377132	0.785457	0.577133
10	62449489	62451323	+	4930507D05Rik	protein_coding	4930507D05Rik	ensembl	1	0.0001	0.0001	0.0001	0.535078	0.0001	0.0001	0.0001
9	72518250	72531859	-	4930509E16Rik	lincRNA	4930509E16Rik	havana	2	0.0001	0.0001	0.0001	0.0001	0.0001	0.0001	0.0001
16	11178176	11192293	+	4930509G22Rik	lincRNA	4930509G22Rik	havana	1	6.83477	4.39744	5.19771	6.2415	6.03262	3.92688	9.23262
6	94943834	94951546	+	4930511E03Rik	lincRNA	4930511E03Rik	havana	1	0.0001	0.0001	0.0001	0.0001	0.0001	0.0001	0.0001
18	57373455	57552398	-	4930511M06Rik	processed_transcript	4930511M06Rik	havana	7	0.0001	0.0001	0.0001	0.0001	0.0001	0.0001	0.0001
8	61849006	61922835	+	4930512H18Rik	antisense	4930512H18Rik	havana	2	0.0001	0.0001	0.0001	0.0001	0.0001	0.0001	0.0001
8	95806744	95821729	+	4930513N10Rik	antisense	4930513N10Rik	ensembl_havana	9	0.0001	3.29811	0.0001	1.07006	1.1312	0.785457	0.0001
7	130653128	130654393	-	4930513N20Rik	TEC	4930513N20Rik	havana	1	0.0001	0.0001	0.577613	0.0001	0.0001	0.0001	0.0001
5	114773737	114774984	-	4930515G01Rik	antisense	4930515G01Rik	havana	1	4.1009	2.19877	9.81781	7.13313	1.1312	9.42438	12.6948
4	44669330	44670898	+	4930517J16Rik	TEC	4930517J16Rik	havana	1	0.0001	0.0001	0.0001	0.0001	0.0001	0.0001	0.0001
2	156856616	156857947	-	4930518I15Rik	protein_coding	4930518I15Rik	ensembl	2	0.0001	0.549768	0.577613	1.07006	1.88526	0.0001	0.0001
10	28880921	28923508	-	4930519F09Rik	transcribed_processed_pseudogene	4930519F09Rik	havana	1	2.73397	3.29811	5.19771	2.31834	3.01636	3.14153	2.30823
14	24003844	24008336	+	4930519K11Rik	bidirectional_promoter_lncRNA	4930519K11Rik	havana	1	1.36703	0.549768	2.88766	0.356752	0.0001	0.0001	2.30823
9	114368303	114377230	+	4930520O04Rik	processed_transcript	4930520O04Rik	havana	10	0.0001	3.84777	0.577613	1.42671	1.88526	0.0001	1.15417
5	109735990	109751887	-	4930522L14Rik	protein_coding	4930522L14Rik	havana	9	1.36703	2.19877	0.0001	1.96168	1.1312	1.57081	0.577133
1	160044382	160080209	+	4930523C07Rik	protein_coding	4930523C07Rik	ensembl_havana	8	9.56864	100.589	17.903	61.8792	72.3903	12.5658	16.734
5	99979061	99979664	+	4930524J08Rik	protein_coding	4930524J08Rik	ensembl	1	0.0001	1.09944	1.15513	2.85331	0.377132	1.57081	2.88526
9	106891547	106895183	+	4930524O07Rik	antisense	4930524O07Rik	havana	2	6.83477	1.6491	13.8604	8.91639	2.26229	7.06831	13.8489
9	89826519	89864029	+	4930524O08Rik	lincRNA	4930524O08Rik	havana	7	0.0001	0.0001	0.0001	0.0001	0.0001	0.0001	0.0001
13	67796594	67830986	-	4930525G20Rik	antisense	4930525G20Rik	havana	1	1.36703	0.549768	1.15513	1.07006	0.377132	0.0001	2.30823
17	28075050	28076678	-	4930526A20Rik	transcribed_processed_pseudogene	4930526A20Rik	havana	3	2.73397	4.39744	1.73264	4.10159	3.39339	2.35617	2.30823
13	35167146	35172310	-	4930529N20Rik	lincRNA	4930529N20Rik	havana	1	0.0001	0.0001	0.0001	0.0001	0.0001	0.0001	0.0001
1	185359461	185362866	-	4930532G15Rik	lincRNA	4930532G15Rik	havana	2	0.0001	0.549768	0.0001	0.178426	0.0001	0.0001	0.0001
3	131302643	131316662	+	4930534D22Rik	antisense	4930534D22Rik	havana	1	0.0001	0.0001	0.0001	0.0001	0.0001	0.0001	0.0001
17	28896392	28915325	-	4930539E08Rik	protein_coding	4930539E08Rik	ensembl_havana	5	0.0001	3.84777	0.0001	1.07006	0.754165	0.0001	0.0001
3	135436209	135438666	-	4930539J05Rik	antisense	4930539J05Rik	havana	2	0.0001	2.19877	1.73264	2.67499	0.754165	1.57081	3.4623
2	135169573	135215617	-	4930545L23Rik	antisense	4930545L23Rik	havana	1	0.0001	0.0001	0.0001	0.0001	0.0001	0.0001	0.0001
9	42176592	42209232	-	4930546K05Rik	lincRNA	4930546K05Rik	havana	1	0.0001	0.0001	0.577613	0.535078	0.377132	0.0001	0.0001
10	39899329	39907932	+	4930547M16Rik	bidirectional_promoter_lncRNA	4930547M16Rik	havana	2	1.36703	0.549768	1.73264	2.49666	0.377132	1.57081	6.92449
9	53402325	53434403	+	4930550C14Rik	protein_coding	4930550C14Rik	ensembl_havana	4	0.0001	0.549768	0.577613	1.07006	0.377132	0.0001	0.0001
6	86004380	86009356	+	4930553P18Rik	lincRNA	4930553P18Rik	havana	1	2.73397	0.0001	0.0001	0.178426	0.0001	0.0001	0.0001
3	151294126	151296642	+	4930555A03Rik	lincRNA	4930555A03Rik	havana	1	0.0001	1.09944	0.0001	0.535078	0.754165	0.0001	0.577133
15	10714836	10790124	+	4930556M19Rik	processed_transcript	4930556M19Rik	havana	2	10.9356	5.49678	16.748	13.1962	9.4259	12.5658	15.003
1	57359222	57377545	-	4930558J18Rik	lincRNA	4930558J18Rik	havana	2	0.0001	0.0001	0.0001	0.356752	0.377132	0.0001	0.0001
1	161942086	161979637	-	4930558K02Rik	protein_coding	4930558K02Rik	ensembl_havana	2	0.0001	0.549768	0.0001	0.0001	0.0001	0.0001	0.0001
7	120101611	120103206	-	4930560O18Rik	TEC	4930560O18Rik	havana	1	0.0001	0.0001	0.0001	0.0001	0.0001	0.0001	0.0001
16	92318765	92321442	-	4930563D23Rik	protein_coding	4930563D23Rik	ensembl_havana	7	0.0001	0.0001	0.0001	0.0001	0.0001	0.0001	0.0001
18	10706860	10711833	+	4930563E18Rik	lincRNA	4930563E18Rik	ensembl	1	5.46784	0.0001	6.35274	3.03164	2.26229	5.4976	9.23262
11	72215138	72218451	+	4930563E22Rik	processed_transcript	4930563E22Rik	ensembl_havana	4	0.0001	2.19877	0.0001	1.78336	0.754165	2.35617	0.0001
7	92092206	92119512	-	4930567K12Rik	antisense	4930567K12Rik	havana	1	0.0001	0.0001	0.0001	0.0001	0.0001	0.0001	0.0001
1	34477167	34485934	-	4930568A12Rik	lincRNA	4930568A12Rik	havana	6	0.0001	0.0001	0.0001	0.713403	0.0001	1.57081	0.0001
X	133898699	133901214	-	4930570D08Rik	processed_transcript	4930570D08Rik	havana	2	0.0001	0.0001	0.0001	0.0001	0.0001	0.0001	0.0001
3	156546753	156561747	-	4930570G19Rik	lincRNA	4930570G19Rik	havana	7	1.36703	0.0001	0.0001	0.535078	0.0001	0.0001	1.15417
1	193203038	193226209	+	4930570N18Rik	antisense	4930570N18Rik	havana	2	0.0001	2.19877	0.0001	0.713403	1.1312	0.0001	0.0001
3	51276759	51278384	+	4930577N17Rik	TEC	4930577N17Rik	havana	2	2.73397	4.39744	2.88766	2.85331	1.88526	0.785457	4.61636
X	18414881	18461398	-	4930578C19Rik	protein_coding	4930578C19Rik	ensembl_havana	6	0.0001	1.09944	1.15513	1.24838	3.01636	0.785457	0.0001
15	98983348	98996447	+	4930578M01Rik	processed_transcript	4930578M01Rik	havana	2	0.0001	0.549768	0.0001	0.891729	0.754165	0.0001	1.15417
3	79629079	79632821	+	4930579G24Rik	protein_coding	4930579G24Rik	ensembl_havana	9	0.0001	6.04644	2.88766	7.48979	7.54075	1.57081	1.15417
9	98562229	98563612	-	4930579K19Rik	processed_transcript	4930579K19Rik	ensembl_havana	4	0.0001	2.19877	1.73264	1.96168	0.754165	0.785457	4.03933
9	35116728	35130923	+	4930581F22Rik	processed_transcript	4930581F22Rik	ensembl_havana	12	1.36703	10.4438	2.88766	8.73807	7.16371	2.35617	2.30823
7	118243865	118245552	+	4930583K01Rik	bidirectional_promoter_lncRNA	4930583K01Rik	ensembl_havana	7	0.0001	0.0001	1.15513	0.0001	0.0001	0.0001	0.0001
9	14618585	14619566	-	4930584E12Rik	TEC	4930584E12Rik	havana	1	0.0001	0.0001	0.0001	0.0001	0.0001	0.0001	0.0001
5	65493096	65494016	+	4930589O11Rik	TEC	4930589O11Rik	havana	1	0.0001	1.09944	0.577613	0.713403	0.377132	0.0001	0.577133
6	91902809	91950726	+	4930590J08Rik	protein_coding	4930590J08Rik	ensembl_havana	8	1.36703	1.09944	0.0001	0.891729	0.0001	2.35617	0.0001
3	157527515	157534091	-	4930592C13Rik	antisense	4930592C13Rik	havana	1	0.0001	0.0001	1.15513	1.78336	0.377132	2.35617	2.30823
1	37485851	37488606	-	4930594C11Rik	TEC	4930594C11Rik	havana	1	0.0001	0.000100001	0.0001	1.07006	0.0001	0.0001	0.577133
14	122913030	122956344	+	4930594M22Rik	antisense | processed_transcript	4930594M22Rik	havana	1 | 3	0.0001	0.549768	1.15513	1.78336	1.50823	3.92688	2.30823
1	138977656	138979247	+	4930596I21Rik	sense_intronic	4930596I21Rik	havana	1	0.0001	0.0001	0.0001	0.178426	0.0001	0.785457	0.0001
11	44586317	44591230	+	4930597A21Rik	lincRNA	4930597A21Rik	havana	1	0.0001	8.79478	0.0001	0.891729	0.0001	0.0001	0.0001
6	66894652	66896522	-	4930597O21Rik	processed_transcript	4930597O21Rik	ensembl_havana	4	0.0001	0.0001	0.0001	0.178426	0.377132	0.0001	0.577133
6	39118473	39148313	+	4930599N23Rik	antisense	4930599N23Rik	ensembl_havana	4	0.0001	0.549768	1.15513	2.85331	0.754165	0.0001	0.0001
9	15283337	15306449	-	4931406C07Rik	protein_coding	4931406C07Rik	ensembl_havana	15	50.5767	56.0662	80.2744	56.886	59.1941	51.0483	77.8995
7	34236707	34313552	-	4931406P16Rik	protein_coding	4931406P16Rik	ensembl_havana	13	23.238	36.8278	32.9183	45.8299	42.9818	26.7022	33.468
7	92081089	92082537	-	4931412I15Rik	TEC	4931412I15Rik	havana	1	0.0001	0.0001	0.0001	0.0001	0.0001	0.0001	0.0001
14	54583663	54605994	-	4931414P19Rik	protein_coding	4931414P19Rik	ensembl_havana	5	2.73397	14.2915	6.35274	11.0563	14.7044	5.4976	8.07856
8	12672186	12679230	+	4931415C17Rik	processed_transcript	4931415C17Rik	ensembl_havana	5	0.0001	1.6491	0.0001	0.535078	0.0001	0.0001	0.0001
2	23207476	23267130	+	4931423N10Rik	protein_coding	4931423N10Rik	ensembl_havana	11	0.0001	0.0001	0.577613	0.178426	0.0001	0.0001	0.577133
8	105280409	105289865	-	4931428F04Rik	protein_coding	4931428F04Rik	ensembl_havana	15	4.1009	18.6888	5.77523	9.6297	7.16371	3.14153	1.7312
11	29822395	29825669	-	4931440F15Rik	protein_coding	4931440F15Rik	havana	1	0.0001	0.0001	0.0001	0.0001	0.377132	0.0001	0.0001
3	65507257	65529380	-	4931440P22Rik	transcribed_processed_pseudogene	4931440P22Rik	havana	11	1.36703	3.29811	1.73264	3.20996	1.1312	0.0001	2.88526
13	101254294	101464161	+	4932411K12Rik	lincRNA	4932411K12Rik	havana	2	0.0001	0.0001	0.0001	0.178426	0.0001	0.0001	0.0001
5	123138931	123141570	+	4932422M17Rik	lincRNA	4932422M17Rik	havana	1	8.20171	2.74844	13.2829	9.09472	3.39339	18.0633	15.003
3	36863104	37053034	+	4932438A13Rik	protein_coding	4932438A13Rik	ensembl_havana	18	27.3388	55.5165	44.4686	83.0999	65.6037	41.624	51.933
16	91053935	91095123	-	4932438H23Rik	protein_coding	4932438H23Rik	ensembl_havana	11	0.0001	0.0001	0.0001	2.49666	0.0001	1.57081	0.577133
5	57570082	57720202	-	4932441J04Rik	processed_transcript	4932441J04Rik	havana	3	0.0001	0.0001	0.577613	0.0001	0.0001	0.0001	0.577133
10	43824200	43833393	+	4933404K13Rik	lincRNA	4933404K13Rik	havana	1	0.0001	0.0001	0.577613	2.31834	0.377132	0.785457	0.0001
5	136919146	136937113	+	4933404O12Rik	lincRNA	4933404O12Rik	havana	7	27.3388	17.0398	41.0035	34.417	30.5397	25.9169	62.3196
3	122864737	122924117	-	4933405D12Rik	antisense	4933405D12Rik	havana	5	0.0001	0.549768	0.0001	0.0001	0.0001	0.0001	0.0001
8	95496430	95503719	+	4933406B17Rik	lincRNA	4933406B17Rik	havana	1	0.0001	0.0001	0.0001	0.0001	0.0001	0.0001	0.0001
12	32919384	32953790	-	4933406C10Rik	lincRNA	4933406C10Rik	havana	7	0.0001	1.09944	1.15513	0.891729	0.754165	2.35617	1.7312
6	134308951	134403416	-	4933406J09Rik	antisense	4933406J09Rik	havana	1	1.36703	0.0001	0.0001	0.356752	0.0001	0.0001	0.0001
10	20310506	20312295	-	4933406P04Rik	lincRNA	4933406P04Rik	ensembl_havana	2	0.0001	0.0001	6.93025	3.56662	0.0001	1.57081	5.19339
X	75706932	75764700	-	4933407K13Rik	processed_transcript	4933407K13Rik	havana	7	1.36703	1.09944	2.31015	4.8149	2.63933	0.785457	0.0001
1	85928483	85940625	+	4933407L21Rik	protein_coding	4933407L21Rik	ensembl_havana	11	1.36703	0.549768	0.0001	1.07006	0.0001	1.57081	2.30823
18	34579846	34597469	-	4933408B17Rik	protein_coding	4933408B17Rik	ensembl_havana	11	0.0001	1.6491	0.577613	1.07006	1.1312	0.0001	0.577133
8	114341160	114351480	-	4933408N05Rik	antisense	4933408N05Rik	havana	1	0.0001	0.0001	0.0001	0.0001	0.377132	0.0001	0.0001
1	136603033	136605469	-	4933409D19Rik	lincRNA	4933409D19Rik	havana	1	20.5041	0.549768	31.7633	21.9342	11.6881	26.7022	31.1599
19	42052248	42053628	+	4933411K16Rik	protein_coding	4933411K16Rik	ensembl_havana	3	0.0001	0.0001	0.0001	0.0001	0.377132	0.0001	0.0001
10	116949757	116963280	+	4933412E12Rik	bidirectional_promoter_lncRNA	4933412E12Rik	havana	1	2.73397	39.0265	4.04269	16.4061	22.9991	2.35617	5.77043
19	28580533	28583295	-	4933413C19Rik	sense_intronic	4933413C19Rik	havana	1	0.0001	0.0001	0.0001	0.535078	0.0001	0.0001	0.0001
11	43587040	43589049	+	4933415A04Rik	protein_coding	4933415A04Rik	ensembl	2	1.36703	0.549768	0.0001	0.713403	0.0001	0.785457	0.577133
1	160212943	160214817	+	4933417C20Rik	TEC	4933417C20Rik	havana	1	0.0001	0.549768	1.15513	1.24838	0.377132	0.0001	0.577133
8	123235091	123242360	+	4933417D19Rik	antisense	4933417D19Rik	havana	1	0.0001	0.0001	1.15513	1.75545	0.75416	0.0001	0.577133
3	55847105	55848401	+	4933417G07Rik	transcribed_processed_pseudogene	4933417G07Rik	havana	1	4.1009	0.549768	2.31015	1.60503	1.1312	2.35617	2.30823
7	143322773	143364626	-	4933417O13Rik	antisense	4933417O13Rik	havana	2	0.0001	0.0001	0.0001	0.0001	0.0001	0.0001	0.0001
4	33027142	33031324	-	4933421O10Rik	processed_transcript	4933421O10Rik	havana	1	56.0444	17.0398	47.3561	35.1303	33.1789	32.1997	57.7034
9	35281105	35285424	+	4933422A05Rik	lincRNA	4933422A05Rik	havana	1	0.0001	1.09944	0.577613	0.178426	0.0001	0.0001	1.7312
2	90479236	90488426	+	4933423P22Rik	antisense	4933423P22Rik	havana	1	1.36703	0.0001	1.15513	0.713403	0.0001	0.0001	0.0001
1	36710149	36757954	+	4933424G06Rik	protein_coding	4933424G06Rik	havana	4	0.0001	0.0001	0.577613	0.535078	0.377132	0.0001	0.577133
4	107783720	107789922	+	4933424M12Rik	lincRNA	4933424M12Rik	havana	2	0.0001	0.549768	0.0001	0.535078	0.754165	0.0001	0.0001
5	149441861	149443582	+	4933425D22Rik	sense_intronic	4933425D22Rik	havana	1	0.0001	0.0001	0.0001	0.178426	0.754165	0.0001	0.0001
3	85887691	85889235	+	4933425M03Rik	TEC	4933425M03Rik	havana	1	0.0001	0.549768	1.15513	1.07006	0.754165	1.57081	0.577133
11	72153929	72207460	-	4933427D14Rik	protein_coding	4933427D14Rik	ensembl_havana	14	8.20171	25.8345	10.3953	22.4692	18.0976	10.2097	12.6948
15	74709161	74710375	+	4933427E11Rik	antisense	4933427E11Rik	ensembl_havana	2	0.0001	0.0001	0.0001	0.0001	0.0001	0.0001	0.0001
3	30792570	30793565	-	4933429H19Rik	antisense	4933429H19Rik	ensembl_havana	3	0.0001	0.0001	2.31015	0.713403	0.0001	0.785457	0.577133
14	48878586	48887113	+	4933429O19Rik	processed_transcript	4933429O19Rik	havana	1	0.0001	0.0001	0.0001	0.0001	0.0001	0.0001	0.0001
4	62525369	62547994	+	4933430I17Rik	protein_coding	4933430I17Rik	ensembl_havana	1	0.0001	1.09944	0.577613	0.535078	0.377132	0.0001	0.0001
11	24481909	24569953	+	4933430M04Rik	lincRNA	4933430M04Rik	havana	1	0.0001	0.0001	0.0001	0.0001	0.0001	0.0001	0.0001
3	107888850	107896214	-	4933431E20Rik	antisense	4933431E20Rik	havana	8	36.9073	17.0398	90.6696	53.3195	43.3588	45.5508	87.709
9	85749078	85750430	+	4933431K14Rik	TEC	4933431K14Rik	havana	1	2.73397	5.49678	23.6781	9.27304	6.78668	11.7804	14.4259
8	77610860	77769683	+	4933431K23Rik	processed_transcript	4933431K23Rik	havana	8	0.0001	0.0001	0.0001	0.178426	0.0001	0.0001	0.0001
16	18207822	18213864	-	4933432I09Rik	lincRNA	4933432I09Rik	havana	1	0.0001	0.0001	0.0001	0.713403	1.1312	0.0001	0.0001
7	121468844	121609335	-	4933432K03Rik	antisense	4933432K03Rik	havana	1	0.0001	0.0001	0.0001	0.0001	0.0001	0.0001	0.0001
9	75410184	75417710	+	4933433G15Rik	lincRNA	4933433G15Rik	havana	7	0.0001	0.549768	0.0001	0.356752	0.377132	0.0001	0.0001
3	90051636	90068348	+	4933434E20Rik	protein_coding	4933434E20Rik	ensembl_havana	16	88.8508	86.8476	138.026	90.2329	73.8984	106.809	128.678
5	121847667	121848845	-	4933437G19Rik	TEC	4933437G19Rik	havana	1	0.0001	0.0001	0.0001	0.178426	0.0001	0.0001	0.0001
11	59505662	59513648	+	4933439C10Rik	processed_transcript	4933439C10Rik	ensembl_havana	12	21.8711	30.7815	22.5231	28.1756	33.1789	11.7804	28.2747
1	172538133	172558130	-	4933439K11Rik	processed_transcript	4933439K11Rik	havana	9	20.5041	8.24512	30.0308	13.9095	8.29481	14.1365	25.3895
6	117905808	117907761	-	4933440N22Rik	TEC	4933440N22Rik	ensembl_havana	5	8.20171	8.24512	15.5929	10.6997	5.27855	10.9951	21.3503
5	23382308	23434270	-	5031425E22Rik	lincRNA	5031425E22Rik	ensembl_havana	3	43.742	64.3113	68.1466	54.7461	44.1129	58.1165	51.9331
2	166447451	166459233	+	5031425F14Rik	lincRNA	5031425F14Rik	havana	1	0.0001	1.6491	0.0001	2.14001	1.1312	0.0001	0.0001
3	51560035	51567118	+	5031434O11Rik	processed_transcript	5031434O11Rik	havana	7	23.238	11.5431	16.748	13.3745	12.4422	18.0633	26.5436
15	84943936	84988552	-	5031439G07Rik	protein_coding	5031439G07Rik	ensembl_havana	14	90.2178	229.76	102.22	123.58	182.483	82.4625	99.2497
13	38960619	38966606	+	5033403F01Rik	antisense	5033403F01Rik	havana	2	1.36703	1.09944	1.73264	2.14001	0.754165	0.0001	1.15417
12	111941991	111944485	-	5033406O09Rik	lincRNA	5033406O09Rik	havana	1	32.8065	6.04644	69.3016	30.4938	15.4584	29.8436	46.1627
1	92908378	92910765	-	5033417F24Rik	antisense	5033417F24Rik	havana	2	1.36703	1.09944	4.6202	4.27992	2.63933	3.92688	2.30823
8	107869685	107885012	+	5033426E14Rik	lincRNA	5033426E14Rik	havana	1	0.0001	0.0001	0.0001	0.0001	0.0001	0.0001	0.0001
13	45965253	45966509	+	5033430I15Rik	lincRNA	5033430I15Rik	ensembl_havana	4	0.0001	4.39744	3.46518	5.70653	2.26229	3.14153	1.7312
6	31108827	31110921	-	5330406M23Rik	TEC	5330406M23Rik	havana	1	0.0001	0.0001	0.577613	0.0001	0.377132	0.0001	0.0001
2	59382502	59387472	-	5330411J11Rik	processed_transcript	5330411J11Rik	havana	7	0.0001	0.549768	0.0001	0.0001	0.0001	0.0001	0.0001
2	131820006	131847684	-	5330413P13Rik	lincRNA	5330413P13Rik	havana	2	0.0001	0.0001	0.0001	0.0001	0.0001	0.0001	0.0001
3	108455694	108536537	-	5330417C22Rik	protein_coding	5330417C22Rik	ensembl_havana	16	370.44	151.159	341.888	224.333	255.628	366.762	315.637
10	116509052	116583516	+	5330438D12Rik	processed_transcript	5330438D12Rik	ensembl_havana	8	9.56864	13.1921	9.81781	13.5529	8.67184	12.5658	16.157
15	100459740	100468692	-	5330439K02Rik	bidirectional_promoter_lncRNA	5330439K02Rik	havana	1	0.0001	0.0001	0.0001	0.0001	0.0001	0.0001	0.0001
7	79920723	79922522	+	5430400D12Rik	bidirectional_promoter_lncRNA	5430400D12Rik	havana	2	0.0001	0.0001	0.0001	0.535078	0.0001	0.0001	0.577133
6	50566643	50594866	+	5430402O13Rik	antisense	5430402O13Rik	havana	8	0.0001	0.0001	0.577613	0.178426	0.377132	0.0001	0.577133
5	109674545	109691042	-	5430403G16Rik	protein_coding	5430403G16Rik	havana	2	4.1009	3.84777	5.19771	8.02476	4.90152	2.35617	2.88526
2	156844351	156862964	-	5430405H02Rik	processed_transcript	5430405H02Rik	havana	8	10.9356	16.4901	17.3255	17.2977	12.4422	18.8487	12.6948
14	16271089	16271839	+	5430414B19Rik	sense_intronic	5430414B19Rik	havana	1	1.36703	0.0001	0.0001	0.356752	0.0001	0.0001	0.0001
5	100420842	100429536	-	5430416N02Rik	lincRNA	5430416N02Rik	havana	7	17.7702	8.24512	24.2556	19.6159	10.18	24.3462	20.7733
7	131174402	131306452	+	5430419D17Rik	protein_coding	5430419D17Rik	ensembl_havana	6	0.0001	0.0001	1.73264	0.178426	0.0001	2.35617	2.30823
13	80940411	80948598	+	5430425K12Rik	lincRNA	5430425K12Rik	havana	1	1.36703	1.09944	0.577613	1.24838	0.377132	0.0001	0.577133
5	103354306	103356699	-	5430427N15Rik	lincRNA	5430427N15Rik	havana	1	0.0001	0.0001	0.0001	0.535078	0.0001	0.0001	0.0001
X	85870354	85891500	+	5430427O19Rik	protein_coding	5430427O19Rik	ensembl_havana	4	0.0001	7.69545	0.577613	15.5144	13.5733	0.0001	0.577133
8	27279441	27281071	+	5430430B14Rik	TEC	5430430B14Rik	havana	1	2.73397	0.0001	4.6202	2.49666	4.90152	3.92688	3.4623
14	54446318	54447862	+	5430430K15Rik	TEC	5430430K15Rik	havana	1	0.0001	0.0001	0.0001	0.0001	0.0001	0.0001	0.0001
7	44484517	44485414	+	5430431A17Rik	lincRNA	5430431A17Rik	havana	1	2.73397	2.74844	13.2829	6.59816	4.52449	6.28295	6.34746
3	51582306	51582848	+	5430433H01Rik	TEC	5430433H01Rik	havana	1	1.36703	0.0001	3.46518	1.60503	0.377132	1.57081	4.03933
6	83417440	83420993	-	5430434F05Rik	TEC	5430434F05Rik	havana	1	0.0001	0.0001	0.577613	0.535078	0.0001	0.0001	0.0001
15	5496266	5594985	+	5430437J10Rik	transcribed_processed_pseudogene	5430437J10Rik	havana	2	0.0001	5.49678	0.0001	8.02476	3.01636	0.785457	0.0001
14	105427559	105437717	+	5430440P10Rik	lincRNA	5430440P10Rik	havana	1	1.36703	0.549768	5.77523	3.56662	1.50823	4.71224	5.77043
6	133292216	133295793	+	5530400C23Rik	protein_coding	5530400C23Rik	ensembl_havana	6	2.73397	6.59611	24.2556	25.8573	28.6546	25.1315	35.1991
13	40948889	40949632	-	5530402G07Rik	TEC	5530402G07Rik	havana	1	0.0001	0.0001	0.0001	0.0001	0.0001	0.0001	0.0001
X	105037197	105079610	-	5530601H04Rik	processed_transcript	5530601H04Rik	havana	7	6.83477	23.6358	12.7054	26.0357	19.6058	7.06831	12.6948
9	77366412	77399419	-	5730403I07Rik	lincRNA	5730403I07Rik	havana	1	0.0001	0.0001	0.0001	0.0001	0.0001	0.0001	0.0001
X	13042015	13045298	+	5730405O15Rik	processed_transcript	5730405O15Rik	havana	1	2.73397	4.39744	2.88766	4.63657	3.39339	3.92688	3.4623
4	126609818	126614372	+	5730409E04Rik	protein_coding	5730409E04Rik	ensembl_havana	4	31.4396	39.0265	46.2011	41.55	36.1952	45.5508	54.2411
X	109001485	109002297	+	5730416F02Rik	processed_pseudogene	5730416F02Rik	havana	1	6.83477	7.14578	4.04269	2.14001	1.50823	1.57081	2.88526
1	78595031	78609509	-	5730419F03Rik	lincRNA	5730419F03Rik	havana	1	0.0001	0.0001	0.0001	0.0001	0.0001	0.0001	0.577133
5	149119565	149184064	-	5730422E09Rik	lincRNA	5730422E09Rik	havana	2	0.0001	0.0001	1.73264	1.24838	0.754165	0.0001	0.577133
11	80360492	80378035	-	5730455P16Rik	protein_coding	5730455P16Rik	ensembl_havana	15	20.5041	13.1921	36.3834	39.9451	33.556	27.4876	37.5072
5	48327952	48414295	+	5730480H06Rik	protein_coding	5730480H06Rik	ensembl_havana	8	16.4033	18.1391	38.6934	34.952	20.7369	29.8437	32.3139
2	38862163	38865534	+	5730507A11Rik	TEC	5730507A11Rik	havana	1	0.0001	0.0001	0.0001	0.0001	0.0001	0.0001	0.0001
11	25602763	26210764	-	5730522E02Rik	protein_coding	5730522E02Rik	ensembl_havana	15	0.0001	0.549768	0.0001	1.24838	0.0001	0.785457	0.0001
1	136213531	136234265	-	5730559C18Rik	protein_coding	5730559C18Rik	ensembl_havana	16	0.0001	4.94711	0.0001	6.95481	2.63933	3.14153	2.88526
8	25101216	25109987	+	5830408C22Rik	processed_transcript	5830408C22Rik	havana	1	2.73397	23.0861	1.73264	11.7696	7.16371	0.785457	2.88526
7	140247284	140300737	+	5830411N06Rik	protein_coding	5830411N06Rik	ensembl_havana	13	0.0001	6.04644	0.0001	1.24838	2.26229	0.0001	0.577133
3	88775216	88825588	+	5830417I10Rik	unprocessed_pseudogene	5830417I10Rik	havana	8	0.0001	8.79478	0.0001	0.713403	0.0001	0.0001	0.0001
9	103423578	103461261	+	5830418P13Rik	antisense	5830418P13Rik	havana	9	0.0001	1.09944	0.577613	1.60503	0.754165	0.0001	0.577133
12	69464787	69475551	-	5830428M24Rik	processed_transcript	5830428M24Rik	havana	1	25.9719	24.7352	43.8911	32.2771	18.4747	28.2729	36.9302
7	135635931	135652315	-	5830432E09Rik	antisense	5830432E09Rik	havana	8	0.0001	6.04644	0.577613	5.70653	4.90152	0.785457	0.577133
4	155398763	155421705	-	5830444B04Rik	processed_transcript	5830444B04Rik	havana	8	0.0001	0.549768	0.0001	1.07006	0.754165	3.14153	0.0001
14	34672465	34673764	-	5830448L01Rik	bidirectional_promoter_lncRNA	5830448L01Rik	havana	1	20.5041	9.34445	24.8331	17.1194	8.29481	19.634	27.1206
9	120577331	120578075	+	5830454E08Rik	lincRNA	5830454E08Rik	ensembl_havana	5	4.1009	2.19877	13.8604	6.41983	4.52449	8.63902	14.4259
8	15015092	15018908	-	5830468F06Rik	antisense	5830468F06Rik	havana	1	0.0001	1.6491	0.0001	1.60503	0.377132	0.0001	0.0001
5	90561107	90597872	+	5830473C10Rik	protein_coding	5830473C10Rik	ensembl_havana	7	0.0001	0.0001	0.0001	0.0001	0.0001	0.0001	0.0001
5	123366472	123368920	+	5830487J09Rik	processed_transcript	5830487J09Rik	havana	1	0.0001	0.549768	0.0001	0.713403	0.0001	0.0001	0.0001
10	37139402	37151316	+	5930403N24Rik	processed_transcript	5930403N24Rik	ensembl_havana	5	0.0001	1.09944	0.0001	0.713403	0.0001	0.0001	0.0001
5	128579106	128600694	-	5930412G12Rik	lincRNA	5930412G12Rik	ensembl_havana	10	2.73397	1.09944	4.6202	1.78336	1.1312	2.35617	1.7312
5	30897300	30899581	+	5930420M18Rik	TEC	5930420M18Rik	havana	1	0.0001	1.6491	2.31015	2.49666	1.88526	0.0001	1.15417
5	148990056	148995224	-	5930430L01Rik	lincRNA	5930430L01Rik	havana	1	8.20171	6.59611	5.19771	3.38829	10.18	0.785457	6.92449
5	43265157	43266369	+	6030400A10Rik	TEC	6030400A10Rik	havana	1	0.0001	0.0001	0.0001	0.0001	0.0001	0.0001	0.0001
1	73618088	73864467	-	6030407O03Rik	lincRNA	6030407O03Rik	havana	6	0.0001	0.0001	0.0001	0.0001	0.0001	0.0001	0.0001
15	101293212	101297427	+	6030408B16Rik	protein_coding	6030408B16Rik	ensembl_havana	5	0.0001	0.0001	0.577613	0.356752	0.377132	0.785457	0.577133
9	58488603	58499781	+	6030419C18Rik	protein_coding	6030419C18Rik	ensembl_havana	5	15.0364	6.04644	13.8604	13.1962	7.91778	7.06831	14.4259
1	132466433	132477065	-	6030442K20Rik	processed_transcript	6030442K20Rik	havana	2	0.0001	0.0001	0.577613	0.713403	0.377132	0.785457	0.577133
5	22550432	22807851	+	6030443J06Rik	lincRNA	6030443J06Rik	havana	7	0.0001	0.549768	0.0001	1.24838	0.377132	0.785457	4.03933
4	136462250	136463978	+	6030445D17Rik	protein_coding	6030445D17Rik	ensembl	2	0.0001	0.549768	0.577613	0.713403	0.377132	0.0001	0.0001
15	12808177	12824650	-	6030458C11Rik	protein_coding	6030458C11Rik	ensembl_havana	7	41.0081	48.9205	54.2863	71.3305	66.7347	30.629	59.4345
1	60353119	60354177	+	6030460B20Rik	TEC	6030460B20Rik	havana	1	0.0001	1.09944	1.73264	0.535078	0.377132	0.785457	1.15417
11	117797660	117807302	+	6030468B19Rik	protein_coding	6030468B19Rik	ensembl_havana	4	0.0001	3.84777	0.0001	0.713403	2.63933	0.0001	0.0001
14	20687236	20703029	-	6230400D17Rik	antisense	6230400D17Rik	havana	2	4.1009	4.94711	4.6202	8.20309	4.52449	7.06831	6.34746
11	71031941	71033514	-	6330403K07Rik	lincRNA	6330403K07Rik	ensembl_havana	6	0.0001	1.09944	0.0001	1.78336	0.377132	0.0001	0.0001
5	138995056	139000578	+	6330403L08Rik	antisense	6330403L08Rik	ensembl_havana	3	9.56864	12.6425	7.50776	11.413	5.65558	5.4976	9.80966
3	129753758	129763885	+	6330410L21Rik	antisense	6330410L21Rik	havana	1	2.73397	0.0001	2.31015	1.07006	0.377132	3.92688	1.7312
5	138264043	138266662	+	6330418K02Rik	antisense	6330418K02Rik	havana	1	10.9356	10.9935	15.5929	11.2346	5.65558	7.06831	13.2719
8	70766579	70768221	+	6330537M06Rik	TEC	6330537M06Rik	havana	1	0.0001	3.29811	0.577613	1.60503	0.754165	0.785457	0.577133
3	96606659	96629821	-	6330549D23Rik	transcribed_processed_pseudogene	6330549D23Rik	ensembl_havana	7	2.73397	5.49678	1.73264	3.92327	4.14745	1.57081	1.7312
3	95307076	95315128	-	6330562C20Rik	antisense	6330562C20Rik	ensembl_havana	3	1.36703	3.84777	0.577613	1.96168	0.754165	0.785457	1.15417
7	92639949	92643784	+	6430511E19Rik	TEC	6430511E19Rik	havana	1	0.0001	0.0001	1.73264	1.42671	0.377132	1.57081	0.577133
7	139972303	139978756	-	6430531B16Rik	protein_coding	6430531B16Rik	ensembl_havana	11	0.0001	1.6491	0.0001	0.178426	0.0001	0.0001	0.0001
8	120114152	120165307	+	6430548M08Rik	protein_coding	6430548M08Rik	ensembl_havana	15	384.109	57.7152	297.419	228.615	247.71	349.483	300.634
2	155973279	156007978	-	6430550D23Rik	protein_coding	6430550D23Rik	ensembl_havana	10	2.73397	3.29811	4.04269	2.85331	4.14745	4.71224	5.77043
9	107340602	107352423	+	6430571L13Rik	protein_coding	6430571L13Rik	ensembl_havana	6	0.0001	2.74844	1.73264	1.24838	1.50823	3.14153	1.7312
8	36457548	36516571	+	6430573F11Rik	protein_coding	6430573F11Rik	ensembl_havana	17	8.20171	1.6491	13.2829	7.66811	5.65558	10.9951	6.92449
3	79287173	79289849	+	6430573P05Rik	lincRNA	6430573P05Rik	havana	1	4.1009	2.19877	4.6202	3.20997	1.50823	7.06831	10.3867
6	55396887	55412286	+	6430584L05Rik	lincRNA	6430584L05Rik	havana	2	0.0001	0.0001	0.0001	0.0001	0.377132	0.0001	0.0001
3	40885897	40894194	-	6430590A07Rik	processed_transcript	6430590A07Rik	havana	2	0.0001	0.549768	0.577613	0.178426	0.0001	0.785457	0.577133
2	29245107	29253007	-	6530402F18Rik	processed_transcript	6530402F18Rik	ensembl_havana	9	1.54163	19.9151	2.88766	17.5092	26.5466	0.785457	1.7312
6	28215555	28260863	+	6530409C15Rik	antisense	6530409C15Rik	ensembl_havana	3	0.0001	0.0001	0.0001	0.891729	0.0001	0.0001	0.0001
13	48535523	48537823	-	6720427I07Rik	lincRNA	6720427I07Rik	havana	2	15.0364	10.4438	27.7207	20.1509	14.3273	25.1315	24.2355
1	20888650	20890474	-	6720483E21Rik	lincRNA	6720483E21Rik	havana	1	0.0001	0.549768	0.0001	0.0001	0.0001	0.0001	0.0001
13	62603013	62624183	-	6720489N17Rik	protein_coding	6720489N17Rik	ensembl_havana	7	0.0001	2.19877	0.577613	2.85331	1.88526	0.0001	1.15417
1	66793645	66796299	-	6820402A03Rik	TEC	6820402A03Rik	havana	1	0.0001	0.0001	0.0001	0.178426	0.0001	0.0001	0.0001
2	152415587	152444331	+	6820408C15Rik	protein_coding	6820408C15Rik	ensembl_havana	11	0.0001	0.0001	0.577613	0.356752	0.377132	0.0001	0.0001
8	20262613	20297433	-	6820431F20Rik	transcribed_unprocessed_pseudogene	6820431F20Rik	havana	13	0.0001	0.0001	0.577613	0.356752	0.754165	0.0001	0.0001
5	52607550	52619013	-	8030423F21Rik	lincRNA	8030423F21Rik	ensembl_havana	4	0.0001	0.0001	0.577613	0.535078	0.377132	0.0001	0.0001
2	11338366	11398502	-	8030442B05Rik	lincRNA	8030442B05Rik	havana	1	0.0001	0.0001	0.0001	0.0001	0.0001	0.0001	0.0001
6	39527513	39544487	+	8030453O22Rik	processed_transcript	8030453O22Rik	havana	2	0.0001	0.0001	0.0001	1.96168	2.26229	0.0001	0.0001
18	77633281	77714011	-	8030462N17Rik	protein_coding	8030462N17Rik	ensembl	9	1.36703	5.49678	3.46518	12.6612	6.78668	4.71224	6.34746
13	17735985	17737055	-	8430406P12Rik	TEC	8430406P12Rik	havana	1	0.0001	1.09944	0.0001	2.14001	0.754165	1.57081	0.577133
6	116650609	116652795	+	8430408G22Rik	protein_coding	8430408G22Rik	ensembl_havana	12	5.46784	2.19877	12.7054	5.88485	8.29481	9.42438	9.23262
11	18845851	18874310	-	8430419K02Rik	processed_transcript	8430419K02Rik	havana	1	12.3025	10.4438	20.7906	15.8711	12.0651	12.5658	21.9273
3	35955436	35956258	-	8430422M14Rik	TEC	8430422M14Rik	havana	1	6.83477	10.9935	9.81781	8.55974	6.78668	13.3512	7.50153
11	3452365	3479832	+	8430429K09Rik	processed_transcript	8430429K09Rik	ensembl_havana	8	5.46784	6.59611	4.6202	7.84644	4.52449	6.28295	5.19339
1	43092588	43093836	+	8430432A02Rik	antisense	8430432A02Rik	ensembl_havana	3	1.36703	2.19877	1.73264	2.14001	0.754165	0.785457	1.7312
4	7560688	7573802	+	8430436N08Rik	lincRNA	8430436N08Rik	havana	1	0.0001	0.0001	0.577613	0.0001	0.0001	0.785457	0.0001
17	14978468	14991573	+	9030025P20Rik	protein_coding	9030025P20Rik	ensembl_havana	1	0.0001	1.09944	1.15513	1.24838	0.754165	2.35617	3.4623
16	30021842	30039480	-	9030404E10Rik	lincRNA	9030404E10Rik	havana	1	0.0001	1.09944	0.0001	0.356752	0.0001	0.0001	0.0001
7	120673436	120677571	-	9030407P20Rik	processed_transcript	9030407P20Rik	havana	2	8.20171	6.04644	21.3681	11.9479	8.29481	14.9219	17.8881
5	134929848	134931470	-	9030607J07Rik	TEC	9030607J07Rik	havana	1	0.0001	0.0001	0.0001	0.178426	0.0001	0.0001	0.0001
10	43174704	43176563	+	9030612E09Rik	protein_coding	9030612E09Rik	ensembl	1	0.0001	0.0001	0.0001	0.535078	0.754165	0.0001	0.0001
15	75427606	75431830	-	9030619P08Rik	transcribed_unprocessed_pseudogene	9030619P08Rik	ensembl_havana	6	1.36703	0.0001	1.15513	1.07006	0.0001	0.0001	2.88526
7	118740226	118842967	+	9030624J02Rik	protein_coding	9030624J02Rik	ensembl_havana	19	56.0444	81.9006	72.1892	70.4388	77.6687	66.7554	65.7818
15	35787154	35790280	+	9130002K18Rik	TEC	9130002K18Rik	havana	1	1.36703	1.6491	1.73264	1.78336	0.754165	0.785457	0.577133
17	40875482	40880559	-	9130008F23Rik	protein_coding	9130008F23Rik	ensembl	2	8.20171	15.9405	8.08528	24.7874	12.4422	12.5658	6.34746
19	45818144	45998489	-	9130011E15Rik	protein_coding	9130011E15Rik	ensembl	9	12.3025	25.8345	8.66279	20.5076	18.4747	8.63902	13.2719
11	67921504	67947660	+	9130017K11Rik	processed_transcript	9130017K11Rik	ensembl_havana	5	0.0001	0.0001	0.577613	0.356752	0.754165	0.785457	0.0001
7	127382260	127387167	-	9130019O22Rik	protein_coding	9130019O22Rik	ensembl_havana	6	1.36703	8.24512	5.19771	8.02477	9.80294	3.14153	4.03933
6	54269681	54430222	-	9130019P16Rik	processed_transcript	9130019P16Rik	ensembl_havana	10	0.0001	0.549768	0.0001	0.0001	0.377132	0.0001	0.577133
7	128234458	128238032	-	9130023H24Rik	protein_coding	9130023H24Rik	ensembl_havana	4	12.3025	8.79478	22.5231	25.144	13.9503	12.5658	24.2355
11	79781979	79872395	-	9130204K15Rik	lincRNA	9130204K15Rik	havana	2	0.0001	0.549768	2.88766	0.713403	0.377132	1.57081	6.34746
7	105824223	105831516	-	9130208D14Rik	unprocessed_pseudogene	9130208D14Rik	havana	3	0.0001	3.29811	0.0001	1.78336	1.88526	0.0001	0.0001
11	69120054	69122590	-	9130213A22Rik	protein_coding	9130213A22Rik	ensembl	1	0.0001	1.6491	1.15513	1.24838	0.377132	1.57081	0.0001
8	24506430	24508083	+	9130214F15Rik	TEC	9130214F15Rik	havana	1	0.0001	0.549768	0.0001	1.07006	0.0001	0.0001	0.0001
6	72013896	72042529	-	9130221F21Rik	lincRNA	9130221F21Rik	havana	1	0.0001	0.549768	0.0001	0.0001	0.0001	0.0001	0.0001
7	25228687	25230264	+	9130221H12Rik	antisense	9130221H12Rik	ensembl_havana	2	39.6412	31.3312	36.3834	36.2002	33.556	34.5558	38.0842
5	65979358	66004286	-	9130230L23Rik	protein_coding	9130230L23Rik	ensembl_havana	13	240.581	80.2516	288.179	126.968	119.896	234.036	283.9
11	22858931	22861265	+	9130230N09Rik	processed_transcript	9130230N09Rik	havana	1	0.0001	2.19877	0.577613	2.14001	0.377132	0.0001	0.577133
15	58022259	58034326	-	9130401M01Rik	protein_coding	9130401M01Rik	ensembl_havana	1	75.1814	41.3251	80.8518	43.4651	46.0672	61.2579	65.6112
5	137502673	137503629	+	9130604C24Rik	lincRNA	9130604C24Rik	havana	1	1.36703	2.19877	2.31015	1.78336	2.63933	0.785457	2.30823
11	71512377	71573184	+	9230020A06Rik	lincRNA	9230020A06Rik	ensembl_havana	12	0.0001	0.0001	0.0001	0.0001	0.0001	0.0001	0.0001
9	8021672	8042824	-	9230110C19Rik	protein_coding	9230110C19Rik	ensembl_havana	5	0.0001	1.6491	0.0001	2.14001	2.63933	0.0001	0.577133
2	167782053	167783487	+	9230111E07Rik	lincRNA	9230111E07Rik	havana	1	4.1009	4.39744	10.3219	8.10263	5.62338	4.4317	5.77043
14	34511621	34522802	-	9230112D13Rik	protein_coding	9230112D13Rik	ensembl_havana	2	1.36703	0.549768	1.15513	1.60503	0.0001	0.0001	4.03933
2	180983924	180987276	+	9230112E08Rik	sense_overlapping	9230112E08Rik	ensembl_havana	3	17.7702	13.1921	25.8192	27.1141	18.9768	25.9169	24.0431
9	60523967	60545883	-	9230112J17Rik	lincRNA	9230112J17Rik	havana	1	0.0001	0.0001	0.0001	0.356752	0.0001	0.0001	0.0001
5	52190672	52279035	+	9230114K14Rik	processed_transcript	9230114K14Rik	havana	5	1.36703	0.549768	5.77523	2.31834	1.1312	2.35617	6.34746
12	79088705	79103940	-	9230116L04Rik	lincRNA	9230116L04Rik	havana	1	4.1009	1.23869	0.0001	1.07715	0.377132	0.0001	0.591127
1	136411916	136415520	-	9230116N13Rik	processed_transcript	9230116N13Rik	havana	2	0.0001	2.74844	1.15513	3.03164	4.14745	0.0001	1.15417
16	22511480	22517682	+	9230117E06Rik	antisense	9230117E06Rik	havana	1	0.0001	0.0001	0.0001	0.0001	0.0001	0.0001	0.0001
15	98567324	98569584	+	9330020H09Rik	antisense	9330020H09Rik	ensembl_havana	1	17.7702	9.89412	29.4532	17.6544	11.3111	25.9169	34.6221
6	128169704	128183804	-	9330102E08Rik	lincRNA	9330102E08Rik	havana	1	1.36703	2.74844	5.19771	3.56662	3.77042	3.92688	4.03933
7	16871347	16874887	-	9330104G04Rik	lincRNA	9330104G04Rik	havana	2	0.0001	0.549768	0.0001	0.713403	0.754165	0.0001	1.15417
13	80962888	81128865	+	9330111N05Rik	antisense	9330111N05Rik	havana	8	0.0001	0.0001	0.0001	0.356752	0.0001	0.0001	0.577133
3	62337524	62340533	-	9330121J05Rik	antisense	9330121J05Rik	havana	1	0.0001	0.0001	0.577613	0.891729	0.754165	0.785457	0.577133
17	21528194	21535879	-	9330136K24Rik	lincRNA	9330136K24Rik	ensembl	1	0.0001	0.549768	0.577613	0.891729	0.377132	0.0001	1.7312
12	69197211	69199868	+	9330151L19Rik	bidirectional_promoter_lncRNA	9330151L19Rik	ensembl_havana	2	32.8065	29.6822	40.426	55.9944	33.556	40.0533	43.8546
9	85820241	85844324	-	9330154J02Rik	processed_transcript	9330154J02Rik	ensembl_havana	13	0.0001	0.0001	0.0001	0.0001	0.754165	0.0001	1.7312
10	29211606	29230780	+	9330159F19Rik	protein_coding	9330159F19Rik	ensembl_havana	9	2.73397	3.84777	4.04269	2.67499	2.63933	1.57081	2.88526
9	88840236	88858871	-	9330159M07Rik	processed_transcript	9330159M07Rik	havana	8	0.0001	3.29811	2.31015	2.49666	2.63933	1.57081	1.7312
11	69057718	69060484	-	9330160F10Rik	antisense	9330160F10Rik	ensembl_havana	2	5.46784	4.39744	13.2829	9.45137	3.01636	8.63902	16.157
12	103406822	103407821	-	9330161L09Rik	protein_coding	9330161L09Rik	ensembl	4	0.0001	0.549768	0.577613	0.891729	0.754165	0.0001	0.577133
13	24937401	24941418	+	9330162012Rik	bidirectional_promoter_lncRNA	9330162012Rik	havana	1	13.6694	7.14578	22.5231	20.3292	10.557	20.4194	20.1962
7	59223847	59254789	-	9330162G02Rik	TEC	9330162G02Rik	havana	1	1.36703	0.549768	2.31015	1.07006	0.377132	0.785457	0.0001
8	94422898	94435104	-	9330175E14Rik	lincRNA	9330175E14Rik	havana	2	4.1009	96.192	1.15513	51.5363	61.8334	0.0001	0.0001
6	127149389	127212412	+	9330179D12Rik	antisense	9330179D12Rik	havana	1	0.0001	0.0001	0.0001	0.0001	1.1312	0.0001	0.0001
5	9266118	9481826	+	9330182L06Rik	protein_coding	9330182L06Rik	ensembl_havana	16	1.36703	0.0001	0.0001	0.535078	0.0001	0.785457	0.0001
14	105589476	105632055	+	9330188P03Rik	processed_transcript	9330188P03Rik	havana	1	2.73397	5.49678	1.73264	10.1647	6.03262	2.35617	0.577133
5	108360187	108363886	+	9330198I05Rik	lincRNA	9330198I05Rik	havana	1	0.0001	0.549768	1.15513	0.0001	0.0001	0.0001	1.15417
2	30629655	30689211	+	9330198N18Rik	lincRNA	9330198N18Rik	havana	1	0.0001	0.0001	0.577613	0.0001	0.0001	0.0001	0.0001
8	88174560	88175035	+	9430002A10Rik	lincRNA	9430002A10Rik	ensembl_havana	3	0.0001	0.0001	2.31015	1.24838	0.0001	0.785457	1.15417
4	156109982	156127266	+	9430015G10Rik	protein_coding	9430015G10Rik	ensembl_havana	13	25.9719	48.9205	16.1705	36.2003	47.1292	11.7804	19.0422
6	43467979	43474319	+	9430018G01Rik	antisense	9430018G01Rik	havana	1	0.0001	0.0001	0.0001	0.178426	0.0001	0.0001	0.0001
1	156026223	156030008	-	9430034N14Rik	TEC	9430034N14Rik	havana	1	0.0001	0.0001	0.0001	0.713403	0.377132	0.0001	0.0001
9	88595325	88599517	-	9430037G07Rik	lincRNA	9430037G07Rik	havana	7	0.0001	0.0001	0.0001	2.14001	0.0001	0.785457	1.15417
1	191535885	191536893	-	9430037O13Rik	TEC	9430037O13Rik	havana	1	0.0001	0.0001	0.0001	0.0001	0.0001	0.0001	0.0001
7	137375574	137410763	-	9430038I01Rik	protein_coding	9430038I01Rik	ensembl_havana	14	35.5404	19.2385	36.3834	33.347	19.6058	42.4094	31.1599
7	4074125	4120729	-	9430041J12Rik	antisense	9430041J12Rik	ensembl_havana	7	0.0001	0.0001	0.0001	0.178426	0.0001	0.0001	0.0001
1	92933526	92950591	-	9430060I03Rik	antisense	9430060I03Rik	havana	1	0.0001	0.0001	0.0001	0.356752	0.0001	0.0001	0.0001
9	90156460	90159805	-	9430062P05Rik	TEC	9430062P05Rik	havana	1	0.0001	0.0001	0.0001	0.178426	0.754165	0.0001	0.0001
7	127800094	127802763	-	9430064I24Rik	TEC	9430064I24Rik	havana	1	0.0001	0.0001	0.0001	0.0001	1.1312	0.0001	0.0001
13	67553035	67564011	+	9430065F17Rik	antisense	9430065F17Rik	havana	8	2.73397	0.0001	2.31015	1.24838	0.377132	3.92688	2.88526
12	79917019	79936265	-	9430078K24Rik	lincRNA	9430078K24Rik	havana	1	0.0001	1.09944	1.73264	0.713403	2.26229	0.0001	0.577133
9	44378633	44379451	-	9430081H08Rik	TEC	9430081H08Rik	havana	1	9.56864	3.29811	6.35274	8.55974	2.63933	6.28295	9.80966
5	127309017	127310102	+	9430087B13Rik	TEC	9430087B13Rik	havana	1	0.0001	0.0001	0.0001	0.0001	0.0001	0.0001	0.0001
8	111128886	111145481	-	9430091E24Rik	processed_transcript	9430091E24Rik	havana	7	1.36703	2.74844	5.19771	4.63657	3.01636	2.35617	3.4623
11	52124530	52127780	-	9430098F02Rik	lincRNA	9430098F02Rik	ensembl	1	1.36703	0.0001	0.577613	0.0001	0.377132	0.0001	0.0001
4	122689275	122705130	+	9530002B09Rik	protein_coding	9530002B09Rik	ensembl_havana	3	367.705	73.6556	250.641	89.698	135.732	291.367	244.085
12	77236065	77238664	-	9530018F02Rik	bidirectional_promoter_lncRNA	9530018F02Rik	havana	1	0.0001	1.6491	0.577613	2.14001	0.754165	0.0001	0.0001
6	92940329	93272980	+	9530026P05Rik	antisense	9530026P05Rik	havana	7	1.36703	2.74844	1.15513	2.49666	0.754164	0.785457	0.577133
X	48276792	48285427	-	9530027J09Rik	lincRNA	9530027J09Rik	ensembl	1	2.73397	0.0001	0.577613	0.713403	0.377132	0.785457	0.0001
4	117975036	117993973	+	9530034E10Rik	antisense	9530034E10Rik	havana	1	0.0001	1.09944	0.0001	0.178426	0.377132	0.0001	0.577133
12	100079519	100080818	-	9530050K03Rik	processed_pseudogene	9530050K03Rik	havana	1	0.0001	0.549768	0.0001	0.178426	0.0001	0.0001	0.0001
X	153037629	153072916	+	9530051G07Rik	processed_transcript	9530051G07Rik	havana	1	0.0001	0.0001	0.577613	0.0001	0.0001	0.0001	0.0001
3	142882495	142892922	+	9530052C20Rik	lincRNA	9530052C20Rik	havana	2	0.0001	0.0001	0.0001	0.356752	0.377132	1.57081	0.0001
8	11007850	11054542	+	9530052E02Rik	processed_transcript	9530052E02Rik	havana	7	1.36703	1.09944	4.6202	2.49666	0.377132	0.0001	1.15417
7	28129466	28164812	+	9530053A07Rik	protein_coding	9530053A07Rik	ensembl_havana	9	0.0001	0.0001	0.0001	0.178426	0.0001	0.0001	0.0001
5	143397248	143399564	-	9530056K15Rik	TEC	9530056K15Rik	ensembl_havana	6	0.0001	2.19877	0.0001	0.713403	0.754165	0.0001	0.577133
6	116199408	116207994	-	9530062K07Rik	bidirectional_promoter_lncRNA	9530062K07Rik	havana	1	4.1009	1.6491	8.08528	3.20997	2.63933	3.92688	9.80966
11	52396428	52408729	+	9530068E07Rik	protein_coding	9530068E07Rik	ensembl_havana	13	114.823	141.814	104.53	99.6842	128.191	95.8136	104.443
9	22411513	22444682	+	9530077C05Rik	protein_coding	9530077C05Rik	ensembl_havana	10	5.46784	2.74844	2.31015	3.20996	1.88526	3.92688	0.577133
4	95959715	95967656	-	9530080O11Rik	processed_transcript	9530080O11Rik	ensembl_havana	6	1.36703	0.0001	0.0001	1.78336	0.0001	0.785457	0.577133
17	23743234	23754066	+	9530082P21Rik	antisense	9530082P21Rik	havana	7	5.46784	42.3245	3.46518	27.6406	26.0153	1.57081	5.77043
8	13285352	13287467	-	9530085L11Rik	TEC	9530085L11Rik	havana	1	4.1009	2.74844	7.50776	8.20309	6.03262	3.92688	5.77043
5	45638699	45645470	+	9630001P10Rik	antisense	9630001P10Rik	havana	5	0.0001	0.0001	0.0001	0.535078	0.377132	0.0001	0.0001
1	195013746	195016449	+	9630010A21Rik	TEC	9630010A21Rik	havana	1	0.0001	1.6491	2.31015	1.96168	0.0001	2.35617	3.4623
4	109651529	109657854	-	9630013D21Rik	processed_transcript	9630013D21Rik	ensembl_havana	14	1.36703	2.74844	0.577613	2.31834	1.50823	0.0001	0.0001
11	63964226	63968041	+	9630013K17Rik	antisense	9630013K17Rik	havana	1	0.0001	0.0001	0.0001	0.0001	0.0001	0.0001	0.0001
2	135325447	135583585	-	9630028H03Rik	antisense	9630028H03Rik	havana	1	0.0001	0.549768	0.577613	0.713403	0.377132	0.785457	3.4623
17	48125605	48146308	-	9830107B12Rik	protein_coding	9830107B12Rik	ensembl	4	0.0001	2.19877	3.46518	5.17155	3.39339	2.35617	2.30823
3	127916172	127955221	+	9830132P13Rik	lincRNA	9830132P13Rik	havana	1	0.0001	0.0001	0.0001	0.0001	0.0001	0.0001	0.0001
14	26670010	26670508	+	9930004E17Rik	antisense	9930004E17Rik	havana	1	0.0001	0.549768	1.15513	1.42671	0.0001	3.14153	0.577133
14	70154405	70159503	-	9930012K11Rik	protein_coding	9930012K11Rik	ensembl_havana	13	1.36703	3.29811	0.577613	3.74494	4.52449	0.0001	2.30823
15	60822271	60831794	+	9930014A18Rik	processed_transcript	9930014A18Rik	havana	3	20.5041	31.8808	53.7088	32.8121	29.7856	32.9851	51.9331
15	34126944	34130689	+	9930017N22Rik	TEC	9930017N22Rik	havana	1	1.36703	1.09944	0.577613	1.96168	0.377132	0.785457	1.7312
19	29714402	29805990	-	9930021J03Rik	protein_coding	9930021J03Rik	ensembl_havana	15	6.83477	11.5431	13.2829	29.0672	29.0316	11.7804	15.003
10	41826538	41829122	+	9930024M15Rik	TEC	9930024M15Rik	havana	1	0.0001	0.0001	0.0001	0.178426	0.0001	0.0001	0.0001
12	8873187	8893474	-	9930038B18Rik	lincRNA	9930038B18Rik	ensembl_havana	6	0.0001	0.0001	0.0001	0.178426	0.0001	0.0001	0.0001
4	124937048	124944662	+	9930104L06Rik	protein_coding	9930104L06Rik	ensembl	16	19.1372	20.8875	10.3953	26.3923	20.7369	10.2097	15.58
11	48946150	48979399	-	9930111J21Rik1	protein_coding	9930111J21Rik1	ensembl_havana	10	0.0001	3.29811	0.0001	2.31834	2.63933	0.0001	0.0001
11	49015874	49051243	-	9930111J21Rik2	protein_coding	9930111J21Rik2	ensembl_havana	9	0.0001	3.84777	0.0001	2.49666	3.39339	0.0001	1.15417
6	87805472	87806337	-	9930120I10Rik	TEC	9930120I10Rik	havana	1	1.36703	1.6491	0.0001	1.60503	0.377132	2.35617	0.0001
7	45635680	45638766	-	A030001D20Rik	antisense	A030001D20Rik	havana	1	1.36703	0.549768	0.0001	1.78336	0.0001	0.0001	2.30823
1	82913325	82914131	+	A030005L19Rik	protein_coding	A030005L19Rik	havana	1	2.73397	1.6491	1.15513	3.38829	0.754165	0.785457	2.30823
9	97289186	97291066	+	A030012G06Rik	TEC	A030012G06Rik	havana	1	0.0001	0.0001	0.0001	0.0001	0.0001	0.0001	0.0001
2	22895321	22895737	-	A130006I12Rik	pseudogene	A130006I12Rik	ensembl	4	0.0001	3.29811	0.0001	0.535078	0.754165	0.0001	0.0001
1	193168046	193177833	+	A130010J15Rik	protein_coding	A130010J15Rik	ensembl_havana	7	48.3424	13.7418	72.7666	46.4669	33.3254	48.8397	65.7818
10	115394750	115397885	+	A130012E19Rik	TEC	A130012E19Rik	havana	1	0.0001	0.0001	0.0001	0.535078	0.377132	0.785457	1.15417
8	120101582	120103905	+	A130014A01Rik	bidirectional_promoter_lncRNA	A130014A01Rik	havana	1	4.1009	9.89412	6.93025	10.5213	5.27855	6.28295	8.07856
15	95787856	95791643	-	A130051J06Rik	antisense	A130051J06Rik	ensembl_havana	1	1.36703	1.6491	2.31015	3.92327	0.754165	0.785457	0.0001
1	138161820	138167684	-	A130071D04Rik	TEC	A130071D04Rik	havana	1	4.1009	37.3775	0.577613	16.9411	16.2125	0.785457	0.577133
10	122565023	122569892	-	A130077B15Rik	lincRNA	A130077B15Rik	havana	1	0.0001	0.549768	0.0001	0.178426	0.377132	0.0001	0.0001
2	25705850	25709717	-	A230005M16Rik	antisense	A230005M16Rik	havana	1	23.238	12.6425	64.104	20.1509	11.6881	36.1265	64.0507
16	25059639	25069059	+	A230028O05Rik	lincRNA	A230028O05Rik	havana	1	1.36703	0.549768	1.73264	0.891729	0.377132	1.57081	1.15417
9	20868642	20874308	+	A230050P20Rik	protein_coding	A230050P20Rik	ensembl_havana	14	5.46784	112.682	8.66279	47.6131	67.4888	10.2097	9.23262
7	55962531	55980869	+	A230056P14Rik	processed_transcript	A230056P14Rik	havana	7	0.0001	2.74844	0.577613	1.42127	3.00486	0.785457	0.0001
7	61704519	61928691	-	A230057D06Rik	lincRNA	A230057D06Rik	havana	2	0.0001	0.549768	0.0001	0.0001	0.0001	0.0001	0.0001
10	86020441	86022330	-	A230060F14Rik	antisense	A230060F14Rik	ensembl_havana	2	0.0001	0.549768	0.577613	0.891729	0.0001	1.57081	1.7312
7	89632097	89633125	-	A230065N10Rik	antisense	A230065N10Rik	ensembl_havana	1	0.0001	0.549768	0.0001	0.891729	0.377132	0.0001	0.0001
X	20961684	20986738	+	A230072C01Rik	processed_transcript	A230072C01Rik	havana	7	2.73397	3.84777	1.73264	3.74494	3.39339	0.785457	4.03933
X	151291974	151344847	-	A230072E10Rik	antisense	A230072E10Rik	havana	8	12.3025	3.29811	12.1279	9.80802	2.63933	8.63902	10.9637
7	40818476	40900938	-	A230077H06Rik	antisense	A230077H06Rik	havana	6	0.0001	0.0001	0.0001	0.0001	0.0001	0.0001	0.577133
6	124916863	124925845	+	A230083G16Rik	antisense	A230083G16Rik	ensembl_havana	2	0.0001	0.0001	0.0001	0.178426	0.0001	0.785457	0.577133
4	74250324	74251715	-	A230083N12Rik	antisense	A230083N12Rik	havana	1	0.0001	0.0001	3.46518	0.891729	0.0001	2.35617	2.30823
12	111284762	111293989	+	A230087F16Rik	antisense	A230087F16Rik	havana	2	0.0001	0.0001	0.0001	0.0001	0.0001	0.0001	0.0001
8	85053160	85060461	-	A230103J11Rik	processed_transcript	A230103J11Rik	havana	7	0.0001	0.0001	0.577613	0.0001	0.0001	1.57081	0.0001
13	84219581	84222176	-	A230107N01Rik	antisense	A230107N01Rik	havana	2	1.36703	2.19877	2.31015	2.14001	1.50823	0.785457	0.577133
2	6193251	6321612	+	A230108P19Rik	antisense	A230108P19Rik	havana	1	0.0001	0.0001	0.0001	0.0001	0.0001	0.0001	0.0001
6	121635376	121679228	+	A2m	protein_coding	A2m	ensembl_havana	9	2.73397	3.29811	5.19771	12.4829	5.65558	21.2047	20.1962
6	128539821	128581609	-	A2ml1	protein_coding	A2ml1	ensembl_havana	9	612.388	556.265	325.14	357.187	518.419	545.039	383.727
15	101221195	101225187	-	A330009N23Rik	antisense	A330009N23Rik	havana	2	0.0001	1.6491	2.31015	1.96168	1.1312	2.35617	1.7312
1	194976375	195037905	+	A330023F24Rik	processed_transcript	A330023F24Rik	havana	7	18.1302	12.6425	33.5618	21.0927	19.5966	29.647	29.4362
19	37173843	37196542	+	A330032B11Rik	lincRNA	A330032B11Rik	ensembl	1	0.0001	1.09944	1.73264	0.356752	0.0001	0.785457	0.0001
14	122103430	122106975	-	A330035P11Rik	lincRNA	A330035P11Rik	havana	2	2.73397	1.09944	4.04269	6.06318	2.63933	3.92688	3.4623
19	12517915	12596567	-	A330040F15Rik	processed_transcript	A330040F15Rik	havana	2	0.0001	6.59611	0.577613	2.14001	4.52449	0.0001	0.0001
9	86695460	86701254	+	A330041J22Rik	antisense	A330041J22Rik	ensembl_havana	3	0.0001	1.6491	2.31015	0.713403	0.754165	3.14153	1.15417
13	48272413	48273885	-	A330048O09Rik	lincRNA	A330048O09Rik	havana	2	0.0001	1.09944	0.0001	0.891729	0.0001	0.785457	0.577133
10	72973303	73086706	-	A330049N07Rik	lincRNA	A330049N07Rik	havana	1	2.73397	1.09944	0.0001	0.713403	0.377132	0.0001	0.0001
2	91237146	91238353	+	A330069E16Rik	lincRNA	A330069E16Rik	ensembl	1	2.73397	1.09944	2.31015	1.96168	1.1312	0.0001	1.7312
3	80054892	80213086	+	A330069K06Rik	lincRNA	A330069K06Rik	havana	1	0.0001	0.0001	0.0001	0.0001	0.0001	0.0001	0.0001
8	120204434	120228231	-	A330074K22Rik	lincRNA	A330074K22Rik	havana	1	1.36703	2.19877	0.0001	0.0001	2.63933	0.0001	0.0001
7	61930137	61982359	-	A330076H08Rik	processed_transcript	A330076H08Rik	havana	1	0.0001	0.0001	0.0001	0.0001	0.0001	0.0001	0.0001
18	64886726	64888492	-	A330084C13Rik	antisense	A330084C13Rik	havana	1	0.0001	0.0001	0.0001	0.0001	0.0001	0.0001	0.0001
18	77729681	77733471	-	A330094K24Rik	lincRNA	A330094K24Rik	ensembl	1	0.0001	0.0001	0.0001	0.178426	0.0001	0.0001	0.0001
4	128755364	128769299	+	A3galt2	protein_coding	A3galt2	ensembl_havana	13	6.83477	0.0001	8.08528	6.06318	2.26229	8.63902	9.23262
4	153957237	153961926	+	A430005L14Rik	protein_coding	A430005L14Rik	ensembl_havana	10	72.4476	50.5695	72.7667	45.2949	40.3426	70.6822	69.821
6	67115673	67168427	+	A430010J10Rik	processed_transcript	A430010J10Rik	ensembl_havana	3	1.36703	1.6491	1.15513	0.356752	0.0001	0.0001	1.15417
2	52425012	52434886	+	A430018G15Rik	processed_transcript	A430018G15Rik	havana	7	4.1009	7.14578	8.08528	4.45825	4.14745	1.57081	4.61636
1	189343431	189344898	+	A430027H14Rik	antisense	A430027H14Rik	havana	1	0.0001	0.0001	0.0001	0.356752	0.0001	0.0001	0.0001
5	138622859	138652415	+	A430033K04Rik	protein_coding	A430033K04Rik	ensembl_havana	15	5.46784	3.84777	13.8604	13.1962	15.4584	13.3512	9.80966
6	8488795	8510431	-	A430035B10Rik	processed_transcript	A430035B10Rik	havana	8	4.1009	3.29811	5.19771	5.70653	1.50823	0.785457	3.4623
10	128499364	128504243	+	A430046D13Rik	lincRNA	A430046D13Rik	ensembl	1	4.1009	13.7418	13.8604	11.9479	8.67184	6.28295	15.003
14	21847578	21856932	+	A430057M04Rik	antisense	A430057M04Rik	ensembl_havana	9	0.0001	2.74844	0.0001	1.78336	1.50823	0.0001	0.0001
8	3353415	3390300	+	A430078G23Rik	protein_coding	A430078G23Rik	ensembl_havana	5	0.0001	15.9405	0.0001	9.6297	7.91778	0.0001	0.577133
19	10740947	10786044	+	A430093F15Rik	processed_transcript	A430093F15Rik	ensembl_havana	8	0.0001	12.0928	0.0001	12.1263	9.04887	0.0001	0.0001
12	76344525	76345382	-	A430103D13Rik	TEC	A430103D13Rik	havana	1	1.36703	5.49678	1.73264	2.85331	1.88526	2.35617	0.0001
2	118754158	118762662	-	A430105I19Rik	protein_coding	A430105I19Rik	ensembl_havana	8	43.742	17.5895	57.7514	56.5294	39.9655	65.9701	59.4345
1	186749396	186752922	+	A430105J06Rik	lincRNA	A430105J06Rik	havana	1	4.1009	0.0001	1.73264	1.42671	1.1312	0.785457	1.15417
1	137966531	137969919	+	A430106G13Rik	lincRNA	A430106G13Rik	havana	1	2.73397	1.09944	2.31015	2.67499	2.26229	0.785457	1.7312
1	181225986	181228499	+	A430110L20Rik	lincRNA	A430110L20Rik	ensembl_havana	2	2.73397	4.39744	4.04269	3.56662	3.01636	1.57081	1.15417
15	83226722	83251775	-	A4galt	protein_coding	A4galt	ensembl_havana	13	1.36703	12.0928	2.31015	9.45137	11.6881	1.57081	4.61636
13	60483504	60488809	-	A530001N23Rik	lincRNA	A530001N23Rik	havana	1	0.0001	0.549768	0.0001	0.356752	0.0001	0.0001	0.0001
8	122760045	122763022	-	A530010L16Rik	lincRNA	A530010L16Rik	havana	1	0.0001	13.7418	0.0001	4.45825	3.39339	0.0001	0.577133
2	167691177	167729173	+	A530013C23Rik	lincRNA	A530013C23Rik	ensembl_havana	6	2.73397	3.84777	3.46518	1.96168	2.26229	1.57081	4.61636
12	112489448	112499928	+	A530016L24Rik	protein_coding	A530016L24Rik	ensembl_havana	7	5.46784	2.74844	1.15513	1.07006	5.27855	0.0001	1.7312
11	61864568	61868059	-	A530017D24Rik	lincRNA	A530017D24Rik	ensembl_havana	4	10.9356	14.2915	23.1006	21.9342	15.0814	12.5658	21.3503
3	121531619	121536207	+	A530020G20Rik	antisense	A530020G20Rik	havana	2	0.0001	1.6491	2.31015	6.59816	3.39339	1.57081	0.577133
16	19243525	19244835	+	A530030E21Rik	TEC	A530030E21Rik	havana	1	0.0001	7.69545	0.0001	2.49666	8.67184	0.0001	0.0001
1	85083069	85109854	-	A530032D15Rik	protein_coding	A530032D15Rik	ensembl_havana	7	0.0001	3.29811	0.0001	4.63657	5.27855	0.0001	0.577133
1	85105946	85114036	+	A530040E14Rik	antisense	A530040E14Rik	ensembl_havana	11	0.0001	4.94711	0.0001	1.78336	3.39339	0.0001	0.0001
3	104499320	104501608	-	A530041M06Rik	sense_intronic	A530041M06Rik	havana	1	0.0001	0.549768	1.73264	1.24838	0.0001	1.57081	1.7312
6	60279043	60403708	-	A530053G22Rik	processed_transcript	A530053G22Rik	ensembl_havana	8	6.83477	1.6491	21.9456	9.80802	8.67184	7.06831	11.5408
2	114013563	114068325	+	A530058N18Rik	processed_transcript	A530058N18Rik	havana	7 | 8	0.0001	0.0001	0.0001	0.178426	0.0001	0.0001	0.0001
17	48151896	48167271	-	A530064D06Rik	protein_coding	A530064D06Rik	ensembl	14	0.0001	4.94711	0.577613	5.5282	3.77042	0.785457	2.30823
9	72687224	72688716	+	A530064N14Rik	TEC	A530064N14Rik	havana	1	1.36703	0.549768	0.577613	2.14001	0.377132	1.57081	0.577133
13	60029711	60116670	+	A530065N20Rik	lincRNA	A530065N20Rik	havana	1	0.0001	0.0001	0.0001	0.178426	0.0001	0.0001	0.0001
4	16164110	16266226	+	A530072M11Rik	processed_transcript	A530072M11Rik	havana	1	4.1009	4.94711	5.19771	3.74494	5.27855	3.14153	3.4623
14	45660770	45668499	-	A530076I17Rik	lincRNA	A530076I17Rik	havana	2	0.0001	1.09944	0.0001	1.60503	0.377132	0.0001	0.0001
9	122885080	122903532	-	A530083I20Rik	processed_transcript	A530083I20Rik	havana	8	0.0001	0.0001	0.0001	0.0001	0.377132	0.0001	0.0001
13	31556134	31559334	-	A530084C06Rik	protein_coding	A530084C06Rik	ensembl	1	1.36703	2.74844	0.0001	1.42671	1.88526	0.785457	0.577133
13	19727426	19732952	-	A530099J19Rik	lincRNA	A530099J19Rik	ensembl_havana	9	0.0001	0.0001	0.0001	1.60503	1.88526	0.0001	0.0001
1	85717083	85778644	-	A630001G21Rik	protein_coding	A630001G21Rik	ensembl_havana	16	1.36703	91.7947	5.77523	41.7284	44.8669	7.06831	5.19339
8	8335077	8342429	+	A630009H07Rik	lincRNA	A630009H07Rik	havana	1	0.0001	0.549768	0.0001	0.356752	0.0001	0.0001	0.0001
11	52276055	52286180	+	A630014C17Rik	antisense	A630014C17Rik	havana	1	1.36703	1.09944	0.0001	1.07006	0.377132	0.0001	0.0001
13	93094833	93098969	+	A630019I02Rik	antisense	A630019I02Rik	havana	1	0.0001	1.09944	0.0001	1.07006	1.1312	0.0001	0.0001
5	110514923	110525981	+	A630023P12Rik	lincRNA	A630023P12Rik	ensembl_havana	14	0.0001	18.6888	0.0001	11.9479	15.8355	0.0001	0.577133
11	29170909	29173559	-	A630052C17Rik	processed_transcript	A630052C17Rik	havana	1	4.1009	6.59611	1.73264	6.06318	6.03262	0.785457	0.0001
5	20950989	20956399	+	A630072M18Rik	antisense	A630072M18Rik	havana	1	15.0364	16.4901	19.058	23.7174	21.868	7.85367	19.6192
6	132625111	132651527	-	A630073D07Rik	protein_coding	A630073D07Rik	ensembl_havana	7	71.0807	72.0065	104.53	50.288	73.5214	135.867	123.485
16	98001310	98082451	-	A630089N07Rik	protein_coding	A630089N07Rik	havana	1	0.0001	1.6491	0.0001	1.07006	1.1312	0.0001	0.0001
9	36635754	36643377	-	A630095E13Rik	protein_coding	A630095E13Rik	ensembl_havana	8	4.1009	0.0001	0.0001	2.13929	1.50823	0.0001	1.7312
1	75220095	75232103	-	A630095N17Rik	protein_coding	A630095N17Rik	ensembl_havana	2	0.0001	0.0001	0.0001	0.0001	0.0001	0.785457	0.0001
3	94994410	94997351	-	A730011C13Rik	antisense	A730011C13Rik	havana	1	12.3025	6.04644	17.903	15.8711	9.42591	13.3512	21.3503
18	59062248	59076963	+	A730017C20Rik	protein_coding	A730017C20Rik	ensembl_havana	11	0.0001	0.0001	0.0001	0.178426	0.0001	0.785457	0.0001
6	61172293	61180811	-	A730020E08Rik	bidirectional_promoter_lncRNA	A730020E08Rik	havana	2	4.1009	1.09944	5.77523	4.45825	1.50823	3.14153	4.03933
3	121634936	121643486	-	A730020M07Rik	lincRNA	A730020M07Rik	ensembl_havana	8	0.0001	1.09944	0.577613	1.60503	0.754165	0.0001	0.0001
2	164177584	164196565	+	A730032A03Rik	antisense	A730032A03Rik	havana	7	0.0001	0.0001	1.15513	0.178426	0.377132	0.0001	0.577133
X	144153695	144166275	+	A730046J19Rik	protein_coding	A730046J19Rik	havana	1	1.36703	0.0001	0.0001	0.178426	0.377132	0.0001	0.0001
6	92816478	92847175	+	A730049H05Rik	protein_coding	A730049H05Rik	havana	7	0.0001	0.549768	0.577613	3.20997	0.0001	0.785457	1.15417
7	73314003	73375775	-	A730056A06Rik	antisense	A730056A06Rik	havana	2	1.36703	0.549768	0.0001	0.0001	0.754165	0.0001	0.0001
10	127070375	127074797	+	A730063M14Rik	lincRNA	A730063M14Rik	havana	1	2.73397	1.6491	15.0154	7.31146	3.77042	8.63902	19.6192
11	6200029	6201644	+	A730071L15Rik	protein_coding	A730071L15Rik	ensembl	1	0.0001	0.0001	0.577613	0.713403	0.754165	0.785457	0.577133
13	40956414	41001152	-	A730081D07Rik	antisense	A730081D07Rik	havana	1	0.0001	0.549768	0.0001	0.891729	0.0001	0.0001	0.577133
9	122380575	122398802	-	A730085K08Rik	antisense	A730085K08Rik	havana	1	0.0001	0.549768	0.0001	0.0001	0.0001	0.0001	0.0001
3	65324776	65349430	-	A730090N16Rik	antisense	A730090N16Rik	havana	1	1.36703	0.0001	0.577613	0.891729	0.0001	0.0001	0.0001
13	32338819	32342644	+	A730091E23Rik	TEC	A730091E23Rik	havana	1	0.0001	2.19877	0.577613	2.67499	1.1312	1.57081	0.577133
13	48513570	48514860	+	A830005F24Rik	protein_coding	A830005F24Rik	ensembl_havana	1	0.0001	0.0001	0.0001	0.0001	0.0001	0.0001	0.0001
1	154037597	154117952	-	A830008E24Rik	lincRNA	A830008E24Rik	havana	6	0.0001	0.0001	1.73264	0.356752	0.377132	0.785457	1.15417
13	91368990	91388086	-	A830009L08Rik	lincRNA	A830009L08Rik	havana	2	0.0001	0.549768	0.577613	0.178426	1.1312	0.785457	0.0001
5	107437997	107511208	+	A830010M20Rik	protein_coding	A830010M20Rik	ensembl_havana	4	1.36703	8.24511	1.15513	5.17155	3.39339	0.0001	0.0001
4	4138321	4188704	+	A830012C17Rik	processed_transcript	A830012C17Rik	havana	1	0.0001	0.549768	0.577613	0.178426	0.0001	0.0001	0.577133
19	35835221	35924579	-	A830019P07Rik	lincRNA	A830019P07Rik	havana	1	0.0001	0.549768	0.0001	0.0001	0.0001	0.0001	0.0001
9	45954101	45955999	+	A830035O19Rik	antisense	A830035O19Rik	ensembl_havana	1	2.73397	2.19877	5.77523	7.48979	2.26229	3.14153	8.07856
11	99416956	99425498	+	A830036E02Rik	antisense	A830036E02Rik	havana	1	0.0001	0.0001	0.0001	0.178426	0.377132	0.0001	0.0001
7	73737929	73741025	-	A830073O21Rik	TEC	A830073O21Rik	ensembl_havana	2	1.36703	0.0001	2.31015	3.03164	0.754165	0.785457	2.30823
13	78198017	78279392	+	A830082K12Rik	antisense	A830082K12Rik	havana	9	2.73397	0.549768	0.0001	1.24838	0.754165	0.0001	1.15417
10	33987216	33995056	-	A830082N09Rik	processed_transcript	A830082N09Rik	ensembl_havana	1	0.0001	1.09944	2.88766	1.78336	1.88526	2.35617	1.7312
3	26331150	26333378	+	A830092H15Rik	antisense	A830092H15Rik	ensembl_havana	3	0.0001	0.549768	0.0001	0.178426	0.0001	0.0001	0.0001
19	4439003	4448333	+	A930001C03Rik	processed_transcript	A930001C03Rik	havana	7	2.73397	3.84777	1.15513	3.56662	2.26229	0.0001	0.0001
17	63863300	63863792	-	A930002H24Rik	protein_coding	A930002H24Rik	ensembl	3	0.0001	0.0001	0.0001	0.713403	0.377132	0.0001	0.0001
16	19876567	19884275	-	A930003A15Rik	lincRNA	A930003A15Rik	ensembl_havana	4	0.0001	0.0001	0.0001	0.178426	0.0001	0.0001	0.0001
5	22738910	22746908	-	A930003O13Rik	lincRNA	A930003O13Rik	havana	1	0.0001	0.0001	0.0001	0.0001	0.0001	0.0001	0.0001
2	18025193	18037738	-	A930004D18Rik	protein_coding	A930004D18Rik	ensembl_havana	2	2.73397	2.74844	4.04269	4.8149	4.90152	5.4976	4.61636
4	131878628	131883238	+	A930004J17Rik	TEC	A930004J17Rik	havana	1	0.0001	0.549768	1.73264	3.56662	2.26229	1.57081	2.88526
5	115420597	115422501	-	A930005G22Rik	TEC	A930005G22Rik	havana	1	0.0001	0.0001	0.0001	0.0001	0.0001	0.0001	0.0001
3	115881581	115888131	-	A930005H10Rik	processed_transcript	A930005H10Rik	ensembl_havana	11	31.4396	34.0795	32.9183	30.3155	22.622	35.3411	35.7761
1	34269882	34271129	-	A930005N03Rik	TEC	A930005N03Rik	havana	1	0.0001	0.0001	0.0001	0.0001	0.0001	0.0001	0.0001
2	103338601	103372765	-	A930006I01Rik	lincRNA	A930006I01Rik	havana	1	0.0001	0.0001	0.0001	0.0001	0.0001	0.0001	0.0001
16	91465025	91470129	+	A930006K02Rik	processed_transcript	A930006K02Rik	havana	2	1.36703	6.59611	0.577613	4.8149	1.50823	0.785457	2.88526
9	96705828	96711450	+	A930006L05Rik	antisense	A930006L05Rik	havana	1	0.0001	0.0001	0.577613	0.178426	0.0001	0.0001	0.0001
19	29486355	29523160	-	A930007I19Rik	lincRNA	A930007I19Rik	ensembl	7	0.0001	0.549768	2.31015	2.49666	0.377132	2.35617	1.15417
10	115569986	115582449	+	A930009A15Rik	protein_coding	A930009A15Rik	ensembl_havana	1	0.0001	0.0001	0.0001	0.0001	0.0001	0.0001	0.0001
18	44661665	44676272	+	A930012L18Rik	antisense	A930012L18Rik	havana	2	0.0001	0.0001	3.46518	0.713403	0.0001	1.57081	0.577133
2	57236227	57238509	-	A930012O16Rik	processed_transcript	A930012O16Rik	ensembl_havana	11	6.83477	3.29811	4.6202	3.92327	2.26229	2.35617	4.03933
13	99007099	99021696	+	A930014D07Rik	lincRNA	A930014D07Rik	havana	1	0.0001	0.549768	0.0001	0.0001	0.0001	0.0001	0.0001
6	142971752	142973819	+	A930014E10Rik	lincRNA	A930014E10Rik	havana	1	0.0001	0.0001	0.0001	0.0001	0.0001	0.0001	0.0001
17	35994453	36038436	+	A930015D03Rik	antisense	A930015D03Rik	havana	1	5.46784	9.89412	5.19771	8.38141	9.42591	7.06831	9.23262
7	19417466	19421418	-	A930016O22Rik	antisense	A930016O22Rik	ensembl_havana	2	0.0001	0.0001	0.577613	0.713403	0.377132	0.0001	0.0001
17	25946387	25952566	-	A930017K11Rik	protein_coding	A930017K11Rik	ensembl_havana	8	0.0001	0.0001	0.0001	0.0001	0.377132	0.0001	0.0001
15	44752280	44884741	+	A930017M01Rik	transcribed_processed_pseudogene	A930017M01Rik	havana	2	8.20171	0.0001	21.3681	16.2277	4.14746	11.7804	18.4651
2	104122769	104124750	+	A930018P22Rik	protein_coding	A930018P22Rik	ensembl_havana	5	0.0001	0.0001	0.0001	0.713403	0.0001	0.0001	0.0001
12	117602039	117603764	+	A930023M06Rik	sense_intronic	A930023M06Rik	havana	1	0.0001	0.0001	0.0001	0.0001	0.0001	0.0001	0.0001
5	122989354	122998346	+	A930024E05Rik	antisense	A930024E05Rik	ensembl_havana	5	1.36703	17.0398	7.50776	14.4445	10.934	2.35617	5.19339
17	15375000	15379476	+	A930024N18Rik	lincRNA	A930024N18Rik	ensembl	1	0.0001	3.29811	0.0001	1.96168	0.377132	0.0001	0.0001
13	17951938	17954913	+	A930027P06Rik	TEC	A930027P06Rik	havana	1	0.0001	0.0001	0.0001	0.0001	0.0001	0.0001	0.0001
19	40297971	40299556	+	A930028N01Rik	antisense	A930028N01Rik	havana	1	0.0001	0.0001	0.0001	0.0001	0.0001	0.0001	0.0001
17	69416660	69439305	-	A930029G22Rik	lincRNA	A930029G22Rik	havana	1	0.0001	0.0001	0.0001	0.713403	0.0001	0.785457	2.30823
7	99900192	99904157	-	A930030B08Rik	TEC	A930030B08Rik	havana	1	0.0001	0.0001	0.0001	0.0001	0.0001	0.0001	0.0001
4	131000832	131010475	-	A930031H19Rik	lincRNA	A930031H19Rik	havana	7	0.0001	0.0001	0.0001	0.0001	0.0001	0.0001	0.0001
10	69209762	69213099	-	A930033H14Rik	protein_coding	A930033H14Rik	havana	1	1.36703	2.74844	3.46518	5.34988	1.88526	1.57081	2.88526
6	47453776	47454321	-	A930035D04Rik	pseudogene	A930035D04Rik	ensembl	3	0.0001	0.549768	0.0001	0.535078	0.0001	0.0001	0.0001
9	107680082	107681282	+	A930036K24Rik	TEC	A930036K24Rik	havana	1	0.0001	0.0001	0.0001	0.0001	0.0001	0.0001	0.0001
11	119448788	119491299	-	A930037H05Rik	processed_transcript	A930037H05Rik	havana	1	0.0001	0.549768	1.15513	1.07006	0.377132	0.0001	0.0001
14	34759402	34770554	+	A930038B10Rik	lincRNA	A930038B10Rik	havana	2	0.0001	0.0001	0.577613	0.178426	0.0001	0.0001	0.0001
12	98831813	98832786	+	A930040O22Rik	TEC	A930040O22Rik	havana	1	1.36703	0.549768	0.577613	0.178426	0.377132	0.0001	0.0001
5	107630250	107633851	-	A930041C12Rik	antisense	A930041C12Rik	havana	1	0.0001	1.09944	2.31015	0.535078	0.0001	0.0001	1.15417
8	47675391	47685240	+	AA386476	bidirectional_promoter_lncRNA	AA386476	ensembl_havana	3	0.0001	0.549768	0.577613	0.356752	0.0001	0.785457	0.577133
X	12936872	12938129	+	AA414768	processed_pseudogene	AA414768	havana	1	0.0001	0.549768	0.0001	1.07006	1.1312	0.0001	0.0001
11	83291699	83294633	+	AA465934	processed_transcript	AA465934	havana	1	4.1009	10.4438	3.46518	6.59816	2.63933	1.57081	3.4623
2	122636986	122641192	+	AA467197	protein_coding	AA467197	ensembl_havana	16	0.0001	3.69705	0.577613	4.45825	1.1312	1.57081	1.15417
7	110057987	110061326	-	AA474408	TEC	AA474408	ensembl_havana	2	1.36703	2.19877	4.6202	3.38829	1.88526	1.57081	3.4623
2	25327450	25332572	-	AA543186	lincRNA	AA543186	ensembl	1	1.36703	0.549768	6.35274	2.85331	3.77042	1.57081	4.03933
16	17922043	17923209	+	AA914427	TEC	AA914427	havana	1	1.36703	1.6491	1.15513	4.10159	2.26229	0.0001	5.77043
1	130731976	130744623	+	AA986860	protein_coding	AA986860	ensembl_havana	7	8.20171	5.49678	12.7054	10.878	6.40965	15.7072	14.4259
9	21526176	21545334	+	AB124611	protein_coding	AB124611	ensembl_havana	13	6.83477	141.814	3.46518	52.4278	71.2591	3.14153	5.77043
9	44877891	44884398	+	AC061963.1	antisense	AC061963.1	havana	1	0.0001	3.29811	1.73264	1.96168	0.754165	0.785457	2.30823
16	18681337	18682217	-	AC083895.1	processed_pseudogene	AC083895.1	havana	1	0.0001	2.74844	1.15513	1.24838	0.377132	0.785457	0.0001
16	32454598	32456150	-	AC087556.1	antisense	AC087556.1	havana	1	0.0001	0.0001	0.0001	0.178426	0.377132	0.0001	0.577133
16	32326181	32326696	-	AC087556.2	processed_pseudogene	AC087556.2	havana	1	2.73397	0.0001	0.577613	0.535078	0.377132	0.0001	1.15417
16	17702927	17703592	+	AC087802.1	processed_pseudogene	AC087802.1	havana	1	0.0001	0.0001	0.577613	0.178426	0.754165	0.0001	0.0001
16	17734169	17734687	+	AC087802.4	processed_pseudogene	AC087802.4	havana	1	5.46784	3.29811	5.19771	2.67499	3.77042	4.71224	2.30823
16	20566358	20568509	+	AC087898.2	lincRNA	AC087898.2	havana	1	1.36703	0.549768	1.73264	1.07006	0.377132	0.785457	0.0001
15	81242657	81312867	-	AC102334.1	lincRNA	AC102334.1	havana	1	0.0001	0.0001	0.577613	0.713403	0.754165	0.0001	0.577133
12	15050629	15137519	+	AC102569.1	transcribed_processed_pseudogene	AC102569.1	havana	1	1.36703	2.19877	0.577613	0.891729	1.50823	0.0001	0.0001
17	15845280	15846629	+	AC102745.1	processed_pseudogene	AC102745.1	havana	1	4.1009	5.49678	9.2403	2.67499	3.39339	1.57081	9.80966
14	103012908	103024458	+	AC102815.1	lincRNA	AC102815.1	havana	1	0.0001	2.74844	0.0001	1.78336	1.1312	0.0001	0.0001
15	93956722	93964709	-	AC102910.1	lincRNA	AC102910.1	havana	1	16.4033	7.69545	27.7207	16.7627	19.9828	5.4976	27.1206
15	101515920	101517262	-	AC103674.4	protein_coding	AC103674.4	havana	1	0.0001	0.0001	0.0001	0.0001	0.0001	0.0001	0.0001
15	82229333	82233532	-	AC104325.1	lincRNA	AC104325.1	havana	1	2.73397	0.0001	0.0001	0.891729	0.377132	0.0001	0.577133
15	82185516	82187626	+	AC105358.1	TEC	AC105358.1	havana	1	0.0001	0.549768	0.0001	0.178426	0.0001	0.0001	0.0001
15	95715193	95716295	+	AC107757.1	processed_pseudogene	AC107757.1	havana	1	1.36703	0.549768	2.31015	1.42671	1.50823	2.35617	2.88526
16	84513051	84514189	-	AC109255.2	processed_pseudogene	AC109255.2	havana	1	4.1009	2.74844	2.31015	2.31834	2.63933	0.785457	2.88526
15	93705313	93712770	-	AC109617.1	lincRNA	AC109617.1	havana	1	0.0001	0.0001	0.0001	0.178426	0.0001	0.785457	0.0001
16	34943175	34958995	-	AC110166.1	antisense	AC110166.1	havana	1	0.0001	0.0001	0.0001	0.0001	0.0001	0.0001	0.0001
16	34999301	35023206	-	AC110166.2	antisense	AC110166.2	havana	1	0.0001	0.0001	0.0001	0.178426	0.377132	0.0001	0.0001
15	76266461	76269840	-	AC110211.1	antisense	AC110211.1	havana	2	0.0001	0.0001	0.0001	0.0001	0.0001	0.0001	0.577133
16	88459945	88460194	+	AC110241.1	processed_pseudogene	AC110241.1	havana	1	1.36703	1.6491	1.15513	1.07006	0.0001	0.0001	0.0001
17	3101143	3101737	-	AC110534.2	processed_pseudogene	AC110534.2	havana	1	0.0001	0.0001	0.577613	0.535078	0.0001	0.0001	0.0001
17	3130158	3130513	-	AC110534.4	processed_pseudogene	AC110534.4	havana	1	0.0001	0.0001	0.0001	0.178426	0.0001	0.0001	0.577133
17	3103175	3114796	-	AC110534.5	transcribed_processed_pseudogene	AC110534.5	havana	1	13.6694	20.8875	15.0154	16.5844	21.4909	12.5658	10.3867
16	16275603	16275948	+	AC112943.1	processed_pseudogene	AC112943.1	havana	1	1.36703	3.29811	3.46518	2.49666	0.0001	1.57081	5.19339
16	17531182	17531519	+	AC113006.1	bidirectional_promoter_lncRNA	AC113006.1	havana	1	0.0001	1.09944	4.04269	2.67499	0.754165	1.57081	4.61636
13	111882396	111884178	-	AC113060.1	processed_pseudogene	AC113060.1	havana	1	3.52379	12.4691	0.893328	6.25185	8.74734	0.809898	0.892586
14	105199326	105201100	-	AC113125.1	processed_pseudogene	AC113125.1	havana	1	1.36703	8.24512	0.577613	2.85331	7.16371	0.0001	1.7312
14	103424905	103449868	+	AC114585.1	lincRNA	AC114585.1	havana	1	0.0001	1.09944	0.0001	0.0001	0.377132	0.0001	0.0001
16	21841050	21841545	-	AC114990.1	processed_pseudogene	AC114990.1	havana	1	0.0001	0.549768	0.577613	0.178426	0.0001	0.0001	0.0001
17	16847395	16848080	+	AC115797.5	processed_pseudogene	AC115797.5	havana	1	1.36703	2.19877	0.0001	1.96168	4.52449	0.0001	0.577133
16	24529394	24530363	+	AC115954.1	processed_pseudogene	AC115954.1	havana	1	2.73397	3.84777	2.31015	1.07006	2.26229	3.14153	1.7312
15	76095575	76097669	+	AC116487.2	lincRNA	AC116487.2	havana	1	15.0364	7.14578	24.2556	19.4376	9.80294	16.4926	26.5436
16	12711317	12711580	+	AC117197.1	lincRNA	AC117197.1	havana	1	0.0001	0.0001	0.0001	0.0001	0.0001	0.0001	0.0001
16	12704368	12706741	+	AC117197.2	lincRNA	AC117197.2	havana	1	0.0001	0.0001	0.0001	0.0001	0.0001	0.0001	0.0001
16	36735587	36737111	+	AC117662.2	processed_pseudogene	AC117662.2	havana	1	0.0001	0.0001	0.577613	0.178426	0.0001	0.0001	0.0001
16	36569145	36598498	-	AC117662.4	lincRNA	AC117662.4	havana	1	0.0001	0.0001	0.0001	0.713403	0.754165	0.0001	0.0001
15	99491824	99492225	-	AC117831.1	processed_pseudogene	AC117831.1	havana	1	0.0001	0.0001	0.0001	0.0001	0.0001	0.0001	0.577133
13	111850318	111852623	-	AC118704.1	lincRNA	AC118704.1	havana	1	0.731606	3.23576	1.23631	3.81729	1.41246	0.0001	0.926485
15	75631969	75635911	-	AC119264.1	lincRNA	AC119264.1	havana	1	0.0001	1.6491	0.0001	2.14001	1.88526	0.0001	0.0001
15	88980021	88980415	-	AC119959.1	processed_pseudogene	AC119959.1	havana	1	0.0001	2.74844	5.77523	2.49666	3.77042	6.28295	2.30823
15	101690309	101691942	+	AC120787.5	antisense	AC120787.5	havana	1	0.0001	0.0001	0.0001	0.0001	0.0001	0.0001	0.0001
14	79898467	79907231	+	AC121960.2	lincRNA	AC121960.2	havana	1	0.0001	0.0001	1.73264	0.178426	0.0001	3.14153	1.15417
12	101968090	101977069	-	AC121965.1	bidirectional_promoter_lncRNA	AC121965.1	havana	1	64.246	41.7749	55.4413	23.7174	23.7531	78.5357	61.7426
10	92717508	92723689	-	AC122335.1	TEC	AC122335.1	havana	1	0.0001	0.0001	0.0001	0.189628	0.0001	0.0001	0.0001
15	7975075	7975661	+	AC123611.1	processed_pseudogene	AC123611.1	havana	1	5.46784	4.39744	4.04269	1.42671	1.1312	2.35617	1.7312
15	100613173	100613844	-	AC123724.1	lincRNA	AC123724.1	havana	1	6.83477	0.549768	15.5929	6.06318	3.77042	10.2097	13.8489
15	100600204	100602767	+	AC123724.2	bidirectional_promoter_lncRNA	AC123724.2	havana	1	2.73397	5.49678	5.77523	3.56662	5.65558	1.57081	4.03933
15	100730481	100732738	-	AC123724.3	processed_transcript	AC123724.3	havana	1	0.0001	18.6888	0.0001	8.73807	12.4422	0.0001	0.0001
15	102657111	102660469	+	AC123870.1	lincRNA	AC123870.1	havana	1	12.3025	2.19877	9.2403	8.20309	6.40965	4.71224	9.23262
16	85644252	85645024	+	AC123956.1	processed_pseudogene	AC123956.1	havana	1	1.36703	2.19877	5.77523	1.60503	1.50823	2.35617	1.7312
13	62015605	62050987	+	AC124426.1	transcribed_processed_pseudogene	AC124426.1	havana	1	0.0001	0.0001	0.577613	0.535078	0.377132	0.0001	0.0001
15	100297171	100297452	+	AC124479.1	processed_pseudogene	AC124479.1	havana	1	1.36703	0.549768	1.15513	1.07006	0.0001	0.0001	0.0001
12	82000268	82000920	+	AC124484.1	lincRNA	AC124484.1	havana	1	3.85538	5.35496	15.1779	7.73254	2.2778	5.85962	11.4371
16	31933647	31935381	+	AC124681.1	TEC	AC124681.1	havana	1	0.0001	0.0001	0.0001	0.0001	0.377132	0.0001	0.0001
16	31986831	31987124	-	AC124681.2	sense_intronic	AC124681.2	havana	1	1.36703	0.549768	4.6202	2.31834	0.0001	5.4976	2.30823
16	53983928	53986085	+	AC125028.1	processed_pseudogene	AC125028.1	havana	1	2.73397	10.9935	2.88766	8.55974	6.03262	0.785457	2.30823
16	88682104	88682729	-	AC125199.1	processed_pseudogene	AC125199.1	havana	1	2.73397	1.09944	0.577613	0.891729	0.754165	0.0001	0.0001
12	81717830	81720053	-	AC125351.1	lincRNA	AC125351.1	havana	1	0.0001	1.6491	4.04269	8.38141	7.91778	2.35617	3.4623
16	23127793	23128923	+	AC125396.2	bidirectional_promoter_lncRNA	AC125396.2	havana	1	6.83477	1.09944	9.81781	4.8149	1.50823	5.4976	10.9637
15	68715009	68715764	-	AC125541.1	processed_pseudogene	AC125541.1	havana	1	4.1009	3.84777	4.6202	4.8149	4.52449	6.28295	4.03933
16	31617735	31638980	+	AC126055.1	lincRNA	AC126055.1	havana	1	0.0001	0.0001	0.0001	0.0001	0.0001	1.57081	0.0001
16	30913331	30935630	-	AC126280.1	lincRNA	AC126280.1	havana	1	0.0001	0.0001	0.0001	0.356752	1.1312	0.0001	0.0001
17	27545707	27556519	-	AC127341.3	antisense	AC127341.3	havana	1	0.0001	2.19877	0.0001	5.5282	0.0001	3.14153	0.577133
17	27565112	27566223	+	AC127341.5	antisense	AC127341.5	ensembl_havana	1	0.0001	0.0001	0.0001	0.535078	0.377132	0.785457	0.0001
15	70063061	70064670	-	AC127697.1	processed_pseudogene	AC127697.1	havana	1	0.0001	0.549768	0.0001	0.0001	0.754165	0.0001	0.0001
16	31811842	31812612	-	AC129214.2	processed_pseudogene	AC129214.2	havana	1	1.36703	1.09944	1.15513	0.178426	0.377132	0.785457	0.577133
17	17234872	17266064	+	AC129328.1	lincRNA	AC129328.1	havana	1	0.0001	2.19877	4.6202	6.95481	5.65558	1.57081	3.4623
16	37696770	37697341	-	AC129539.1	processed_pseudogene	AC129539.1	havana	1	1.36703	0.0001	2.31015	0.891729	0.377132	0.785457	0.577133
16	35832030	35832262	-	AC129574.1	processed_pseudogene	AC129574.1	havana	1	0.0001	0.549768	0.0001	0.178426	0.0001	0.0001	0.0001
16	35866179	35867952	-	AC129574.2	TEC	AC129574.2	havana	1	0.0001	0.549768	0.0001	0.359527	0.380383	0.0001	0.0001
16	35891414	35893225	+	AC129574.3	processed_pseudogene	AC129574.3	havana	1	0.0001	1.09944	0.0001	0.178426	0.0001	0.0001	0.0001
16	31284424	31291897	-	AC130815.2	lincRNA	AC130815.2	havana	1	1.36703	1.09944	1.15513	1.60503	2.63933	0.0001	0.577133
16	31233590	31248314	+	AC130815.3	lincRNA	AC130815.3	havana	1	2.73397	0.549768	2.88766	3.56662	0.754165	0.785457	1.15417
17	27623497	27624266	+	AC131800.1	bidirectional_promoter_lncRNA	AC131800.1	havana	1	0.0001	1.09944	5.77523	2.14001	1.1312	1.57081	4.03933
16	90089983	90090497	+	AC132099.1	processed_pseudogene	AC132099.1	havana	1	0.0001	0.549768	0.0001	0.356752	0.0001	0.785457	1.7312
15	73428359	73428911	-	AC132863.2	processed_pseudogene	AC132863.2	havana	1	1.36703	1.6491	1.73264	1.24838	0.377132	2.35617	0.577133
16	18620466	18626428	-	AC133488.1	protein_coding	AC133488.1	havana	1	0.0001	0.812309	0.0001	0.428358	1.00813	0.0001	0.0001
16	49369052	49370278	+	AC133889.1	processed_pseudogene	AC133889.1	havana	1	0.0001	0.0001	0.0001	0.178426	0.0001	0.0001	0.0001
12	39948444	39950633	-	AC134468.1	transcribed_processed_pseudogene	AC134468.1	havana	1	0.0001	0.0001	0.0001	0.535078	0.0001	0.785457	0.0001
15	99706562	99706814	-	AC134548.1	processed_pseudogene	AC134548.1	havana	1	0.0001	2.19877	0.0001	0.178426	0.377132	0.0001	0.0001
16	90934967	90935629	+	AC134560.2	bidirectional_promoter_lncRNA	AC134560.2	havana	1	1.36703	0.0001	0.0001	0.713403	0.0001	0.785457	0.0001
16	90925532	90928111	+	AC134560.3	TEC	AC134560.3	havana	1	0.0001	0.0001	0.0001	0.0001	0.377132	0.0001	0.0001
16	86770227	86806514	-	AC135964.2	lincRNA	AC135964.2	havana	1	0.0001	0.0001	0.0001	0.0001	0.0001	0.0001	0.0001
15	42041425	42067554	-	AC136372.1	lincRNA	AC136372.1	havana	1	0.0001	0.0001	0.0001	0.178426	0.0001	0.0001	0.0001
15	42031319	42032743	-	AC136372.3	processed_pseudogene	AC136372.3	havana	1	0.0001	3.29811	0.577613	3.03164	4.90152	2.35617	1.15417
9	120674405	120682400	+	AC137127.1	processed_transcript	AC137127.1	havana	1	0.0001	0.0001	0.0001	0.356752	1.1312	0.0001	0.0001
15	89416405	89429697	-	AC137513.1	protein_coding	AC137513.1	havana	1	2.99825	15.0515	0.593693	8.04733	6.00501	3.75766	5.48996
15	99880199	99881217	+	AC138177.1	processed_pseudogene	AC138177.1	havana	1	1.36703	0.0001	0.0001	1.07006	0.377132	0.785457	0.577133
15	99915428	99915901	-	AC138177.3	processed_pseudogene	AC138177.3	havana	1	4.1009	1.6491	2.88766	0.713403	1.50823	3.92688	2.30823
15	99883640	99884445	+	AC138177.4	processed_pseudogene	AC138177.4	havana	1	2.73397	1.09944	1.15513	1.07006	1.1312	1.57081	0.577133
15	99875540	99877596	+	AC138177.5	processed_transcript	AC138177.5	havana	1	16.4033	4.94711	27.1432	7.48979	7.54075	29.0583	38.0843
15	98450358	98450845	+	AC138221.2	processed_pseudogene	AC138221.2	havana	1	0.0001	0.549768	0.577613	0.356752	0.0001	0.0001	0.0001
16	3770454	3785730	+	AC139347.1	lincRNA	AC139347.1	havana	1	0.0001	0.0001	0.0001	0.713403	0.377132	0.0001	1.7312
15	74929437	74936317	+	AC139671.1	lincRNA	AC139671.1	havana	1	0.0001	2.74844	0.0001	1.96168	0.377132	0.0001	0.0001
15	102004212	102009443	+	AC139844.1	lincRNA	AC139844.1	havana	1	1.36703	0.549768	2.31015	6.2415	0.377132	6.28295	2.30823
15	80229127	80229924	-	AC140267.3	processed_pseudogene	AC140267.3	havana	1	0.0001	0.0001	0.0001	0.178426	0.0001	0.785457	0.0001
17	4945152	4946815	-	AC140300.1	lincRNA	AC140300.1	havana	1	1.36703	0.0001	0.0001	0.891729	0.754165	0.0001	0.0001
17	4880626	4881116	+	AC140300.2	processed_pseudogene	AC140300.2	havana	1	0.0001	1.09944	0.0001	0.713403	0.0001	0.0001	0.0001
15	61157869	61165736	+	AC140304.2	lincRNA	AC140304.2	havana	1	0.0001	0.0001	0.577613	0.891729	0.377132	0.0001	0.0001
12	21373765	21374197	+	AC140457.1	bidirectional_promoter_lncRNA	AC140457.1	havana	1	2.73397	0.0001	0.577613	0.535078	0.0001	0.785457	0.577133
15	81005407	81006411	-	AC141880.1	antisense	AC141880.1	havana	1	0.0001	0.0001	0.0001	0.178426	0.0001	0.785457	0.0001
16	92058316	92187342	+	AC144408.3	protein_coding	AC144408.3	havana	1	0.0001	0.0001	0.0001	0.213944	0.0001	0.0001	0.0001
15	71309834	71311312	+	AC144732.1	processed_pseudogene	AC144732.1	havana	1	0.0001	0.0001	0.0001	0.0001	0.0001	0.0001	0.0001
15	86453352	86475099	-	AC146911.1	antisense	AC146911.1	havana	1	0.0001	0.0001	0.0001	0.0001	0.0001	0.0001	0.0001
15	80691025	80697611	-	AC147041.1	antisense	AC147041.1	havana	1	0.0001	2.19877	0.0001	1.60503	0.377132	0.0001	0.0001
15	80640458	80642409	+	AC147041.2	TEC	AC147041.2	havana	1	0.0001	3.29811	0.0001	1.96168	1.50823	0.0001	0.0001
17	17648821	17649884	+	AC147983.1	processed_pseudogene	AC147983.1	havana	1	0.0001	0.0001	0.0001	0.0001	0.0001	0.0001	0.577133
10	84502032	84502270	-	AC150314.1	processed_pseudogene	AC150314.1	havana	1	0.0001	0.0001	0.0001	0.0001	0.0001	0.0001	0.0001
17	16320517	16321101	-	AC151299.1	processed_pseudogene	AC151299.1	havana	1	1.36703	1.6491	1.15513	0.713403	0.377132	0.785457	0.577133
14	70205324	70255288	+	AC151836.1	antisense	AC151836.1	havana	1	8.20171	12.0928	5.19771	5.70653	9.42591	2.35617	5.19339
12	110590512	110592701	+	AC152827.1	lincRNA	AC152827.1	havana	1	4.1009	3.29811	5.19771	6.77648	1.88526	7.85367	5.19339
12	21042959	21048328	+	AC153140.1	unprocessed_pseudogene	AC153140.1	havana	1	0.0001	0.02454	0.012939	0.00802894	0.0001	0.0001	0.0001
12	20990536	21040429	+	AC153140.2	lincRNA	AC153140.2	havana	1	0.0001	2.74844	1.15513	1.07006	0.377132	0.0001	0.577133
10	118441419	118444141	+	AC153498.1	TEC	AC153498.1	havana	1	0.0001	1.10911	0.0001	1.47956	1.24035	0.0001	0.0001
7	83892262	83896398	+	AC154141.1	TEC	AC154141.1	havana	1	0.0001	0.0001	0.71412	1.64364	0.966198	0.836852	0.718985
17	17340820	17374207	-	AC154200.1	lincRNA	AC154200.1	havana	1	0.0001	0.0001	0.577613	0.891729	1.50823	0.0001	1.7312
16	36875140	36880235	+	AC154232.2	TEC	AC154232.2	havana	1	1.36703	0.549768	1.15513	1.58122	0.754165	0.785457	0.577133
17	16669156	16670187	-	AC154306.1	processed_pseudogene	AC154306.1	havana	1	0.0001	2.19877	0.0001	2.85331	1.50823	0.0001	0.0001
16	10324105	10347592	-	AC154311.1	lincRNA	AC154311.1	havana	1	0.0001	0.0001	0.0001	1.60503	0.0001	0.0001	0.0001
17	15535065	15536705	-	AC154378.2	processed_pseudogene	AC154378.2	havana	1	0.0001	0.0001	0.0001	0.713403	0.754165	0.785457	0.0001
17	15262714	15285359	-	AC154507.3	lincRNA	AC154507.3	havana	1	0.0001	0.0001	0.0001	0.356752	0.0001	0.0001	0.577133
16	11778429	11781501	+	AC154509.1	lincRNA	AC154509.1	havana	1	0.0001	0.0001	0.0001	0.0001	0.0001	0.0001	0.0001
16	23050282	23050852	+	AC154540.2	processed_pseudogene	AC154540.2	havana	1	32.8065	16.4901	19.6355	8.55974	9.42591	17.2779	15.58
16	95183639	95355677	-	AC154546.2	antisense	AC154546.2	havana	1	1.36703	0.0001	0.0001	0.535078	0.377132	1.57081	0.0001
16	23514270	23515063	+	AC154571.1	processed_pseudogene	AC154571.1	havana	1	0.0001	0.0001	1.73264	0.535078	0.377132	0.0001	0.577133
16	14892328	14991884	-	AC154606.1	antisense	AC154606.1	havana	1	0.0001	0.0001	0.0001	0.0001	0.0001	0.0001	0.0001
16	35320712	35323067	-	AC154654.1	TEC	AC154654.1	havana	1	0.0001	0.0001	0.0001	0.0001	0.0001	0.0001	0.0001
16	17137328	17137682	+	AC154667.2	processed_pseudogene	AC154667.2	havana	1	2.73397	1.09944	1.73264	1.24838	0.377132	0.0001	1.15417
14	122365239	122406744	-	AC154683.1	antisense	AC154683.1	havana	1	0.0001	0.0001	0.0001	0.0001	0.0001	0.0001	0.0001
14	118982994	118983761	-	AC154760.1	lincRNA	AC154760.1	havana	1	0.0001	0.549768	0.577613	0.891729	0.0001	0.0001	0.0001
16	36894394	36895684	+	AC154763.2	TEC	AC154763.2	havana	1	0.0001	0.0001	0.0001	0.180824	0.377132	0.0001	0.0001
16	28950923	28951356	-	AC154807.1	processed_pseudogene	AC154807.1	havana	1	0.0001	2.74844	1.15513	0.713403	0.377132	0.785457	1.15417
16	12381130	12381503	-	AC156018.2	processed_pseudogene	AC156018.2	havana	1	0.0001	0.549768	1.15513	0.891729	0.0001	0.0001	0.0001
16	57896806	57897598	-	AC156023.1	processed_pseudogene	AC156023.1	havana	1	0.0001	0.0001	1.15513	0.535078	0.377132	0.0001	0.0001
13	36612816	36653074	+	AC156802.1	sense_intronic	AC156802.1	havana	1	0.0001	0.549768	0.0001	0.178426	0.0001	0.0001	0.577133
15	76590120	76591728	+	AC157566.1	TEC	AC157566.1	havana	1	0.0001	0.549768	1.07866	1.78336	0.0001	0.0001	0.0001
15	76577825	76580864	+	AC157566.3	TEC	AC157566.3	havana	1	0.0001	1.09944	2.88766	1.78336	0.754165	0.785457	1.7312
15	76533213	76535367	-	AC157566.4	protein_coding	AC157566.4	havana	1	0.0001	1.6491	1.15513	1.42671	0.0001	0.0001	1.15417
15	101395427	101412312	-	AC157583.2	antisense	AC157583.2	havana	1	4.1009	1.09944	2.31015	4.27992	1.50823	0.785457	2.30823
15	71794570	71795108	+	AC157602.1	processed_pseudogene	AC157602.1	havana	1	2.73397	3.29811	4.6202	4.45825	6.78668	10.2097	8.07856
16	24039906	24060638	+	AC158397.1	lincRNA	AC158397.1	havana	1	1.36703	0.0001	5.19771	4.27992	1.1312	4.71224	5.77043
10	82178235	82201489	+	AC158605.1	lincRNA	AC158605.1	havana	1	0.0001	0.0001	0.0001	0.356752	0.0001	0.0001	0.577133
12	5808195	5984959	+	AC159282.1	lincRNA	AC159282.1	havana	1	1.36703	0.0001	0.0001	0.0001	0.377132	0.0001	0.0001
9	61032212	61059117	+	AC160562.1	lincRNA	AC160562.1	havana	1	1.36703	2.19877	0.0001	1.07006	1.50823	0.0001	0.0001
9	59672814	59676701	+	AC160637.1	TEC	AC160637.1	havana	1	4.29304	18.3129	1.46007	19.7829	16.9591	1.02263	3.38228
16	90667439	90677001	-	AC160759.1	lincRNA	AC160759.1	havana	1	0.0001	0.0001	0.0001	0.0001	0.0001	0.0001	0.0001
9	41803165	41876269	-	AC160966.1	processed_transcript	AC160966.1	havana	1	0.0001	0.0001	0.0001	0.178426	0.377132	0.0001	0.0001
15	98893351	98895176	+	AC161165.2	antisense	AC161165.2	havana	1	0.0001	0.549768	0.0001	0.535078	0.0001	0.0001	0.0001
15	98934325	98940554	+	AC161165.3	antisense	AC161165.3	havana	1	0.0001	0.0001	0.577613	0.356752	0.377132	0.0001	0.0001
15	98942550	98943666	+	AC161165.5	TEC	AC161165.5	havana	1	1.36703	0.549768	0.0001	0.713403	0.377132	0.0001	0.0001
15	98872644	98874083	+	AC161165.6	lincRNA	AC161165.6	havana	1	0.0001	3.29811	6.93025	4.10159	2.63933	6.28295	5.77043
16	31508387	31511778	+	AC161376.1	lincRNA	AC161376.1	havana	1	0.0001	0.0001	0.577613	0.178426	0.0001	0.0001	0.0001
16	42884370	42912066	-	AC161607.1	antisense	AC161607.1	havana	1	0.0001	0.549768	2.31015	1.42671	0.754165	0.0001	1.15417
15	85646083	85667676	+	AC162302.1	lincRNA	AC162302.1	havana	1	5.46784	4.94711	3.46518	3.92327	2.63933	3.14153	4.03933
15	85653616	85707525	+	AC162302.2	processed_transcript	AC162302.2	havana	1	8.20171	1.6491	4.6202	4.45825	3.01636	2.35617	4.61636
15	92026359	92027599	-	AC162863.1	processed_pseudogene	AC162863.1	havana	1	0.0001	0.549768	0.0001	0.0001	0.0001	0.0001	0.0001
9	43716841	43746101	-	AC162938.1	processed_transcript	AC162938.1	havana	1	4.1009	1.6491	0.0001	1.42671	0.377132	0.0001	0.577133
15	101322888	101405835	+	AC163018.1	antisense	AC163018.1	havana	1	0.0001	2.74844	0.577613	1.78336	1.1312	0.0001	0.0001
15	101316102	101318539	+	AC163018.2	TEC	AC163018.2	havana	1	0.0001	0.0001	0.0001	0.178426	0.0001	0.0001	0.0001
12	118231595	118234565	-	AC163032.1	lincRNA	AC163032.1	havana	1	1.36703	9.89412	1.73264	5.70653	6.40965	1.57081	2.30823
12	106084370	106088658	+	AC163040.1	lincRNA	AC163040.1	havana	1	1.36703	3.84777	0.577613	2.67499	3.01636	1.57081	1.7312
12	25303940	25471980	+	AC163354.1	lincRNA	AC163354.1	havana	1	0.0001	1.09944	0.0001	1.60503	1.1312	0.785457	0.0001
16	30139459	30139830	+	AC163355.1	processed_pseudogene	AC163355.1	havana	1	1.36703	1.6491	0.0001	0.713403	1.1312	0.785457	0.577133
9	22117328	22137757	+	AC163623.1	processed_transcript	AC163623.1	havana	1	0.0001	1.09944	0.0001	0.535078	0.377132	1.57081	0.0001
16	64917983	64919085	-	AC163694.1	processed_pseudogene	AC163694.1	havana	1	0.0001	1.6491	0.577613	1.42671	0.377132	0.0001	0.0001
17	5481123	5482965	-	AC163715.1	processed_pseudogene	AC163715.1	havana	1	0.0001	0.0001	0.0001	0.713403	0.377132	0.0001	0.0001
16	97466484	97466949	-	AC164088.2	TEC	AC164088.2	havana	1	0.0001	0.0001	0.0001	0.0001	0.377132	0.0001	0.0001
16	22685350	22686195	-	AC164296.1	processed_pseudogene	AC164296.1	havana	1	0.0001	0.549768	0.577613	0.178426	0.377132	0.785457	0.577133
12	20615343	20637949	+	AC164424.1	lincRNA	AC164424.1	havana	1	0.0001	0.549768	0.577613	0.178426	0.0001	0.0001	0.0001
17	8384053	8384661	-	AC164431.1	processed_pseudogene	AC164431.1	havana	1	1.36703	0.0001	0.0001	1.07006	0.0001	0.0001	0.0001
14	48518236	48560288	+	AC164437.1	processed_transcript	AC164437.1	havana	1	0.0001	0.0001	0.0001	0.178402	1.13093	0.0001	0.577128
15	39040432	39041283	+	AC164883.2	lincRNA	AC164883.2	havana	1	1.36703	0.0001	0.0001	2.10727	2.26229	0.785457	0.577133
16	34006843	34007458	-	AC165079.1	processed_pseudogene	AC165079.1	havana	1	0.0001	0.549768	0.0001	0.356752	0.377132	0.0001	0.0001
16	55883072	55884492	-	AC165151.1	processed_pseudogene	AC165151.1	havana	1	0.0001	0.0001	0.0001	0.0001	0.377132	0.785457	0.0001
16	94721894	94753439	+	AC165271.1	antisense	AC165271.1	havana	1	0.0001	0.0001	0.0001	0.0001	0.0001	0.0001	0.0001
16	9104803	9107771	-	AC165274.1	processed_pseudogene	AC165274.1	havana	1	1.36703	1.09944	1.73264	5.34988	2.63933	1.57081	1.7312
17	3312250	3314186	-	AC165953.1	processed_pseudogene	AC165953.1	havana	1	1.36703	2.74844	1.73264	3.74494	3.39339	3.14153	1.7312
17	3198110	3311121	+	AC165953.2	lincRNA	AC165953.2	havana	1	10.819	15.9039	25.6258	25.9102	17.5716	21.709	21.344
16	16852315	16853858	+	AC165958.1	processed_pseudogene	AC165958.1	havana	1	0.0001	0.549768	0.0001	0.535078	2.26229	0.0001	0.0001
14	67169588	67209262	+	AC166061.1	lincRNA	AC166061.1	havana	1	0.0001	0.0001	0.0001	0.0001	0.0001	0.0001	0.0001
16	84219285	84219688	-	AC168066.1	processed_pseudogene	AC168066.1	havana	1	0.0001	0.549768	0.0001	0.0001	0.377132	0.785457	0.0001
17	6808509	6818530	+	AC168090.1	lincRNA	AC168090.1	havana	1	0.0001	0.0001	0.0001	0.178426	0.0001	0.0001	0.0001
17	6790793	6791496	+	AC168090.2	processed_pseudogene	AC168090.2	havana	1	0.0001	0.0001	0.577613	0.0001	0.0001	0.0001	0.0001
16	93808540	93833020	-	AC168220.3	antisense	AC168220.3	havana	1	0.0001	0.549768	0.0001	0.356752	0.0001	0.0001	0.577133
16	24122699	24382391	-	AC169509.1	transcribed_processed_pseudogene	AC169509.1	havana	2	0.0001	0.549768	0.0001	1.42671	0.377132	0.0001	0.0001
16	24186029	24263160	-	AC169509.2	sense_intronic	AC169509.2	havana	1	1.36703	1.6491	3.46518	2.14001	0.377132	3.14153	2.88526
16	24085083	24090090	-	AC169509.3	lincRNA	AC169509.3	havana	1	0.0001	0.549768	0.0001	0.891729	0.754165	1.57081	0.0001
16	55940339	55940712	-	AC171202.1	processed_pseudogene	AC171202.1	havana	1	0.0001	0.0001	1.15513	0.535078	0.377132	0.0001	0.577133
14	55643604	55646353	+	AC174678.1	antisense	AC174678.1	havana	1	6.83477	7.69545	4.6202	9.45137	7.91778	4.71224	4.61636
17	6339604	6361849	-	AC183097.2	unprocessed_pseudogene	AC183097.2	havana	1	0.0001	0.549768	0.0001	0.713403	0.377132	0.785457	0.577133
17	6369017	6411532	-	AC183097.4	unprocessed_pseudogene	AC183097.4	havana	1	1.36703	1.09944	0.577613	1.42671	1.50823	1.57081	1.15417
12	18648214	18649999	+	AC238676.1	processed_pseudogene	AC238676.1	havana	1	0.0001	0.0001	0.0001	0.0001	0.0001	0.0001	0.0001
13	120263114	120264518	+	AF067061	protein_coding	AF067061	ensembl_havana	2	0.0001	0.0001	0.0001	1.60503	0.377132	0.0001	0.0001
7	28351508	28351633	+	AF357399	snoRNA	AF357399	ensembl	1	0.0001	0.0001	0.0001	0.0001	1.50823	0.0001	0.0001
8	13835233	13838390	-	AF366264	protein_coding	AF366264	ensembl_havana	5	0.0001	0.0001	0.577613	1.24838	0.0001	0.0001	0.577133
9	89587216	89623126	-	AF529169	protein_coding	AF529169	ensembl_havana	14	0.0001	0.0001	0.0001	0.0001	0.0001	0.0001	0.0001
2	35081861	35101544	-	AI182371	protein_coding	AI182371	ensembl_havana	15	0.0001	0.549768	0.577613	3.03164	1.50823	1.57081	1.7312
13	107469822	107482719	+	AI197445	lincRNA	AI197445	havana	1	0.0001	0.0001	1.15513	0.535078	0.0001	0.785457	0.577133
4	58798911	58912750	-	AI314180	protein_coding	AI314180	ensembl_havana	18	179.069	93.9933	176.719	147.475	139.125	171.993	182.92
17	27563573	27565757	-	AI413582	protein_coding	AI413582	ensembl_havana	14	25.9719	67.6092	27.1432	39.4101	33.179	35.3411	28.8517
4	53261356	53270233	-	AI427809	lincRNA	AI427809	ensembl_havana	2	1.36703	8.79478	1.73264	9.45137	9.80294	2.35617	1.15417
8	36993604	36995534	+	AI429214	protein_coding	AI429214	ensembl_havana	4	9.56864	10.9935	26.5657	19.9726	19.9828	16.4926	24.8125
12	76546972	76547944	-	AI463170	antisense	AI463170	havana	1	140.794	61.5629	158.238	64.1975	52.7846	175.135	155.799
13	37657022	37667735	-	AI463229	lincRNA	AI463229	havana	1	58.7783	14.8411	65.259	32.4554	28.2775	54.9751	73.8603
4	41495604	41503077	-	AI464131	protein_coding	AI464131	ensembl_havana	4	31.4396	12.0928	41.0035	38.5185	26.3924	40.0533	40.9694
7	127091359	127093987	+	AI467606	protein_coding	AI467606	ensembl_havana	6	15.0364	80.8013	17.3255	40.3017	52.0305	15.7072	18.4651
5	123133723	123141667	-	AI480526	lincRNA	AI480526	havana	7	138.06	111.583	106.84	92.0162	91.996	107.594	99.2497
3	107039504	107054348	+	AI504432	lincRNA	AI504432	ensembl_havana	5	0.0001	12.0928	1.15513	13.5529	13.1962	0.785457	0.577133
5	23698296	23712668	-	AI506816	processed_transcript	AI506816	havana	4	0.0001	0.0001	2.31015	1.07006	1.50823	1.57081	1.15417
9	52673042	52679781	-	AI593442	protein_coding	AI593442	ensembl_havana	3	0.0001	0.0001	0.0001	0.0001	0.0001	0.0001	1.15417
1	43098710	43115948	+	AI597479	protein_coding	AI597479	ensembl_havana	7	17.7702	23.0861	41.581	40.3017	29.4086	34.5558	24.2355
19	41593363	41596159	+	AI606181	protein_coding	AI606181	havana	3	10.9356	21.4371	10.9728	24.4307	24.1302	26.7022	12.6948
17	47436615	47470639	+	AI661453	protein_coding	AI661453	ensembl_havana	14	49.2097	34.6292	58.9064	78.2851	66.7348	102.882	67.5129
11	83223576	83226605	+	AI662270	processed_transcript	AI662270	havana	8	6.83477	50.9639	1.15513	36.5535	45.8585	1.57081	0.231825
19	5425157	5427314	+	AI837181	protein_coding	AI837181	ensembl_havana	9	87.4839	132.47	86.627	80.9601	91.6189	102.882	94.6335
4	3242055	3258093	+	AI838599	lincRNA	AI838599	havana	1	1.36703	2.74844	0.0001	1.07006	2.26229	0.785457	0.577133
5	31569595	31571398	-	AI839979	lincRNA	AI839979	havana	1	1.36703	3.29811	0.0001	2.67499	2.26229	0.785457	1.15417
2	129158666	129180668	-	AI847159	antisense	AI847159	havana	7	0.0001	1.6491	0.0001	2.67499	0.754165	0.785457	0.0001
6	48626764	48633690	+	AI854703	protein_coding	AI854703	ensembl_havana	14	0.0001	1.6491	2.88766	4.27992	1.88526	3.14153	3.4623
7	41372923	41393380	-	AI987944	protein_coding	AI987944	ensembl_havana	10	6.83477	16.4901	16.748	19.6159	12.4422	11.7804	15.003
13	21495223	21497147	+	AK157302	protein_coding	AK157302	havana	3	12.3025	5.49678	8.08528	5.5282	7.54075	10.2097	11.5408
15	79015329	79025783	-	AL589670.1	lincRNA	AL589670.1	havana	1	1.36703	0.0001	1.15513	0.356752	0.754165	0.785457	1.7312
15	79026456	79028613	-	AL589670.3	antisense	AL589670.3	havana	1	0.0001	0.0001	1.15513	1.42671	0.377132	1.57081	0.577133
15	78174461	78174852	+	AL589692.1	lincRNA	AL589692.1	havana	1	0.0001	0.549768	2.31015	0.891729	1.1312	0.785457	3.4623
15	78574411	78581617	-	AL590144.2	lincRNA	AL590144.2	havana	1	6.83477	6.04644	9.2403	5.34988	6.40965	6.28295	13.8489
15	83172350	83174809	+	AL591952.3	antisense	AL591952.3	havana	1	4.1009	3.29811	5.77523	4.45825	7.54075	3.92688	10.3867
15	77740761	77743891	+	AL592187.2	TEC	AL592187.2	havana	1	0.0001	0.0001	0.0001	0.178426	0.0001	0.0001	0.0001
15	84181914	84195882	+	AL626769.3	processed_transcript	AL626769.3	havana	1	5.19651	2.92906	0.0001	1.30165	2.52366	1.79907	0.742478
2	136881271	136891390	-	AL731706.1	protein_coding	AL731706.1	havana	2	21.2355	1.43042	6.25739	8.00578	4.93789	9.81551	9.88045
2	136885500	136885680	-	AL731706.2	protein_coding	AL731706.2	havana	1	0.000100408	0.000186735	1.02335	0.164696	0.098816	0.000100006	0.000183825
2	25244819	25246864	-	AL732309.1	protein_coding	AL732309.1	havana	2	111.816	68.5925	73.3985	61.544	73.0617	101.865	81.0684
2	25244863	25255387	-	AL732309.2	protein_coding	AL732309.2	havana	1	0.000100042	0.25939	0.000102738	0.0016673	2.13418	0.000115859	0.000200811
4	43492783	43493064	-	AL732506.1	lincRNA	AL732506.1	havana	1	0.396108	0.318583	0.502025	1.05917	0.109328	0.910188	0.418023
15	77369494	77371011	-	AL772386.1	transcribed_processed_pseudogene	AL772386.1	havana	1	0.0001	1.09944	0.0001	0.178426	0.0001	0.0001	0.577133
7	3154658	3169204	-	AU018091	protein_coding	AU018091	ensembl_havana	9	0.0001	0.0001	0.0001	0.178426	0.0001	0.0001	0.0001
9	50605240	50617465	-	AU019823	protein_coding	AU019823	ensembl_havana	14	16.4033	24.1855	34.6509	37.9835	22.9991	23.5608	30.0058
7	75769038	75782100	-	AU020206	lincRNA	AU020206	havana	2	10.9356	219.317	15.5929	131.783	141.387	14.1365	21.9273
16	5211823	5222300	-	AU021092	protein_coding	AU021092	ensembl_havana	6	12.3025	27.4835	9.2403	17.2977	13.9503	3.14153	9.23262
4	119203570	119232713	-	AU022252	protein_coding	AU022252	ensembl_havana	9	25.9719	31.8808	39.271	47.3598	34.6871	27.1989	36.3532
15	85580252	85593709	+	AU022754	antisense	AU022754	havana	2	1.36703	0.0001	0.0001	0.0001	0.0001	0.0001	0.0001
15	39962649	39967025	+	AU022793	lincRNA	AU022793	havana	1	1.36703	0.549768	0.0001	1.60503	0.377132	0.0001	0.577133
4	126753544	126870071	+	AU040320	protein_coding	AU040320	ensembl_havana	14	95.6855	96.192	113.77	92.0161	118.011	94.2429	104.443
11	79481719	79484032	-	AU040972	antisense	AU040972	havana	1	0.0001	0.0001	0.0001	0.178426	0.0001	0.0001	0.577133
10	82128013	82153066	+	AU041133	protein_coding	AU041133	ensembl_havana	5	1.36703	2.19877	9.2403	11.0563	4.14745	5.4976	5.19339
2	120850705	120866690	+	AV039307	processed_transcript	AV039307	ensembl_havana	8	0.0001	0.549768	0.577613	0.535078	0.377132	0.0001	0.577133
2	132253357	132261334	+	AV099323	antisense	AV099323	havana	1	0.0001	1.09944	2.88766	0.713403	1.50823	2.35617	5.19339
7	116443575	116444325	+	AV356131	bidirectional_promoter_lncRNA	AV356131	havana	1	10.9356	7.14578	14.4379	9.6297	4.14745	11.7804	19.0422
4	156203304	156205152	+	AW011738	protein_coding	AW011738	ensembl	2	180.435	48.3709	123.588	68.8339	81.062	92.6722	111.367
8	57651757	57663431	+	AW046200	bidirectional_promoter_lncRNA	AW046200	havana	1	0.0001	1.09944	4.04269	3.03164	1.1312	1.57081	0.577133
3	88200623	88203482	+	AW047730	processed_transcript	AW047730	havana	1	0.0001	0.0001	0.0001	0.0001	0.0001	0.0001	0.0001
19	11047617	11050567	-	AW112010	lincRNA	AW112010	ensembl_havana	4	8.20171	151.708	16.1705	73.1137	85.5864	9.42438	13.8489
7	41478874	41499891	-	AW146154	protein_coding	AW146154	ensembl_havana	7	5.46784	10.4438	28.8757	25.3224	18.4747	21.9901	28.2747
13	14630154	14639097	+	AW209491	protein_coding	AW209491	ensembl_havana	6	58.7783	18.6888	73.3443	62.0577	45.998	76.965	66.9359
13	93706182	93719176	-	AW495222	antisense	AW495222	havana	1	0.0001	0.0001	0.0001	0.0001	0.0001	0.0001	0.0001
15	3982035	3995745	-	AW549877	protein_coding	AW549877	ensembl_havana	10	36.9075	59.3642	79.1193	101.386	66.7348	71.4675	72.7062
9	39587396	39604404	-	AW551984	protein_coding	AW551984	ensembl_havana	15	2.73397	1.6491	0.577613	2.85331	3.77042	0.785457	4.61636
18	25168999	25467322	+	AW554918	protein_coding	AW554918	ensembl_havana	15	5.46784	16.4901	10.9728	15.6928	14.7044	10.2097	10.3867
X	53695855	53716774	-	AW822252	transcribed_unprocessed_pseudogene	AW822252	havana	8	0.0001	0.549768	0.0001	1.60503	0.0001	0.0001	0.0001
8	20943694	20944711	-	AY761185	protein_coding	AY761185	ensembl_havana	3	0.0001	1.09944	0.0001	1.60503	0.754165	0.0001	0.0001
15	102338252	102350772	-	Aaas	protein_coding	Aaas	ensembl_havana	8	32.8065	57.7152	42.1585	48.3264	53.5387	30.629	46.7398
5	125475814	125517411	+	Aacs	protein_coding	Aacs	ensembl_havana	4	39.6412	43.9735	44.4686	57.956	57.309	58.9018	62.8967
3	60025717	60040161	+	Aadac	protein_coding	Aadac	ensembl_havana	4	1.36703	3.84777	12.1279	11.2346	9.42591	1.57081	13.8489
3	60006743	60025421	+	Aadacl2	protein_coding	Aadacl2	ensembl_havana	1	0.0001	0.0001	0.0001	0.0001	0.0001	0.0001	0.0001
13	64275280	64312711	-	Aaed1	protein_coding	Aaed1	ensembl_havana	10	88.8508	74.7549	133.405	71.3303	93.881	109.95	133.872
9	63602660	63644589	+	Aagab	protein_coding	Aagab	ensembl_havana	8	125.758	103.338	130.518	107.174	122.913	151.574	121.754
6	86849517	87003224	+	Aak1	protein_coding	Aak1	ensembl_havana	13	56.0444	67.6092	83.1619	108.779	91.2419	84.0333	70.3981
7	97550331	97579498	-	Aamdc	protein_coding	Aamdc	ensembl_havana	16	65.6129	32.9802	72.7667	30.3155	31.2938	56.5458	80.7847
1	74279840	74284739	-	Aamp	protein_coding	Aamp	ensembl_havana	13	378.641	190.185	243.133	140.699	205.483	281.944	227.928
11	116586432	116597681	+	Aanat	protein_coding	Aanat	ensembl_havana	12	1.36703	0.0001	0.0001	0.0001	0.377132	0.0001	0.0001
2	156547584	156568973	+	Aar2	protein_coding	Aar2	ensembl_havana	10	57.4113	53.8676	77.3867	68.6556	54.6698	72.2528	58.2804
15	52040107	52045723	+	Aard	protein_coding	Aard	ensembl_havana	4	0.0001	0.0001	0.0001	0.0001	0.0001	0.0001	0.0001
8	111033144	111057665	+	Aars	protein_coding	Aars	ensembl_havana	14	297.992	177.606	273.741	219.341	238.662	343.201	265.435
17	45506841	45520843	+	Aars2	protein_coding	Aars2	ensembl	7	39.6412	32.9802	51.9762	42.62	36.9493	31.4144	37.5072
11	101406839	101417616	-	Aarsd1	protein_coding	Aarsd1	ensembl_havana	13	66.9346	39.5052	76.8159	53.291	59.1669	59.3713	79.7868
5	76873659	76905515	-	Aasdh	protein_coding	Aasdh	ensembl_havana	16	20.5041	20.8875	29.4532	28.3539	25.6383	10.9951	29.4288
9	4294793	4309472	-	Aasdhppt	protein_coding	Aasdhppt	ensembl_havana	11	57.4114	13.7418	72.1893	46.0081	33.933	33.7704	58.8574
6	23072173	23132987	-	Aass	protein_coding	Aass	ensembl_havana	13	116.19	22.5365	157.661	81.495	75.7836	120.16	145.989
11	84422855	84513523	-	Aatf	protein_coding	Aatf	ensembl_havana	14	35.5404	32.4305	51.9763	46.5431	43.3588	65.9701	41.5464
11	120007313	120047168	-	Aatk	protein_coding	Aatk	ensembl_havana	15	6.83477	18.6888	8.66279	17.476	21.868	5.4976	5.77043
16	8513429	8621569	+	Abat	protein_coding	Abat	ensembl_havana	12	9.56864	8.24512	8.66279	9.80802	8.29481	3.92688	8.07856
4	53030787	53159896	-	Abca1	protein_coding	Abca1	ensembl_havana	4	8.20171	63.2119	21.9456	82.7433	88.2256	23.5608	21.9273
1	71242276	71414911	-	Abca12	protein_coding	Abca12	ensembl_havana	14	0.0001	0.0001	0.0001	0.0001	0.0001	0.0001	0.0001
11	9191942	9684260	+	Abca13	protein_coding	Abca13	ensembl_havana	14	0.0001	0.549768	0.0001	1.42671	1.50823	0.0001	0.0001
7	120409647	120544814	+	Abca16	protein_coding	Abca16	ensembl_havana	12	0.0001	0.0001	0.0001	0.0001	0.377132	0.0001	0.0001
2	25428703	25448541	+	Abca2	protein_coding	Abca2	ensembl_havana	18	38.2743	129.172	24.8331	74.5403	104.438	25.9169	27.1206
17	24351950	24410202	+	Abca3	protein_coding	Abca3	ensembl_havana	15	106.621	141.814	107.995	117.874	140.256	114.662	102.712
3	122044443	122180124	+	Abca4	protein_coding	Abca4	ensembl_havana	14	2.73397	0.0001	1.73264	1.07006	0.377132	3.14153	1.7312
11	110269369	110337717	-	Abca5	protein_coding	Abca5	ensembl_havana	14	6.83477	3.84777	17.903	18.7243	9.80294	8.63902	16.157
11	110176820	110251777	-	Abca6	protein_coding	Abca6	ensembl_havana	13	4.1009	2.74844	2.88766	2.31834	2.26229	0.0001	1.7312
10	79996494	80015573	+	Abca7	protein_coding	Abca7	ensembl_havana	15	38.2743	116.529	28.2982	55.2812	68.243	30.629	36.9302
11	110025634	110095979	-	Abca8a	protein_coding	Abca8a	ensembl_havana	15	12.3025	7.69545	20.213	28.1756	24.1302	5.4976	19.6192
11	109932190	109995846	-	Abca8b	protein_coding	Abca8b	ensembl_havana	14	2.73397	1.09944	2.31015	5.88485	4.14745	3.92688	6.92449
11	110100749	110168197	-	Abca9	protein_coding	Abca9	ensembl_havana	7	1.36703	6.04644	4.6202	16.5844	19.6058	1.57081	4.03933
8	123952459	123983123	-	Abcb10	protein_coding	Abcb10	ensembl_havana	8	47.8428	39.0265	84.3169	60.8092	45.621	71.4675	85.978
2	69238282	69342617	-	Abcb11	protein_coding	Abcb11	ensembl_havana	15	10.9356	2.19877	19.6355	10.6997	4.52449	21.9901	20.7733
5	8660077	8748576	+	Abcb1a	protein_coding	Abcb1a	ensembl_havana	8	76.5484	37.9272	71.0341	109.67	62.5874	120.945	95.2105
5	8798147	8866316	+	Abcb1b	protein_coding	Abcb1b	ensembl_havana	9	1.36703	0.549768	1.73264	0.891729	1.1312	0.785457	0.0001
5	8893717	8959232	+	Abcb4	protein_coding	Abcb4	ensembl_havana	12	0.0001	9.89412	0.577613	2.49666	3.39339	0.0001	0.577133
1	75171717	75180393	-	Abcb6	protein_coding	Abcb6	ensembl_havana	15	98.0067	23.7611	99.1148	62.1665	85.0883	113.496	112.604
X	104280657	104413857	-	Abcb7	protein_coding	Abcb7	ensembl_havana	7	19.1372	10.4438	36.9609	42.62	32.0478	16.4926	34.045
5	24393663	24410055	+	Abcb8	protein_coding	Abcb8	ensembl_havana	18	65.613	57.7152	73.9217	59.9176	54.6698	53.4043	59.4345
5	124061530	124095799	-	Abcb9	protein_coding	Abcb9	ensembl_havana	13	4.1009	32.9802	12.7054	13.5529	17.3436	10.9951	13.8489
16	14361558	14475738	+	Abcc1	protein_coding	Abcc1	ensembl_havana	17	10.9356	38.4768	12.7054	35.4869	38.8344	15.7072	12.1178
17	46303221	46328353	-	Abcc10	protein_coding	Abcc10	ensembl_havana	13	69.7138	39.5762	66.9915	53.6762	53.1616	51.0483	69.244
8	86482260	86580687	-	Abcc12	protein_coding	Abcc12	ensembl_havana	16	0.0001	0.0001	0.0001	0.0001	0.0001	0.0001	0.0001
19	43782192	43840741	+	Abcc2	protein_coding	Abcc2	ensembl_havana	5	0.0001	0.0001	0.577613	0.535078	0.0001	0.0001	0.577133
11	94343295	94392998	-	Abcc3	protein_coding	Abcc3	ensembl_havana	16	19.1372	50.5695	17.3255	49.0397	41.0966	13.3512	19.0422
14	118482692	118706220	-	Abcc4	protein_coding	Abcc4	ensembl_havana	14	98.4193	119.278	147.266	135.171	126.306	112.306	130.41
16	20331303	20426395	-	Abcc5	protein_coding	Abcc5	ensembl_havana	16	8.20171	58.8145	5.19771	49.5747	45.621	5.4976	5.77043
7	45967555	46030303	-	Abcc6	protein_coding	Abcc6	ensembl_havana	7	0.0001	0.0001	0.577613	0.178426	0.0001	0.785457	0.577133
7	46104523	46180034	-	Abcc8	protein_coding	Abcc8	ensembl_havana	10	0.0001	0.0001	0.0001	0.0001	0.0001	0.0001	0.0001
6	142587862	142702316	-	Abcc9	protein_coding	Abcc9	ensembl_havana	15	2.73397	7.69545	7.50776	13.0179	11.6881	7.06831	14.4259
X	73716597	73738535	+	Abcd1	protein_coding	Abcd1	ensembl_havana	14	32.8065	134.119	47.3561	67.7639	82.5702	31.4144	54.2412
15	91145871	91191800	-	Abcd2	protein_coding	Abcd2	ensembl_havana	9	8.20171	9.89412	4.6202	5.34988	17.3436	3.92688	4.61636
3	121758774	121815303	-	Abcd3	protein_coding	Abcd3	ensembl_havana	10	148.996	74.2052	196.932	118.586	99.1596	192.413	196.191
12	84601464	84617414	-	Abcd4	protein_coding	Abcd4	ensembl_havana	6	16.4033	28.0332	12.1279	23.0041	27.1464	5.4976	10.9637
8	79683462	79711741	-	Abce1	protein_coding	Abce1	ensembl_havana	8	132.593	72.0066	190.002	138.203	138.748	183.774	169.648
17	35956819	35969762	-	Abcf1	protein_coding	Abcf1	ensembl_havana	15	280.222	157.755	190.002	150.329	205.106	219.9	181.188
5	24565345	24577468	-	Abcf2	protein_coding	Abcf2	ensembl_havana	10	118.923	69.2582	82.0069	93.9778	114.618	84.8186	76.1684
16	20548577	20561380	+	Abcf3	protein_coding	Abcf3	ensembl_havana	16	226.911	86.2979	193.467	129.108	143.649	175.92	195.614
17	31057698	31115778	+	Abcg1	protein_coding	Abcg1	ensembl_havana	6	13.6694	146.212	16.1705	79.3551	97.2744	12.5658	13.2719
6	58584523	58695677	+	Abcg2	protein_coding	Abcg2	ensembl_havana	13	10.9356	10.4438	16.1705	21.9342	16.9666	7.06831	13.2719
5	104935057	104982719	-	Abcg3	protein_coding	Abcg3	ensembl_havana	14	0.0001	26.3842	0.0001	19.9726	20.7369	0.0001	1.7312
9	44273188	44288616	-	Abcg4	protein_coding	Abcg4	ensembl_havana	16	1.36703	0.549768	0.577613	0.713403	1.1312	0.785457	0.577133
17	84658234	84683012	-	Abcg5	protein_coding	Abcg5	ensembl_havana	13	0.0001	0.0001	0.0001	0.0001	0.0001	0.0001	0.0001
17	84676302	84700334	+	Abcg8	protein_coding	Abcg8	ensembl_havana	15	0.0001	0.0001	0.0001	0.0001	0.0001	0.785457	0.0001
5	30950066	30955092	+	Abhd1	processed_transcript	Abhd1	ensembl_havana	14	66.9799	51.1192	60.6389	41.0151	43.3588	42.4094	53.6642
16	45729725	45742956	-	Abhd10	protein_coding	Abhd10	ensembl_havana	17	17.7702	15.9405	30.0308	28.5322	19.2287	18.8487	21.3503
5	135009152	135012176	+	Abhd11	protein_coding	Abhd11	ensembl_havana	14	246.048	102.788	210.215	104.499	112.356	240.319	210.617
5	135012114	135013254	-	Abhd11os	transcribed_unitary_pseudogene	Abhd11os	havana	8	205.04	60.4635	164.014	57.7777	57.309	225.397	167.916
2	150832493	150904742	-	Abhd12	protein_coding	Abhd12	ensembl_havana	15	131.226	156.656	142.645	91.3032	130.453	126.442	141.373
8	9977707	9992156	+	Abhd13	protein_coding	Abhd13	ensembl_havana	12	94.3186	43.9735	148.998	125.541	88.2255	109.95	135.603
9	106440051	106447679	-	Abhd14a	protein_coding	Abhd14a	ensembl_havana	17	25.9719	17.5895	53.1313	25.679	30.5397	38.4826	52.5101
9	106447459	106452924	+	Abhd14b	protein_coding	Abhd14b	ensembl_havana	15	101.153	69.2583	78.5417	45.6515	62.9645	67.5408	83.6697
11	77515121	77538608	+	Abhd15	protein_coding	Abhd15	ensembl_havana	11	0.0001	2.74844	1.15513	6.06318	5.65558	1.57081	2.88526
17	35089263	35102988	+	Abhd16a	protein_coding	Abhd16a	ensembl_havana	15	162.665	156.656	123.01	83.1001	122.536	113.877	115.407
10	80583654	80590342	-	Abhd17a	protein_coding	Abhd17a	ensembl_havana	14	289.79	170.947	223.497	103.429	132.338	208.905	225.62
19	21653309	21685638	+	Abhd17b	protein_coding	Abhd17b	ensembl	3	17.7702	23.0861	21.3681	30.1372	29.7856	19.634	21.3503
7	84109356	84151894	-	Abhd17c	protein_coding	Abhd17c	ensembl_havana	10	35.5404	32.9802	43.3135	47.9698	47.1291	30.629	45.0087
3	40846970	40938139	+	Abhd18	protein_coding	Abhd18	ensembl_havana	16	2.73397	10.9935	8.08528	15.5144	11.6881	7.06831	10.9637
7	79273199	79365509	+	Abhd2	protein_coding	Abhd2	ensembl_havana	12	54.6775	108.285	52.5537	121.797	126.306	65.9701	49.0479
18	10644411	10706772	-	Abhd3	protein_coding	Abhd3	ensembl_havana	15	15.0364	2.19877	23.1006	11.413	11.6881	18.8487	19.0422
14	54254188	54270638	+	Abhd4	protein_coding	Abhd4	ensembl_havana	13	53.3105	74.2052	53.1312	67.9424	76.5377	41.624	56.5494
9	122351608	122381525	+	Abhd5	protein_coding	Abhd5	ensembl_havana	16	68.3468	54.4172	119.545	82.2083	66.7348	90.3161	117.138
14	8002902	8056764	+	Abhd6	protein_coding	Abhd6	ensembl_havana	14	1.36703	15.3908	5.19771	15.5144	9.42591	4.71224	3.4623
8	71456705	71463656	-	Abhd8	protein_coding	Abhd8	ensembl_havana	9	35.5404	87.3973	39.8485	48.5047	61.4563	24.3462	36.9302
2	22940073	23040242	-	Abi1	protein_coding	Abi1	ensembl_havana	14	61.5122	70.3576	94.1345	110.919	117.257	89.5308	83.6698
1	60409619	60481159	+	Abi2	protein_coding	Abi2	ensembl_havana	15	2.73397	8.79478	17.903	20.6859	12.8192	8.63902	17.3111
11	95830074	95842477	-	Abi3	protein_coding	Abi3	ensembl_havana	15	6.83477	146.761	8.08528	61.1657	85.2094	6.28295	5.19339
16	56477878	56690136	+	Abi3bp	protein_coding	Abi3bp	ensembl_havana	15	5.46784	13.1921	18.4805	27.8189	30.1627	14.9219	13.2719
2	31688376	31804228	+	Abl1	protein_coding	Abl1	ensembl_havana	16	121.657	146.762	102.797	135.706	176.451	87.96	106.174
1	156558786	156649569	+	Abl2	protein_coding	Abl2	ensembl_havana	13	35.5404	41.2252	68.7241	81.495	66.3578	77.7504	61.7426
19	57032733	57314920	-	Ablim1	protein_coding	Ablim1	ensembl_havana	16	76.5485	218.219	98.7549	153.182	188.893	124.872	93.4794
5	35757880	35884974	+	Ablim2	protein_coding	Ablim2	ensembl_havana	17	20.5041	6.04645	13.8604	9.27304	9.04887	8.63902	11.5408
18	61799395	61911853	-	Ablim3	protein_coding	Ablim3	ensembl	14	5.46784	3.29811	4.04269	2.85331	8.67184	4.71224	2.30823
2	26842503	26864980	-	Abo	protein_coding	Abo	ensembl_havana	15	132.593	29.1325	187.114	92.195	81.816	150.788	171.379
11	76416734	76622315	-	Abr	protein_coding	Abr	ensembl_havana	18	23.238	115.43	42.1585	102.359	104.061	38.4826	44.4316
15	41864076	41869721	-	Abra	protein_coding	Abra	ensembl_havana	6	0.0001	0.0001	0.0001	0.0001	0.0001	0.0001	0.0001
10	18011260	18023289	-	Abracl	protein_coding	Abracl	ensembl_havana	3	62.8791	35.1788	80.2743	42.2633	37.3263	76.965	67.5129
5	100805192	100820966	-	Abraxas1	protein_coding	Abraxas1	ensembl_havana	18	6.83477	17.5895	10.3953	21.3992	11.6881	13.3512	10.3867
7	132859225	132885112	+	Abraxas2	protein_coding	Abraxas2	ensembl_havana	19	36.9073	42.3245	63.5265	69.9039	56.1779	58.9019	60.5886
13	23418361	23423867	-	Abt1	protein_coding	Abt1	ensembl_havana	3	30.0727	34.0795	60.0614	51.3579	38.0804	60.4726	58.8574
6	88835914	88841985	-	Abtb1	protein_coding	Abtb1	ensembl_havana	11	94.3186	96.1919	55.4413	69.5472	82.9472	73.0383	71.5521
2	103566310	103718424	+	Abtb2	protein_coding	Abtb2	ensembl_havana	5	47.8428	40.6755	66.4141	31.3854	42.2277	42.4093	57.7034
9	119339676	119350300	+	Acaa1a	protein_coding	Acaa1a	ensembl_havana	16	165.399	95.6423	81.4294	72.2221	90.4879	91.1015	84.2468
9	119148023	119157094	-	Acaa1b	protein_coding	Acaa1b	ensembl_havana	4	19.1372	8.24512	13.8604	5.17155	6.40965	15.7072	9.80966
18	74779197	74806208	+	Acaa2	protein_coding	Acaa2	ensembl	9	97.0524	76.4039	101.642	69.9038	69.7511	102.096	121.754
11	84129672	84401652	+	Acaca	protein_coding	Acaca	ensembl_havana	18	15.0364	31.8808	23.6781	19.2593	18.0977	20.4194	22.5044
5	114146535	114250762	+	Acacb	protein_coding	Acacb	ensembl_havana	16	19.1372	15.9405	20.7906	32.6337	16.5895	25.9169	29.4288
5	121621026	121660515	-	Acad10	protein_coding	Acad10	ensembl_havana	12	31.4396	19.7881	36.3834	19.4376	22.622	23.5608	34.045
9	104063377	104127726	+	Acad11	protein_coding	Acad11	ensembl_havana	10	97.0525	40.1259	113.77	73.292	78.7999	80.1064	110.79
5	121596775	121618939	-	Acad12	protein_coding	Acad12	ensembl_havana	13	10.9356	11.5431	20.213	11.7696	12.0651	10.9951	21.3503
9	26974135	26999567	-	Acad8	protein_coding	Acad8	ensembl_havana	16	91.5847	49.4702	125.898	73.6486	67.1118	117.804	117.715
3	36065979	36092854	+	Acad9	protein_coding	Acad9	ensembl_havana	14	43.3202	40.7301	29.8305	47.09	50.4726	16.6516	32.3001
1	66830839	66863278	-	Acadl	protein_coding	Acadl	ensembl_havana	5	215.976	158.304	192.312	126.968	162.124	178.276	188.69
3	153922357	153944633	-	Acadm	protein_coding	Acadm	ensembl_havana	12	101.153	65.9602	113.193	62.7708	82.9472	84.8186	103.289
5	115110299	115119347	-	Acads	protein_coding	Acads	ensembl_havana	13	68.3468	74.2051	47.3561	44.9382	68.2429	50.2629	57.7033
7	131410601	131448945	+	Acadsb	protein_coding	Acadsb	ensembl_havana	15	131.226	53.8675	158.238	88.2716	97.2741	160.213	178.304
11	70010183	70015412	-	Acadvl	protein_coding	Acadvl	ensembl_havana	14	172.234	103.887	149.576	103.429	115.749	146.076	137.911
7	79053483	79115100	+	Acan	protein_coding	Acan	ensembl_havana	7	0.0001	0.0001	0.0001	0.0001	0.0001	0.0001	0.0001
11	69881567	69895540	-	Acap1	protein_coding	Acap1	ensembl_havana	12	1.36703	276.483	2.31015	78.1069	167.402	1.57081	2.88526
16	31092412	31201246	-	Acap2	protein_coding	Acap2	ensembl_havana	11	20.5041	51.1192	41.581	81.495	65.2266	29.8436	30.5828
4	155891822	155907252	+	Acap3	protein_coding	Acap3	ensembl_havana	16	56.0444	64.8609	49.6662	70.4388	60.7023	52.619	41.5464
9	53580522	53610383	-	Acat1	protein_coding	Acat1	ensembl_havana	5	124.391	82.9999	138.026	81.8518	87.0945	74.609	126.37
17	12942890	12960748	-	Acat2	protein_coding	Acat2	ensembl_havana	13	17.7702	65.4106	36.3834	28.1756	30.5397	30.629	29.4288
17	12923833	12940403	-	Acat3	protein_coding	Acat3	ensembl_havana	11	0.0001	0.549768	0.0001	0.713403	0.0001	0.0001	0.0001
1	180726043	180754205	+	Acbd3	protein_coding	Acbd3	ensembl_havana	5	36.9073	25.2848	49.6662	70.4388	54.6698	59.6872	53.6641
11	103101682	103112201	+	Acbd4	protein_coding	Acbd4	ensembl_havana	16	61.5121	80.2516	45.6236	40.4801	50.5224	42.4093	42.7005
2	23068167	23115559	+	Acbd5	protein_coding	Acbd5	ensembl_havana	17	24.6049	17.0398	69.8791	57.7776	41.4736	54.9751	48.4708
1	155558120	155691331	+	Acbd6	protein_coding	Acbd6	ensembl_havana	13	87.4839	89.5959	104.53	73.1138	60.3252	98.955	103.866
2	3336168	3340994	+	Acbd7	protein_coding	Acbd7	ensembl_havana	7	0.0001	0.0001	0.577613	0.535078	0.0001	0.0001	0.0001
2	93833467	93849944	-	Accs	protein_coding	Accs	ensembl_havana	14	10.9356	24.7352	7.50776	21.7559	18.0976	4.71224	13.2719
2	93855361	93869158	-	Accsl	protein_coding	Accsl	ensembl_havana	11	0.0001	0.0001	0.0001	0.0001	0.377132	0.0001	0.0001
8	105695860	105701103	-	Acd	protein_coding	Acd	ensembl_havana	10	69.7137	81.9006	74.4993	58.491	78.0458	74.6089	74.4373
11	105967945	105989965	+	Ace	protein_coding	Ace	ensembl_havana	14	177.702	185.238	211.947	213.279	198.32	254.456	199.076
X	164139332	164188421	+	Ace2	protein_coding	Ace2	ensembl_havana	15	1.36703	0.549768	2.31015	3.56662	1.1312	1.57081	1.7312
17	56953490	56982127	-	Acer1	protein_coding	Acer1	ensembl	4	0.0001	0.0001	0.0001	0.0001	0.0001	0.0001	0.0001
4	86874396	86934823	+	Acer2	protein_coding	Acer2	ensembl_havana	14	6.83477	10.9935	12.1279	17.2977	9.42591	8.63902	10.9637
7	98206389	98321209	-	Acer3	protein_coding	Acer3	ensembl_havana	14	10.9356	26.9338	35.2284	51.358	35.4411	21.2047	27.6977
5	137287519	137294467	+	Ache	protein_coding	Ache	ensembl_havana	14	0.0001	5.49678	0.577613	1.78336	3.39339	0.0001	0.0001
14	54642161	54686932	-	Acin1	protein_coding	Acin1	ensembl_havana	19	206.407	249	132.828	162.811	249.596	185.344	143.104
1	173331886	173333751	-	Ackr1	protein_coding	Ackr1	ensembl_havana	5	10.9356	32.9802	13.8604	22.6201	13.5733	14.9219	14.4259
9	121898355	121911075	+	Ackr2	protein_coding	Ackr2	ensembl_havana	8	6.83477	9.89412	6.93025	12.3046	16.2125	3.92688	4.61636
1	90203980	90216752	+	Ackr3	protein_coding	Ackr3	ensembl_havana	5	27.3388	26.9338	13.8604	21.2209	28.6546	9.42438	23.0814
9	104084157	104126934	-	Ackr4	protein_coding	Ackr4	ensembl_havana	5	2.73397	2.19877	0.577613	1.60503	1.88526	0.785457	3.4623
11	100476353	100528001	-	Acly	protein_coding	Acly	ensembl_havana	17	125.758	127.523	129.94	139.629	150.059	139.794	140.219
4	49447105	49473913	-	Acnat1	protein_coding	Acnat1	ensembl_havana	3	1.36703	0.549768	9.81781	2.31834	1.50823	0.785457	7.50153
4	40143081	40198339	+	Aco1	protein_coding	Aco1	ensembl_havana	9	97.0524	79.1522	106.262	94.5127	95.3893	80.8918	104.443
15	81872309	81915134	+	Aco2	protein_coding	Aco2	ensembl_havana	13	237.847	181.94	191.734	136.598	183.992	213.617	202.539
14	103046977	103056574	+	Acod1	protein_coding	Acod1	ensembl_havana	6	1.36703	61.0132	0.0001	27.6406	22.622	0.0001	0.0001
12	84009490	84018372	+	Acot1	protein_coding	Acot1	ensembl_havana	6	28.7057	18.1391	48.5111	35.1303	25.6383	23.5608	40.9694
15	20665214	20666751	-	Acot10	protein_coding	Acot10	ensembl_havana	5	0.0001	4.94711	1.15513	8.38141	6.03262	1.57081	2.30823
4	106744555	106804999	-	Acot11	protein_coding	Acot11	ensembl_havana	16	51.9436	35.1788	56.0188	51.358	47.5062	43.9801	45.5857
13	91741512	91786149	+	Acot12	protein_coding	Acot12	ensembl_havana	4	0.0001	0.0001	0.0001	0.178426	0.0001	0.0001	0.0001
13	24817948	24831541	-	Acot13	protein_coding	Acot13	ensembl_havana	7	56.0444	42.3245	83.1619	28.1756	22.245	58.1165	74.4373
12	83987861	83993874	+	Acot2	protein_coding	Acot2	ensembl_havana	7	5.46784	18.1391	6.93025	13.5529	9.80294	3.92688	13.2719
12	84038379	84048602	+	Acot4	protein_coding	Acot4	ensembl_havana	5	5.46784	1.6491	6.35274	14.0878	1.50823	7.06831	3.4623
12	84100654	84111350	+	Acot6	protein_coding	Acot6	ensembl_havana	4	8.20171	3.29811	19.6355	16.0494	4.90152	20.4194	17.3111
4	152178134	152271856	+	Acot7	protein_coding	Acot7	ensembl_havana	14	16.4033	70.3576	41.581	49.753	50.8995	26.7022	39.8154
2	164792765	164804883	-	Acot8	protein_coding	Acot8	ensembl_havana	16	36.9073	49.4702	33.4958	34.2386	29.4086	24.3462	30.0058
X	155262443	155297655	+	Acot9	protein_coding	Acot9	ensembl_havana	15	10.9356	33.5298	17.903	41.7283	33.179	29.0583	29.4288
11	116171888	116199046	-	Acox1	protein_coding	Acox1	ensembl_havana	16	166.766	131.371	214.257	167.805	166.649	246.602	218.696
14	8225511	8259354	-	Acox2	protein_coding	Acox2	ensembl_havana	13	1.36703	0.549768	1.15513	0.891729	0.754165	0.0001	0.0001
5	35583040	35615353	+	Acox3	protein_coding	Acox3	ensembl_havana	17	80.6492	118.728	79.1193	94.6912	123.667	76.1797	83.6698
12	30893326	30911590	-	Acp1	protein_coding	Acp1	ensembl_havana	16	5.46784	3.84777	5.19771	8.91639	2.26229	6.28295	7.50153
2	91202885	91214099	+	Acp2	protein_coding	Acp2	ensembl_havana	15	19.1372	140.165	48.5112	107.709	105.192	29.0583	41.5464
9	22126727	22135712	-	Acp5	protein_coding	Acp5	ensembl_havana	15	125.758	255.046	100.487	100.398	130.076	106.023	108.482
3	97158777	97177300	+	Acp6	protein_coding	Acp6	ensembl_havana	15	62.8791	42.3245	60.0614	51.1796	43.7358	49.4775	61.1655
9	104288251	104337749	-	Acpp	protein_coding	Acpp	ensembl_havana	15	153.097	54.9669	172.676	129.286	135.732	206.549	199.076
6	125049689	125063268	+	Acrbp	protein_coding	Acrbp	ensembl_havana	9	44.3343	34.324	53.1278	30.3784	36.9612	39.4397	51.6191
9	54604877	54661871	-	Acsbg1	protein_coding	Acsbg1	ensembl_havana	11	5.46784	31.8808	4.6202	24.0741	21.868	3.92688	3.4623
17	56843103	56874448	-	Acsbg2	protein_coding	Acsbg2	ensembl_havana	8	0.0001	0.0001	0.0001	0.0001	0.0001	0.0001	0.0001
11	94557102	94601872	-	Acsf2	protein_coding	Acsf2	ensembl_havana	3	19.1372	66.5099	10.9728	23.3608	47.5062	14.1365	13.2719
8	122775486	122817881	+	Acsf3	protein_coding	Acsf3	ensembl_havana	8	54.6775	38.4768	61.7939	52.6063	48.2602	51.0483	68.0899
8	46471037	46536052	+	Acsl1	protein_coding	Acsl1	ensembl_havana	13	107.988	111.033	117.813	115.199	156.468	113.091	134.449
1	78657825	78707744	+	Acsl3	protein_coding	Acsl3	ensembl_havana	15	15.0364	15.3908	28.8757	18.546	20.7369	7.85367	20.1962
X	142317993	142390536	-	Acsl4	protein_coding	Acsl4	ensembl_havana	12	16.4033	52.2185	54.8638	117.874	53.1616	55.7604	57.7034
19	55251938	55297721	+	Acsl5	protein_coding	Acsl5	ensembl_havana	6	88.8508	151.708	98.1773	118.943	146.289	97.3843	86.555
11	54303798	54364757	+	Acsl6	protein_coding	Acsl6	ensembl_havana	17	0.0001	0.0001	0.0001	0.178426	0.0001	0.785457	0.577133
7	119607026	119662516	+	Acsm1	protein_coding	Acsm1	ensembl_havana	14	184.536	175.344	135.716	128.93	175.32	102.882	165.608
7	119554340	119600691	+	Acsm2	protein_coding	Acsm2	ensembl_havana	17	0.0001	7.14578	0.577613	9.6297	10.934	2.35617	2.30823
7	119760923	119787514	+	Acsm3	protein_coding	Acsm3	ensembl_havana	15	0.0001	0.0001	0.0001	0.178426	0.0001	0.0001	0.577133
7	119519463	119545552	+	Acsm5	protein_coding	Acsm5	ensembl_havana	6	1.36703	0.549768	0.577613	0.356752	0.754165	0.0001	0.0001
2	150618105	150668501	-	Acss1	protein_coding	Acss1	ensembl_havana	11	303.46	165.45	225.808	169.231	235.645	266.236	241.2
2	155517948	155585725	+	Acss2	protein_coding	Acss2	ensembl_havana	18	10.9356	33.5298	24.8331	24.2524	22.245	19.634	24.8125
10	106933517	107123669	-	Acss3	protein_coding	Acss3	ensembl_havana	13	0.0001	0.549768	1.15513	3.92327	4.14745	0.0001	4.61636
8	123891769	123894752	-	Acta1	protein_coding	Acta1	ensembl_havana	5	1.36703	2.74844	1.73264	1.42671	1.1312	1.57081	0.577133
19	34241090	34255337	-	Acta2	protein_coding	Acta2	ensembl	8	281.589	236.357	217.145	137.133	197.565	184.559	200.23
5	142903115	142906755	-	Actb	protein_coding	Actb	ensembl_havana	14	355.403	509.542	215.412	188.669	341.216	457.077	222.158
2	114047282	114053549	-	Actc1	protein_coding	Actc1	ensembl_havana	7	1.36703	0.0001	0.577613	1.42671	1.1312	0.0001	0.577133
8	46228994	46230118	+	Actg-ps1	processed_pseudogene	Actg-ps1	havana	4	0.0001	1.09944	0.577613	0.535078	0.0001	0.785457	0.0001
11	120345690	120348543	-	Actg1	protein_coding	Actg1	ensembl_havana	15	0.0001	4.39744	0.0001	4.99322	8.67184	0.785457	0.577133
6	83512905	83536266	-	Actg2	protein_coding	Actg2	ensembl_havana	14	5.46784	26.9338	16.1705	30.4938	30.5397	3.14153	13.2719
2	154551776	154553277	+	Actl10	protein_coding	Actl10	ensembl_havana	2	0.0001	0.0001	0.577613	0.178426	0.754165	1.57081	1.15417
3	32706298	32726974	+	Actl6a	protein_coding	Actl6a	ensembl_havana	14	30.0727	56.0662	45.6236	55.8161	59.1942	40.0533	51.356
5	137553517	137569583	+	Actl6b	protein_coding	Actl6b	ensembl_havana	14	0.0001	0.0001	0.0001	0.0001	0.0001	0.0001	0.0001
17	33432896	33434269	+	Actl9	protein_coding	Actl9	havana	2	0.0001	0.0001	0.0001	0.0001	0.754165	0.0001	0.0001
12	80167547	80260372	-	Actn1	protein_coding	Actn1	ensembl_havana	15	157.198	167.649	121.855	193.127	207.745	215.973	147.72
13	12269426	12340761	-	Actn2	protein_coding	Actn2	ensembl_havana	16	0.0001	1.09944	0.0001	1.42671	1.1312	0.0001	0.577133
19	4861223	4877910	-	Actn3	protein_coding	Actn3	ensembl_havana	3	1.36703	0.0001	0.0001	0.713403	0.377132	0.0001	0.577133
7	28893248	28962341	-	Actn4	protein_coding	Actn4	ensembl_havana	15	303.459	338.595	209.06	238.957	302.003	292.153	240.046
12	70937857	70964719	+	Actr10	protein_coding	Actr10	ensembl_havana	6	88.8508	78.6026	120.123	82.3867	80.308	119.374	122.908
19	46376814	46395736	-	Actr1a	protein_coding	Actr1a	ensembl	4	154.464	183.039	144.956	119.835	173.435	161.784	146.566
1	36698114	36714423	-	Actr1b	protein_coding	Actr1b	ensembl_havana	9	237.847	171.496	190.579	146.227	179.845	201.051	181.765
11	20062304	20112914	-	Actr2	protein_coding	Actr2	ensembl_havana	7	58.7783	122.576	81.4294	112.167	107.077	102.096	77.8995
1	125392905	125435728	-	Actr3	protein_coding	Actr3	ensembl_havana	16	34.1735	109.934	46.7786	74.1837	88.6027	65.1847	44.4316
5	25759997	25850689	+	Actr3b	protein_coding	Actr3b	ensembl_havana	14	0.0001	6.04644	1.73264	5.5282	3.01636	0.0001	1.15417
2	158624888	158639212	+	Actr5	protein_coding	Actr5	ensembl_havana	16	24.6049	41.2252	30.0307	39.4101	29.0316	29.8437	25.9666
10	89711971	89732296	-	Actr6	protein_coding	Actr6	ensembl_havana	4	5.46784	5.49678	9.81781	12.3046	8.67184	4.71224	6.34746
14	29978337	30006355	+	Actr8	protein_coding	Actr8	ensembl_havana	5	42.3751	64.8609	58.3289	58.6693	53.9157	43.9801	49.0479
2	58388644	58567158	-	Acvr1	protein_coding	Acvr1	ensembl_havana	15	6.83477	13.1921	25.9882	33.882	31.2938	22.7754	15.58
15	101174067	101213685	+	Acvr1b	protein_coding	Acvr1b	ensembl_havana	11	46.4759	89.5959	44.4686	74.897	84.0783	62.0433	40.3924
2	58267453	58357896	-	Acvr1c	protein_coding	Acvr1c	ensembl_havana	13	0.0001	0.549768	0.577613	0.0001	4.14745	0.0001	0.0001
2	48814109	48903270	+	Acvr2a	protein_coding	Acvr2a	ensembl_havana	5	10.9356	5.49678	23.1006	30.1372	25.2613	14.1365	13.8489
9	119402118	119434996	+	Acvr2b	protein_coding	Acvr2b	ensembl_havana	14	0.0001	1.6491	0.577613	2.67499	1.1312	3.14153	2.30823
15	101128522	101145337	+	Acvrl1	protein_coding	Acvrl1	ensembl_havana	16	45.1089	106.086	38.1159	78.285	87.8487	36.1265	42.1235
9	106432981	106438320	-	Acy1	protein_coding	Acy1	ensembl_havana	13	16.4033	20.8875	33.4958	27.6406	29.7856	15.7072	31.7369
19	3986661	3990008	+	Acy3	protein_coding	Acy3	ensembl	9	1.36703	11.5431	3.46518	7.13313	7.54075	1.57081	4.03933
12	85272398	85288439	-	Acyp1	protein_coding	Acyp1	ensembl_havana	15	42.3751	23.6358	53.1313	20.6859	13.5733	29.8436	45.0087
11	30505991	30649588	-	Acyp2	protein_coding	Acyp2	ensembl_havana	5	15.0364	12.6425	16.1705	11.0563	6.78668	16.4926	11.5408
2	163726584	163750240	-	Ada	protein_coding	Ada	ensembl_havana	3	1.36703	32.9802	6.35274	33.1687	26.0153	10.2097	11.5408
2	121140428	121156681	+	Adal	protein_coding	Adal	ensembl_havana	15	25.9719	20.3378	39.8485	35.8436	34.31	24.3462	42.1235
9	70678997	70780230	+	Adam10	protein_coding	Adam10	ensembl_havana	14	17.7702	58.2649	51.9762	85.7748	67.4889	39.2679	35.1991
11	102761439	102780263	+	Adam11	protein_coding	Adam11	ensembl_havana	16	34.1735	21.4371	42.1585	29.7805	32.0478	17.2779	42.1235
7	133883199	134232147	-	Adam12	protein_coding	Adam12	ensembl_havana	11	2.73397	8.24512	4.04269	10.5213	10.18	2.35617	2.88526
3	89338542	89349997	-	Adam15	protein_coding	Adam15	ensembl_havana	17	164.032	231.41	117.235	128.216	177.205	128.799	112.522
12	21323509	21373633	-	Adam17	protein_coding	Adam17	ensembl_havana	16	35.5404	101.139	32.3408	78.4635	89.3568	29.0583	31.1599
11	46055992	46147344	+	Adam19	protein_coding	Adam19	ensembl_havana	16	5.46784	81.3509	4.04269	48.6831	56.5549	5.4976	6.92449
5	121518576	121545483	-	Adam1a	protein_coding	Adam1a	ensembl_havana	6	2.49564	7.69278	5.48545	5.35075	8.62789	0.574459	2.53176
12	81558584	81568475	-	Adam21	protein_coding	Adam21	ensembl_havana	3	0.0001	0.0001	0.577613	0.178426	0.0001	0.0001	0.0001
5	8072352	8368161	-	Adam22	protein_coding	Adam22	ensembl_havana	17	0.0001	4.94711	0.0001	2.67499	5.65558	0.0001	0.577133
1	63445891	63596277	+	Adam23	protein_coding	Adam23	ensembl_havana	15	9.56864	9.89412	3.46518	10.343	13.1962	5.4976	4.61636
14	68606027	68655843	-	Adam28	protein_coding	Adam28	ensembl_havana	16	38.2743	21.4371	75.0767	61.8792	44.4899	43.1947	68.667
8	24836140	24948805	-	Adam32	protein_coding	Adam32	ensembl_havana	18	1.36703	0.0001	0.577613	0.0001	0.0001	0.0001	0.0001
2	131050591	131063815	-	Adam33	protein_coding	Adam33	ensembl_havana	17	6.83477	10.4438	3.46518	4.10159	10.557	3.14153	5.19339
12	81419443	81421947	-	Adam4	protein_coding	Adam4	ensembl_havana	3	0.0001	3.84777	4.6202	2.67499	0.754165	0.785457	1.15417
8	24727093	24824370	-	Adam5	protein_coding	Adam5	ensembl_havana	18	0.0001	0.549768	0.577613	1.07006	1.50823	0.0001	0.0001
12	113489511	113492058	+	Adam6b	protein_coding	Adam6b	ensembl_havana	3	0.0001	1.09944	0.0001	0.891729	1.50823	0.0001	0.0001
14	68497336	68533742	-	Adam7	protein_coding	Adam7	ensembl_havana	9	0.0001	0.0001	0.0001	0.0001	0.0001	0.0001	0.0001
7	139978932	139992563	-	Adam8	protein_coding	Adam8	ensembl_havana	16	5.46784	40.1258	4.04269	34.7736	38.8344	10.2097	7.50152
8	24949611	25016928	-	Adam9	protein_coding	Adam9	ensembl_havana	15	53.3106	47.2716	65.8365	76.8583	85.9633	49.4776	60.5885
14	68563380	68582096	-	Adamdec1	protein_coding	Adamdec1	ensembl_havana	8	2.73397	8.79478	3.46518	12.1263	9.42591	4.71224	1.7312
16	85793827	85803114	-	Adamts1	protein_coding	Adamts1	ensembl_havana	14	6.83477	6.59611	5.19771	22.1125	10.18	10.9951	7.50153
17	33524204	33553783	+	Adamts10	protein_coding	Adamts10	ensembl_havana	16	36.9073	114.881	11.5504	60.6309	85.9635	17.2779	23.6584
15	11064790	11349232	+	Adamts12	protein_coding	Adamts12	ensembl_havana	10	8.20171	8.24512	8.66279	21.9342	18.4747	5.4976	10.9637
2	26973416	27009629	+	Adamts13	protein_coding	Adamts13	ensembl_havana	16	0.0001	2.19877	0.0001	0.713403	0.0001	0.0001	0.0001
10	61197112	61273439	-	Adamts14	protein_coding	Adamts14	ensembl_havana	12	6.83477	36.8278	2.88766	26.749	38.0804	5.4976	2.88526
9	30899155	30922453	-	Adamts15	protein_coding	Adamts15	ensembl_havana	8	36.9073	30.7815	39.8485	56.7077	54.6698	35.3411	41.5465
13	70727802	70841812	-	Adamts16	protein_coding	Adamts16	ensembl_havana	14	4.1009	0.549768	0.0001	0.178426	0.754165	0.0001	1.15417
7	66839735	67153172	+	Adamts17	protein_coding	Adamts17	ensembl_havana	16	1.36703	0.549768	5.19771	4.27992	3.77042	0.785457	3.4623
8	113697126	113848739	-	Adamts18	protein_coding	Adamts18	ensembl_havana	9	0.0001	0.549768	1.15513	0.535078	0.0001	0.0001	0.0001
18	58836764	59053679	+	Adamts19	protein_coding	Adamts19	ensembl	4	0.0001	0.0001	0.0001	0.535078	0.0001	0.0001	0.577133
11	50602084	50807574	+	Adamts2	protein_coding	Adamts2	ensembl_havana	8	41.0081	30.2318	27.1432	41.7283	53.1616	19.634	40.3924
15	94270163	94465419	-	Adamts20	protein_coding	Adamts20	ensembl_havana	14	1.36703	0.0001	0.0001	0.535078	0.754165	0.0001	0.577133
5	89677087	89883335	-	Adamts3	protein_coding	Adamts3	ensembl_havana	12	0.0001	0.549768	0.0001	0.891729	0.377132	0.0001	0.0001
1	171250421	171260638	+	Adamts4	protein_coding	Adamts4	ensembl_havana	13	0.0001	0.549768	0.0001	1.07006	0.377132	0.785457	0.0001
16	85856173	85901829	-	Adamts5	protein_coding	Adamts5	ensembl_havana	6	12.3025	20.3378	24.2556	38.5185	29.0316	12.5658	27.1206
13	104287835	104496696	+	Adamts6	protein_coding	Adamts6	ensembl_havana	10	0.0001	15.3908	0.0001	9.80802	6.78668	0.0001	1.15417
9	90163069	90208072	+	Adamts7	protein_coding	Adamts7	ensembl_havana	15	1.36703	6.59611	1.15513	4.45825	5.65558	0.785457	1.7312
9	30942562	30963839	+	Adamts8	protein_coding	Adamts8	ensembl_havana	13	1.36703	3.29811	0.577613	7.13313	2.26229	1.57081	0.0001
6	92772699	92943493	-	Adamts9	protein_coding	Adamts9	ensembl_havana	14	8.20171	10.9935	7.50776	24.7874	12.0651	7.85367	7.50153
4	85514172	86428386	+	Adamtsl1	protein_coding	Adamtsl1	ensembl_havana	16	5.46784	9.89412	15.5929	17.476	16.2125	8.63902	13.8489
2	27079379	27108982	+	Adamtsl2	protein_coding	Adamtsl2	ensembl_havana	14	2.73397	5.49678	6.93025	17.1194	7.91778	4.71224	8.65559
7	82335694	82614451	+	Adamtsl3	protein_coding	Adamtsl3	ensembl_havana	12	0.0001	3.29811	1.73264	4.45825	4.52449	0.0001	2.30823
3	95676201	95687918	-	Adamtsl4	protein_coding	Adamtsl4	ensembl_havana	11	43.742	31.8808	23.1006	55.2811	54.2927	20.4194	31.1599
10	80339110	80348413	-	Adamtsl5	protein_coding	Adamtsl5	ensembl_havana	18	34.1735	18.1391	38.6934	22.8258	14.7044	25.1315	36.3532
5	139271876	139325623	-	Adap1	protein_coding	Adap1	ensembl_havana	16	4.1009	118.179	1.73264	38.1618	47.8832	5.4976	1.7312
11	80154105	80178959	+	Adap2	protein_coding	Adap2	ensembl_havana	15	0.0001	10.4438	0.577613	10.1647	16.2125	0.785457	0.0001
3	89715022	89753447	+	Adar	protein_coding	Adar	ensembl_havana	16	36.9073	187.987	31.7633	187.778	206.614	61.2579	43.8546
10	77290726	77418271	-	Adarb1	protein_coding	Adarb1	ensembl_havana	15	8.20171	7.69545	9.81781	16.5844	11.3111	7.06831	13.2719
13	8202866	8768748	+	Adarb2	protein_coding	Adarb2	ensembl_havana	16	0.0001	0.0001	0.0001	0.0001	0.0001	0.0001	0.0001
8	111966908	111992303	-	Adat1	protein_coding	Adat1	ensembl_havana	17	6.83477	14.2915	10.9728	16.4061	14.3273	3.14153	13.2719
10	13552894	13563377	+	Adat2	protein_coding	Adat2	ensembl_havana	8	2.73397	9.89412	10.3953	9.09472	6.03262	3.92688	9.80966
10	80602880	80607655	+	Adat3	protein_coding	Adat3	ensembl_havana	1	16.9047	9.70988	28.8273	21.129	11.3389	20.7443	29.5226
12	88360554	88461725	+	Adck1	protein_coding	Adck1	ensembl_havana	15	30.0727	42.8742	42.736	42.2633	36.1952	27.4876	43.8546
6	39573873	39588770	+	Adck2	protein_coding	Adck2	ensembl_havana	12	34.9801	44.1228	35.991	36.0978	48.7888	27.0988	32.3629
15	76576358	76595817	+	Adck5	protein_coding	Adck5	ensembl_havana	18	90.2178	69.2582	62.4479	43.5116	55.8009	62.0433	64.6278
11	7063489	7178507	+	Adcy1	protein_coding	Adcy1	ensembl_havana	5	1.36703	0.549768	0.0001	0.178426	1.1312	0.785457	1.15417
1	165485183	165576775	+	Adcy10	protein_coding	Adcy10	ensembl_havana	16	0.0001	0.0001	0.577613	0.0001	0.0001	0.0001	0.0001
13	68620043	68999542	-	Adcy2	protein_coding	Adcy2	ensembl_havana	7	21.8711	10.9935	27.1432	24.0741	19.2287	21.9901	27.1206
12	4133103	4213526	+	Adcy3	protein_coding	Adcy3	ensembl_havana	15	8.20171	26.3842	4.6202	17.476	19.9828	4.71224	6.34746
14	55769057	55784096	-	Adcy4	protein_coding	Adcy4	ensembl_havana	14	8.20171	20.3378	13.2829	21.3992	20.7369	10.9951	10.3867
16	35154877	35305739	+	Adcy5	protein_coding	Adcy5	ensembl_havana	9	9.56864	17.5895	3.46518	10.343	26.7694	3.14153	4.61636
15	98589973	98610077	-	Adcy6	protein_coding	Adcy6	ensembl_havana	9	187.27	129.722	126.475	153.539	168.533	162.569	140.796
8	88272403	88329963	+	Adcy7	protein_coding	Adcy7	ensembl_havana	13	10.9356	138.516	9.81781	107.709	123.667	7.06831	11.5408
15	64697084	64922297	-	Adcy8	protein_coding	Adcy8	ensembl_havana	8	4.1009	6.59611	3.46518	8.20309	4.52449	5.4976	1.7312
16	4287529	4420499	-	Adcy9	protein_coding	Adcy9	ensembl_havana	11	8.20171	9.34445	8.08528	20.1509	15.4584	16.4926	13.2719
17	93199422	93205486	+	Adcyap1	protein_coding	Adcyap1	ensembl	6	0.0001	0.0001	0.0001	0.0001	0.0001	0.0001	0.0001
6	55451978	55501452	+	Adcyap1r1	protein_coding	Adcyap1r1	ensembl_havana	12	5.46784	39.5762	19.058	43.3333	41.8507	12.5658	21.3503
5	34573664	34632309	+	Add1	protein_coding	Add1	ensembl_havana	14	164.032	224.264	131.095	140.877	200.205	117.018	122.908
6	86028681	86124410	+	Add2	protein_coding	Add2	ensembl_havana	10	0.0001	1.6491	0.0001	0.356752	0.0001	0.0001	0.0001
19	53140445	53247400	+	Add3	protein_coding	Add3	ensembl	14	39.6412	106.086	61.7939	82.2084	91.2419	61.2579	77.3224
10	10335703	10472327	-	Adgb	protein_coding	Adgb	ensembl_havana	20	0.0001	0.549768	0.0001	0.713403	0.377132	0.0001	0.0001
7	139834174	139878089	+	Adgra1	protein_coding	Adgra1	ensembl_havana	17	0.0001	0.0001	0.0001	0.178426	0.0001	0.0001	0.0001
8	27085583	27123437	+	Adgra2	protein_coding	Adgra2	ensembl_havana	15	9.56864	31.3312	8.66279	21.0426	31.2938	7.85367	13.2719
5	49959956	50059007	-	Adgra3	protein_coding	Adgra3	ensembl_havana	12	69.7138	21.9868	77.3868	74.5403	60.7023	55.7604	73.2833
15	74516195	74589466	+	Adgrb1	protein_coding	Adgrb1	ensembl_havana	17	0.0001	0.0001	0.0001	0.0001	0.377132	0.0001	0.577133
4	129984870	130022634	+	Adgrb2	protein_coding	Adgrb2	ensembl_havana	14	4.1009	13.1921	0.577613	9.45137	7.54075	1.57081	2.30823
1	25067476	25829708	-	Adgrb3	protein_coding	Adgrb3	ensembl_havana	17	0.0001	0.0001	0.0001	0.0001	0.0001	0.0001	0.0001
5	129096750	129204600	+	Adgrd1	protein_coding	Adgrd1	ensembl_havana	16	21.8711	12.6425	9.2403	13.5529	35.0641	8.63902	16.157
17	57358686	57483530	+	Adgre1	protein_coding	Adgre1	ensembl	14	15.0364	88.4967	14.4379	88.0932	100.291	10.2097	14.4259
17	55749984	55853663	+	Adgre4	protein_coding	Adgre4	ensembl	6	2.73397	1.09944	0.0001	0.891729	1.1312	0.0001	0.0001
8	83723251	83741327	-	Adgre5	protein_coding	Adgre5	ensembl_havana	14	27.3388	139.616	25.4107	96.296	116.126	18.8487	25.3895
17	43270329	43324738	+	Adgrf1	protein_coding	Adgrf1	ensembl_havana	5	0.0001	1.6491	1.15513	1.42671	1.50823	1.57081	0.577133
17	42708936	42742180	-	Adgrf2	protein_coding	Adgrf2	ensembl_havana	6	0.0001	0.0001	0.0001	0.0001	0.0001	0.0001	0.0001
17	42656891	42692285	-	Adgrf4	protein_coding	Adgrf4	ensembl_havana	12	0.0001	1.09944	0.0001	2.67499	0.377132	6.28295	0.577133
17	43360451	43459558	+	Adgrf5	protein_coding	Adgrf5	ensembl_havana	6	24.6049	22.5365	28.2982	35.4869	39.9655	18.8487	28.8517
8	94974751	95014218	+	Adgrg1	protein_coding	Adgrg1	ensembl_havana	16	220.077	104.437	166.324	122.153	138.748	174.349	163.3
X	160390690	160498071	+	Adgrg2	protein_coding	Adgrg2	ensembl_havana	15	1.36703	8.24512	5.77523	9.6297	7.91778	1.57081	5.77043
8	95017692	95045251	+	Adgrg3	protein_coding	Adgrg3	ensembl_havana	7	0.0001	1.6491	0.0001	1.96168	3.01636	0.785457	0.0001
8	94923694	94943281	+	Adgrg5	protein_coding	Adgrg5	ensembl_havana	12	1.36703	47.2715	2.31015	39.4101	37.3263	0.785457	4.61636
10	14402583	14545660	-	Adgrg6	protein_coding	Adgrg6	ensembl_havana	6	16.4033	24.7351	9.2403	23.1825	24.8842	9.42438	13.8489
8	83900105	83941955	+	Adgrl1	protein_coding	Adgrl1	ensembl_havana	16	61.5121	40.1258	81.4294	67.4073	65.6037	68.3261	74.4373
3	148815583	148990556	-	Adgrl2	protein_coding	Adgrl2	ensembl_havana	12	19.1372	28.5828	19.058	48.8614	26.7694	33.7704	26.5436
5	81020138	81825134	+	Adgrl3	protein_coding	Adgrl3	ensembl_havana	16	1.36703	6.59611	0.0001	6.41983	6.78668	0.0001	0.577133
3	151437887	151545087	+	Adgrl4	protein_coding	Adgrl4	ensembl_havana	11	9.56864	10.9935	24.8331	23.7174	12.0651	21.9901	23.0814
13	81095068	81633155	-	Adgrv1	protein_coding	Adgrv1	ensembl_havana	14	0.0001	0.0001	0.577613	0.713403	0.0001	3.92688	0.577133
3	138260991	138290699	+	Adh1	protein_coding	Adh1	ensembl_havana	10	549.507	324.855	326.295	138.381	247.711	380.898	320.831
3	138443093	138455500	+	Adh5	protein_coding	Adh5	ensembl_havana	8	116.19	97.2912	128.208	79.1765	84.0783	95.8136	120.6
3	138374121	138395003	+	Adh6-ps1	transcribed_unprocessed_pseudogene	Adh6-ps1	ensembl_havana	5	0.0001	0.0001	0.0001	0.178426	0.0001	0.0001	0.0001
3	138313286	138331135	+	Adh6a	protein_coding	Adh6a	ensembl_havana	13	0.0001	0.0001	0.0001	0.0001	0.0001	0.0001	0.577133
3	138341775	138358862	+	Adh6b	protein_coding	Adh6b	ensembl_havana	7	0.0001	0.0001	0.0001	0.713403	0.0001	2.35617	0.577133
3	138217760	138233383	+	Adh7	protein_coding	Adh7	ensembl_havana	8	5.46784	6.04644	10.9728	15.5145	13.9503	18.0633	9.23262
1	9547948	9580674	+	Adhfe1	protein_coding	Adhfe1	ensembl_havana	14	86.117	17.5895	95.2897	49.9313	45.244	77.7505	98.0957
12	28675231	28682176	+	Adi1	protein_coding	Adi1	ensembl_havana	12	123.024	59.9139	106.262	71.6869	95.3893	104.453	117.138
2	158502612	158508199	+	Adig	protein_coding	Adig	ensembl_havana	4	10.9356	7.14578	7.50776	2.67499	8.67184	3.14153	3.4623
16	23146536	23158029	+	Adipoq	protein_coding	Adipoq	ensembl_havana	5	105.254	51.1192	44.4686	10.5213	78.0458	26.7022	29.4288
1	134415378	134433352	+	Adipor1	protein_coding	Adipor1	ensembl_havana	14	328.065	201.178	263.345	157.641	207.745	281.158	295.44
6	119353150	119417705	-	Adipor2	protein_coding	Adipor2	ensembl_havana	13	129.859	124.775	123.01	124.472	172.304	111.521	121.754
14	21052574	21448570	+	Adk	protein_coding	Adk	ensembl_havana	10	72.4476	47.2715	106.262	78.1069	43.7358	101.311	89.4402
7	110627661	110629821	+	Adm	protein_coding	Adm	ensembl_havana	15	19.1372	8.79478	21.9456	34.417	10.934	26.7022	21.3503
15	89322720	89324732	+	Adm2	protein_coding	Adm2	ensembl_havana	6	76.5484	5.49678	104.53	58.3127	22.622	148.432	84.8239
2	168180986	168207113	-	Adnp	protein_coding	Adnp	ensembl_havana	15	0.163209	4.36766	0.126213	4.72089	3.21692	0.0597966	0.0612283
18	80126311	80151483	-	Adnp2	protein_coding	Adnp2	ensembl_havana	10	10.9356	32.4305	19.058	35.1303	26.7694	19.634	20.7733
10	67544511	67548956	-	Ado	protein_coding	Ado	ensembl_havana	5	66.9799	47.8212	140.913	111.454	69.374	88.7454	118.292
1	134199223	134235432	-	Adora1	protein_coding	Adora1	ensembl_havana	8	1.36703	3.84777	1.73264	4.63657	10.18	2.35617	1.7312
10	75316877	75334785	+	Adora2a	protein_coding	Adora2a	ensembl_havana	6	0.0001	53.3179	1.15513	20.8642	22.245	0.785457	0.577133
11	62248984	62266454	+	Adora2b	protein_coding	Adora2b	ensembl_havana	2	1.36703	2.19877	0.0001	3.20997	3.39339	0.785457	2.30823
3	105870858	105908927	+	Adora3	protein_coding	Adora3	ensembl_havana	5	0.0001	2.19903	0.577613	3.20997	2.63933	1.57081	2.88526
9	59291558	59324053	+	Adpgk	protein_coding	Adpgk	ensembl_havana	11	51.9436	72.0066	68.7241	77.5718	65.6038	46.3361	69.8211
16	38444030	38452704	-	Adprh	protein_coding	Adprh	ensembl_havana	9	69.7137	108.285	71.6117	67.2289	78.4228	58.9018	72.7062
4	126316047	126321704	-	Adprhl2	protein_coding	Adprhl2	ensembl_havana	16	75.1815	82.4503	78.5419	73.2921	74.2753	73.8236	62.8967
11	67037905	67052595	-	Adprm	protein_coding	Adprm	ensembl_havana	16	20.5041	29.6822	35.2284	34.7737	21.868	27.4876	25.9666
14	66635251	66771169	+	Adra1a	protein_coding	Adra1a	ensembl_havana	13	16.4033	8.79478	46.7786	27.2839	25.2613	26.7022	42.7005
11	43774606	43901211	-	Adra1b	protein_coding	Adra1b	ensembl_havana	14	2.73397	1.09944	0.0001	0.356752	0.754165	0.785457	1.15417
2	131545850	131562284	-	Adra1d	protein_coding	Adra1d	ensembl_havana	9	2.73397	1.09944	0.0001	0.535078	1.1312	1.57081	0.0001
19	54045182	54048983	+	Adra2a	protein_coding	Adra2a	ensembl	5	4.1009	22.5365	3.46518	10.6997	9.42591	2.35617	2.88526
2	127363208	127367222	+	Adra2b	protein_coding	Adra2b	ensembl_havana	5	0.0001	0.0001	0.577613	0.356752	0.0001	0.0001	0.0001
5	35278319	35281764	+	Adra2c	protein_coding	Adra2c	ensembl_havana	6	1.36703	0.549768	1.15513	0.178426	0.0001	0.0001	1.7312
19	56722372	56724863	+	Adrb1	protein_coding	Adrb1	ensembl	4	5.46784	16.4901	2.31015	7.48979	9.80294	2.35617	2.30823
18	62177817	62179960	-	Adrb2	protein_coding	Adrb2	ensembl	3	4.1009	28.5828	3.46518	14.6228	21.1139	3.14153	6.92449
8	27225776	27250617	-	Adrb3	protein_coding	Adrb3	ensembl_havana	15	6.83477	6.04644	5.19771	1.42671	23.3761	0.0001	2.30823
2	180171485	180176287	+	Adrm1	protein_coding	Adrm1	ensembl_havana	15	49.2097	39.5762	48.5112	37.8052	33.933	43.1947	47.3168
15	80948490	80970947	+	Adsl	protein_coding	Adsl	ensembl_havana	10	69.7137	73.6556	88.3595	71.6871	75.0295	64.3993	79.0535
1	177762962	177796512	-	Adss	protein_coding	Adss	ensembl_havana	8	50.5767	70.3577	107.995	95.5831	68.6199	83.2479	92.3253
12	112620045	112641361	+	Adssl1	protein_coding	Adssl1	ensembl_havana	14	10.9356	22.5365	11.5504	21.5775	12.8192	10.9951	9.80966
13	41763148	41847685	-	Adtrp	protein_coding	Adtrp	ensembl_havana	14	128.492	40.1258	164.591	72.0437	77.2917	122.516	159.838
11	5861947	5872089	+	Aebp1	protein_coding	Aebp1	ensembl_havana	13	83.3831	130.271	60.6389	63.6624	110.094	38.4826	58.8574
6	140622663	140678473	+	Aebp2	protein_coding	Aebp2	ensembl_havana	18	25.9719	68.1589	56.5963	86.1315	63.3415	54.9751	55.3953
7	78895854	78911210	+	Aen	protein_coding	Aen	ensembl_havana	18	73.8146	26.9338	53.7088	65.9807	64.4726	40.8386	34.6221
10	81559488	81566363	+	Aes	protein_coding	Aes	ensembl_havana	10	672.532	392.463	419.851	171.193	266.562	526.188	425.274
5	35893319	36003924	+	Afap1	protein_coding	Afap1	ensembl_havana	12	21.8711	31.8808	21.3681	46.0082	35.0641	33.7704	32.891
18	61730261	61786703	-	Afap1l1	protein_coding	Afap1l1	ensembl_havana	15	6.83477	2.19877	15.0154	10.343	9.80294	10.2097	15.58
19	56912361	57008229	-	Afap1l2	protein_coding	Afap1l2	ensembl_havana	18	2.73397	12.6425	3.46518	15.6928	9.42591	2.35617	4.03933
17	13760539	13906151	+	Afdn	protein_coding	Afdn	ensembl_havana	14	65.613	62.1125	90.6695	125.898	93.8812	109.95	103.866
5	103692374	103855323	+	Aff1	protein_coding	Aff1	ensembl_havana	18	94.3186	109.384	94.7121	146.762	131.207	128.799	114.83
X	69360294	69868038	+	Aff2	protein_coding	Aff2	ensembl_havana	12	0.0001	0.0001	0.0001	0.0001	0.0001	0.0001	0.0001
1	38177326	38664956	-	Aff3	protein_coding	Aff3	ensembl_havana	17	8.20171	45.6225	5.19771	27.9972	38.4574	2.35617	6.92449
11	53350833	53421831	+	Aff4	protein_coding	Aff4	ensembl_havana	13	123.024	76.4039	160.549	180.109	130.83	169.637	140.219
10	42312585	42478566	-	Afg1l	protein_coding	Afg1l	ensembl_havana	14	27.3388	13.1921	42.736	32.812	27.1464	37.6972	38.6613
8	123477903	123503917	+	Afg3l1	protein_coding	Afg3l1	ensembl_havana	15	118.923	102.238	124.743	98.0791	99.5366	109.165	121.177
18	67404767	67449167	-	Afg3l2	protein_coding	Afg3l2	ensembl	9	58.7783	69.2582	76.2318	78.4635	66.7348	62.8286	72.1292
11	117825924	117839909	+	Afmid	protein_coding	Afmid	ensembl_havana	15	1.36704	17.3541	0.577622	8.06898	22.2847	0.000107791	7.32234
11	20685084	20741590	-	Aftph	protein_coding	Aftph	ensembl_havana	15	84.7501	72.5562	103.375	114.842	113.11	106.809	102.135
8	53511727	53523422	+	Aga	protein_coding	Aga	ensembl_havana	5	46.4759	31.3312	61.794	40.8368	33.933	43.1947	54.2412
1	89454806	89897618	+	Agap1	protein_coding	Agap1	ensembl_havana	15	166.766	66.5099	202.13	117.696	156.092	153.93	175.995
10	127075284	127093170	+	Agap2	protein_coding	Agap2	ensembl_havana	9	2.73397	85.7483	2.88766	32.2771	63.3414	0.785457	3.4623
5	24452177	24502048	+	Agap3	protein_coding	Agap3	ensembl_havana	14	138.06	89.5959	116.08	112.88	146.666	137.438	129.832
2	90782727	90834438	+	Agbl2	protein_coding	Agbl2	ensembl_havana	14	0.0001	0.0001	0.0001	1.42671	0.377132	0.0001	0.0001
6	34780432	34859460	+	Agbl3	protein_coding	Agbl3	ensembl_havana	15	1.36703	3.84777	4.04269	5.17155	4.52449	2.35617	6.92449
4	110397661	111664325	+	Agbl4	protein_coding	Agbl4	ensembl_havana	14	0.0001	0.0001	0.0001	0.0001	0.0001	0.0001	0.0001
5	30888694	30906966	+	Agbl5	protein_coding	Agbl5	ensembl_havana	17	23.238	28.0331	14.4379	26.0357	26.3924	6.28295	13.8489
17	34597862	34600937	+	Ager	protein_coding	Ager	ensembl_havana	14	1.36703	13.7418	5.19771	7.66811	12.0651	3.14153	4.03933
1	82839483	82901183	+	Agfg1	protein_coding	Agfg1	ensembl_havana	13	23.238	58.8145	60.0614	100.398	79.931	43.9801	52.5101
5	137650463	137684727	-	Agfg2	protein_coding	Agfg2	ensembl_havana	15	90.2178	59.9138	76.2318	77.3935	70.8821	131.94	95.2105
13	95350683	95375353	-	Aggf1	protein_coding	Aggf1	ensembl_havana	8	43.742	46.7219	62.3715	65.8023	58.4401	58.9018	60.0115
6	40325172	40396763	+	Agk	protein_coding	Agk	ensembl_havana	11	0.0001	7.14578	5.77523	5.70653	4.90152	4.71224	3.4623
3	116739999	116808167	-	Agl	protein_coding	Agl	ensembl_havana	14	30.0727	30.2318	82.0069	55.6377	35.8182	53.4043	85.978
4	141746672	141759264	+	Agmat	protein_coding	Agmat	ensembl_havana	4	0.0001	0.0001	0.577613	0.356752	0.0001	0.0001	1.15417
12	37241641	37582203	+	Agmo	protein_coding	Agmo	ensembl_havana	18	5.46784	6.59611	13.8604	13.3745	10.557	1.57081	10.3867
4	126435012	126468584	-	Ago1	protein_coding	Ago1	ensembl_havana	16	57.4113	86.2979	72.7667	76.8586	99.5366	71.4675	64.0507
15	73095844	73184936	-	Ago2	protein_coding	Ago2	ensembl_havana	11	57.4113	91.2449	75.6542	126.433	114.618	101.311	76.1684
4	126331704	126429557	-	Ago3	protein_coding	Ago3	ensembl_havana	15	15.0364	28.5828	33.4958	47.0781	36.1952	36.1265	38.0843
4	126489541	126533473	-	Ago4	protein_coding	Ago4	ensembl_havana	11	28.7057	14.8411	24.2556	31.5638	39.2115	21.2047	40.9694
17	34604262	34613450	+	Agpat1	protein_coding	Agpat1	ensembl_havana	17	121.657	158.304	102.797	86.6664	131.207	75.3943	102.712
2	26593057	26604418	-	Agpat2	protein_coding	Agpat2	ensembl_havana	13	50.5767	61.0132	73.9217	57.4209	60.7024	76.965	64.0508
10	78269178	78352490	-	Agpat3	protein_coding	Agpat3	ensembl_havana	15	114.823	169.298	133.406	136.063	168.534	121.73	137.334
17	12118704	12219646	+	Agpat4	protein_coding	Agpat4	ensembl_havana	8	6.83477	18.1391	6.35274	16.2278	20.3598	6.28295	9.23262
8	18846277	18891362	+	Agpat5	protein_coding	Agpat5	ensembl_havana	10	54.6775	31.3312	110.305	78.8201	53.9157	91.1013	121.754
2	75832177	75931351	+	Agps	protein_coding	Agps	ensembl_havana	16	46.4759	87.3973	73.3442	103.786	62.5875	64.3993	64.6278
12	35992907	36004088	+	Agr2	protein_coding	Agr2	ensembl_havana	11	509.867	128.073	303.772	101.289	156.845	376.185	296.595
4	156165290	156197489	-	Agrn	protein_coding	Agrn	ensembl_havana	18	116.19	145.662	101.642	171.728	146.289	124.872	128.101
8	105566698	105637394	-	Agrp	protein_coding	Agrp	ensembl_havana	10	0.0001	0.0001	0.0001	0.206739	0.0001	0.0001	0.0001
8	124556534	124569707	-	Agt	protein_coding	Agt	ensembl_havana	9	5.46784	10.4438	0.577613	5.17155	1.88526	0.0001	2.30823
13	59445742	59585228	-	Agtpbp1	protein_coding	Agtpbp1	ensembl_havana	15	31.4396	33.5298	67.5691	61.8792	44.1129	40.0533	54.2412
13	30336441	30382868	+	Agtr1a	protein_coding	Agtr1a	ensembl_havana	15	4.1009	7.14578	5.77523	6.77648	6.40965	2.35617	9.23262
X	21484544	21489165	+	Agtr2	protein_coding	Agtr2	ensembl_havana	10	0.0001	0.549768	0.0001	1.60503	0.377132	0.0001	1.7312
4	148077061	148088032	-	Agtrap	protein_coding	Agtrap	ensembl_havana	8	90.2178	141.814	95.2897	104.677	130.076	83.2479	114.83
1	179744894	179803681	-	Ahctf1	protein_coding	Ahctf1	ensembl_havana	13	57.4114	56.6159	90.6696	99.506	66.7348	82.4626	79.6306
2	155059310	155074498	-	Ahcy	protein_coding	Ahcy	ensembl_havana	15	0.0001	1.09944	4.6202	5.34988	2.26229	1.57081	4.61636
3	107663118	107696561	-	Ahcyl1	protein_coding	Ahcyl1	ensembl_havana	14	109.355	102.788	118.967	122.51	118.765	114.662	140.797
6	29768011	29912311	+	Ahcyl2	protein_coding	Ahcyl2	ensembl_havana	17	36.9073	24.7351	36.9609	57.5992	44.1129	34.5558	39.8154
4	133011260	133078111	+	Ahdc1	protein_coding	Ahdc1	ensembl_havana	14	15.0364	67.6093	18.4805	48.8614	78.0458	16.4926	24.8125
10	20952547	21080430	+	Ahi1	protein_coding	Ahi1	ensembl_havana	17	5.46784	6.04644	3.46518	5.17155	6.03262	7.06831	4.61636
19	8989284	9076920	+	Ahnak	protein_coding	Ahnak	ensembl	12	109.355	198.98	83.7394	199.725	210.761	117.018	99.8268
12	112772194	112802658	-	Ahnak2	protein_coding	Ahnak2	ensembl_havana	4	17.7702	9.89412	8.66279	15.3361	16.9666	10.2097	17.3111
12	35497974	35535039	-	Ahr	protein_coding	Ahr	ensembl_havana	17	4.1009	10.9935	10.9728	28.7106	21.4909	7.06831	13.8489
13	74211118	74292332	-	Ahrr	protein_coding	Ahrr	ensembl_havana	16	0.0001	3.29811	0.0001	3.92327	2.26229	0.0001	0.0001
12	87266479	87273999	+	Ahsa1	protein_coding	Ahsa1	ensembl_havana	7	182.453	103.732	135.051	84.639	117.888	118.413	113.038
11	23487882	23498031	-	Ahsa2	protein_coding	Ahsa2	ensembl_havana	13	60.6746	45.6591	97.0223	62.2767	60.512	69.8969	92.9023
16	22891277	22899450	+	Ahsg	protein_coding	Ahsg	ensembl_havana	6	0.0001	4.39744	0.0001	0.0001	0.0001	0.0001	0.0001
1	183296590	183325477	+	Aida	protein_coding	Aida	ensembl_havana	10	23.238	63.2119	49.6662	60.8092	47.8832	38.4826	38.0843
17	35170991	35176069	-	Aif1	protein_coding	Aif1	ensembl_havana	14	6.83477	119.828	7.50776	51.7146	51.2765	8.63902	12.1178
2	31950139	31973443	+	Aif1l	protein_coding	Aif1l	ensembl_havana	13	15.0364	12.6425	6.93025	10.1647	15.4584	11.7804	17.8881
X	48474944	48513564	-	Aifm1	protein_coding	Aifm1	ensembl_havana	14	53.3105	47.2715	77.3867	65.6241	56.932	57.3311	74.4374
10	61715263	61739261	+	Aifm2	protein_coding	Aifm2	ensembl_havana	15	27.3388	40.1258	8.66279	25.8574	30.9167	7.85367	12.1178
16	17489611	17507486	+	Aifm3	protein_coding	Aifm3	ensembl_havana	18	21.8711	9.34445	23.1006	17.476	13.5733	18.0633	23.6584
10	13647054	13868981	-	Aig1	protein_coding	Aig1	ensembl_havana	13	28.7057	47.8212	66.4141	53.4978	38.4574	52.619	63.4737
1	173350879	173466041	+	Aim2	protein_coding	Aim2	ensembl_havana	15	0.0001	42.3245	0.0001	23.1825	25.2613	0.0001	1.15417
3	132660499	132684371	-	Aimp1	protein_coding	Aimp1	ensembl_havana	10	151.73	89.0463	145.533	76.6802	81.062	175.92	158.684
5	143902704	143909848	-	Aimp2	protein_coding	Aimp2	ensembl_havana	13	107.988	51.1192	112.615	64.7326	50.1454	108.379	105.597
19	4114446	4125859	-	Aip	protein_coding	Aip	ensembl_havana	14	65.6129	114.881	81.4295	59.9177	79.1768	49.4776	65.7818
11	72027963	72037510	-	Aipl1	protein_coding	Aipl1	ensembl_havana	10	0.0001	1.09944	0.0001	0.535078	0.377132	0.0001	0.0001
10	78030022	78043611	-	Aire	protein_coding	Aire	ensembl_havana	15	0.0001	1.6491	0.577613	0.535078	1.1312	0.0001	0.0001
17	12741311	12860123	+	Airn	antisense	Airn	havana	3	27.3388	15.9405	38.6934	46.8998	25.2613	37.6972	40.9694
4	153373221	153482812	-	Ajap1	protein_coding	Ajap1	ensembl_havana	9	0.0001	0.0001	0.0001	0.356752	0.0001	0.0001	0.0001
14	54567472	54577559	-	Ajuba	protein_coding	Ajuba	ensembl_havana	11	5.46784	14.8411	12.1279	20.6859	14.3273	10.2097	13.2719
2	32621758	32635059	+	Ak1	protein_coding	Ak1	ensembl_havana	14	9.56864	10.4438	2.88766	9.09472	7.54075	2.35617	4.61636
4	128991958	129011530	+	Ak2	protein_coding	Ak2	ensembl_havana	14	123.024	141.814	129.94	104.321	121.782	109.95	130.409
19	29020833	29047962	-	Ak3	protein_coding	Ak3	ensembl_havana	7	196.839	137.417	205.595	132.496	192.664	186.915	204.27
2	72633936	72634608	+	Ak3l2-ps	processed_pseudogene	Ak3l2-ps	havana	5	0.0001	0.0001	0.0001	0.178426	0.0001	0.0001	0.0001
4	101419277	101466996	+	Ak4	protein_coding	Ak4	ensembl_havana	18	1.36703	4.39744	5.19771	5.34987	0.377132	4.71224	5.19339
3	152462815	152668361	-	Ak5	protein_coding	Ak5	ensembl_havana	11	6.83477	0.549768	3.46518	0.891729	1.1312	0.0001	0.577133
13	100650979	100666360	+	Ak6	protein_coding	Ak6	ensembl_havana	9	64.075	47.3718	119.794	60.229	50.2888	84.4203	105.721
12	105705976	105782448	+	Ak7	protein_coding	Ak7	ensembl_havana	6	2.73397	4.39744	2.88766	6.77648	0.377132	0.0001	4.03933
2	28700164	28813166	+	Ak8	protein_coding	Ak8	ensembl_havana	8	0.0001	2.19877	0.577613	1.07006	2.26229	0.785457	0.0001
17	69439326	69489234	+	Akain1	protein_coding	Akain1	ensembl	1	0.0001	0.0001	0.0001	0.0001	0.0001	0.0001	0.0001
11	88830792	88864587	-	Akap1	protein_coding	Akap1	ensembl_havana	15	23.238	21.4371	27.7207	45.4732	23.7531	40.8386	28.2747
11	61871307	61930253	-	Akap10	protein_coding	Akap10	ensembl_havana	15	16.4033	34.6292	33.4958	42.4417	35.0641	36.9119	25.3895
14	78492246	78536809	-	Akap11	protein_coding	Akap11	ensembl_havana	16	15.0364	25.8345	17.903	38.5185	27.5234	13.3512	15.58
10	4266380	4359471	+	Akap12	protein_coding	Akap12	ensembl_havana	9	0.0001	20.3378	13.2829	15.3361	18.4747	3.92688	10.3867
7	75455534	75754610	+	Akap13	protein_coding	Akap13	ensembl_havana	15	107.988	187.987	105.685	152.29	184.746	135.081	113.099
X	36608314	36645396	-	Akap17b	protein_coding	Akap17b	ensembl_havana	12	25.9719	8.79478	57.7514	55.8161	29.7856	44.7654	57.1263
4	57717657	57896985	+	Akap2	protein_coding	Akap2	ensembl_havana	23	64.1675	53.7626	70.3939	84.9567	82.4437	69.0568	80.6815
12	76324891	76334154	+	Akap5	protein_coding	Akap5	ensembl_havana	15	5.46784	7.14578	9.2403	6.06318	4.52449	6.28295	10.9637
12	52699383	53155600	+	Akap6	protein_coding	Akap6	ensembl_havana	8	1.36703	0.0001	0.577613	0.891729	0.754165	0.0001	1.15417
10	25169090	25307871	-	Akap7	protein_coding	Akap7	ensembl_havana	16	2.73397	13.7418	3.46518	16.5844	11.6881	3.92688	4.61636
17	32303676	32321154	-	Akap8	protein_coding	Akap8	ensembl	5	95.6855	124.225	129.94	136.954	141.764	119.374	118.869
17	32321425	32350582	-	Akap8l	protein_coding	Akap8l	ensembl	9	75.1815	127.523	71.6117	75.6103	88.6027	74.609	76.1684
5	3928054	4081311	+	Akap9	protein_coding	Akap9	ensembl_havana	17	91.5847	70.3576	105.685	128.216	103.684	107.594	126.947
7	109703690	109712190	+	Akip1	protein_coding	Akip1	ensembl_havana	5	53.3105	42.8742	109.15	47.2564	41.4736	80.8918	102.135
4	123734559	123750346	-	Akirin1	protein_coding	Akirin1	ensembl_havana	9	10.9356	24.1855	19.6355	27.4623	22.622	15.7072	19.6192
11	85216597	85217055	+	Akirin1-ps	processed_pseudogene	Akirin1-ps	havana	1	0.0001	0.0001	0.0001	0.178426	0.0001	0.0001	0.0001
4	34550937	34566909	+	Akirin2	protein_coding	Akirin2	ensembl_havana	7	41.0081	41.2252	72.1892	58.1343	50.5224	56.5458	59.4345
4	63367125	63403355	-	Akna	protein_coding	Akna	ensembl_havana	11	5.46784	240.205	6.93025	106.817	200.581	6.28295	6.92449
3	108739658	108782310	+	Aknad1	protein_coding	Aknad1	ensembl_havana	16	0.0001	0.0001	0.0001	0.0001	0.0001	0.0001	0.0001
1	87067672	87071099	+	Akp-ps1	transcribed_unprocessed_pseudogene	Akp-ps1	havana	2	1.36703	0.0001	0.0001	0.178426	1.1312	0.0001	0.0001
4	116636510	116651681	-	Akr1a1	protein_coding	Akr1a1	ensembl_havana	14	452.457	308.364	297.996	151.755	243.562	336.133	281.592
6	34384218	34396951	+	Akr1b10	protein_coding	Akr1b10	ensembl_havana	13	76.5484	64.3112	107.995	76.3236	77.6687	101.311	89.4402
6	34302434	34317479	-	Akr1b3	protein_coding	Akr1b3	ensembl_havana	18	64.246	27.4835	39.8485	35.1303	35.0641	47.9069	46.7397
6	34412334	34423143	+	Akr1b7	protein_coding	Akr1b7	ensembl_havana	7	0.0001	0.0001	0.0001	1.42671	0.0001	3.14153	6.92449
6	34354119	34368464	+	Akr1b8	protein_coding	Akr1b8	ensembl_havana	6	2.73397	16.4901	4.6202	22.2908	19.9828	10.9951	6.92449
13	4268176	4279434	-	Akr1c12	protein_coding	Akr1c12	ensembl_havana	4	9.56864	1.09944	9.2403	5.70653	1.88526	5.4976	13.8489
13	4191150	4205597	+	Akr1c13	protein_coding	Akr1c13	ensembl_havana	12	10.9356	8.79478	28.8757	20.6859	12.4422	21.2047	31.7369
13	4049011	4090689	+	Akr1c14	protein_coding	Akr1c14	ensembl_havana	15	4.1009	3.84777	4.6202	10.878	10.557	2.35617	4.03933
13	4132615	4150655	-	Akr1c18	protein_coding	Akr1c18	ensembl_havana	14	322.596	25.2848	239.09	97.1877	115.749	269.377	241.776
13	4228700	4252844	+	Akr1c19	protein_coding	Akr1c19	ensembl_havana	13	0.0001	0.0001	0.0001	0.178426	0.0001	0.785457	1.15417
1	65012689	65032760	-	Akr1cl	protein_coding	Akr1cl	ensembl_havana	13	1.36703	0.0001	0.577613	1.24838	2.26229	3.92688	2.88526
13	4590750	4609175	-	Akr1e1	protein_coding	Akr1e1	ensembl_havana	18	36.9073	20.3378	57.1738	32.812	23.3761	30.629	73.2833
4	139310744	139318427	+	Akr7a5	protein_coding	Akr7a5	ensembl_havana	7	90.2178	60.4635	91.2471	55.6378	53.9157	87.96	96.3646
12	112653821	112674885	-	Akt1	protein_coding	Akt1	ensembl_havana	14	177.702	256.145	132.828	133.923	216.416	155.501	143.104
7	44848991	44855422	+	Akt1s1	protein_coding	Akt1s1	ensembl_havana	17	273.387	137.479	174.986	100.576	129.646	170.422	178.303
7	27591552	27640827	+	Akt2	protein_coding	Akt2	ensembl_havana	15	103.887	68.1589	97.0222	68.1206	91.996	69.1115	85.9779
11	16514533	16515982	+	Akt2-ps	processed_pseudogene	Akt2-ps	havana	3	20.5041	8.24512	6.93025	12.3046	29.4086	4.71224	9.23262
1	177020073	177258204	-	Akt3	protein_coding	Akt3	ensembl_havana	16	1.36703	43.4239	4.04269	30.1372	38.4574	9.42438	4.61636
8	91111784	91199977	-	Aktip	protein_coding	Aktip	ensembl_havana	16	95.6855	40.1258	95.8671	65.624	71.2592	91.1014	97.5185
4	62509169	62519919	-	Alad	protein_coding	Alad	ensembl_havana	10	214.609	118.728	169.789	79.8901	93.881	150.789	145.989
9	106233455	106248655	-	Alas1	protein_coding	Alas1	ensembl_havana	16	358.137	258.894	164.591	136.063	274.857	182.203	204.27
X	150547375	150570639	+	Alas2	protein_coding	Alas2	ensembl_havana	13	19.1372	18.1391	26.5657	27.6406	22.9991	19.634	24.8125
16	52248996	52454075	-	Alcam	protein_coding	Alcam	ensembl_havana	13	132.593	77.5033	173.831	140.343	102.176	159.428	183.496
7	45140684	45154585	-	Aldh16a1	protein_coding	Aldh16a1	ensembl_havana	15	51.9436	111.033	55.4413	69.0122	82.9472	44.7654	51.9331
19	40550257	40588464	-	Aldh18a1	protein_coding	Aldh18a1	ensembl_havana	13	224.177	76.404	220.032	164.417	133.47	263.095	198.5
19	20492715	20643463	+	Aldh1a1	protein_coding	Aldh1a1	ensembl_havana	7	28.7057	13.1921	40.426	41.0151	33.556	21.9901	42.1235
9	71215789	71296244	+	Aldh1a2	protein_coding	Aldh1a2	ensembl_havana	5	2.73397	3.29811	1.73264	10.1647	8.29481	3.14153	3.4623
7	66390890	66427518	-	Aldh1a3	protein_coding	Aldh1a3	ensembl_havana	15	9.56864	3.29811	2.31015	3.20997	12.4422	3.14153	5.19339
19	20692953	20727563	-	Aldh1a7	protein_coding	Aldh1a7	ensembl_havana	3	0.0001	0.549768	8.08528	2.85331	4.52449	3.14153	6.34746
4	45799022	45804605	+	Aldh1b1	protein_coding	Aldh1b1	ensembl_havana	5	9.56864	12.6425	16.748	22.2908	15.4584	13.3512	23.6584
6	90486427	90600204	+	Aldh1l1	protein_coding	Aldh1l1	ensembl_havana	15	42.3751	36.2782	49.0887	27.284	31.6708	36.9118	54.8182
10	83487450	83534141	-	Aldh1l2	protein_coding	Aldh1l2	ensembl_havana	14	82.0162	3.84777	131.673	93.9778	70.5051	111.521	133.872
5	121566027	121593825	-	Aldh2	protein_coding	Aldh2	ensembl_havana	14	490.73	324.854	275.474	155.322	262.415	302.362	281.015
11	61207537	61218422	+	Aldh3a1	protein_coding	Aldh3a1	ensembl_havana	10	57.4113	47.2715	66.414	74.3619	29.7856	250.529	186.959
11	61223417	61267465	-	Aldh3a2	protein_coding	Aldh3a2	ensembl_havana	19	475.692	201.728	359.211	259.643	298.61	498.703	448.355
19	3913493	3929762	-	Aldh3b1	protein_coding	Aldh3b1	ensembl	8	10.9356	35.1788	2.88766	25.8573	19.9828	2.35617	5.19339
19	3972328	3981646	+	Aldh3b2	protein_coding	Aldh3b2	ensembl_havana	4	168.133	78.0529	171.521	88.8064	87.0945	170.422	184.651
19	3958645	3972104	+	Aldh3b3	protein_coding	Aldh3b3	ensembl_havana	13	0.0001	0.0001	0.0001	0.0001	0.0001	0.0001	0.0001
4	139622866	139649691	+	Aldh4a1	protein_coding	Aldh4a1	ensembl_havana	15	38.2743	34.0795	53.7088	29.9588	50.4403	30.5972	47.8938
13	24907579	24937662	-	Aldh5a1	protein_coding	Aldh5a1	ensembl_havana	6	42.3751	25.2848	86.0495	52.2496	34.31	77.7504	75.5914
12	84430717	84451005	-	Aldh6a1	protein_coding	Aldh6a1	ensembl_havana	11	120.29	32.4305	113.192	95.7614	124.421	101.311	130.41
18	56509687	56572952	-	Aldh7a1	protein_coding	Aldh7a1	ensembl_havana	13	381.374	155.556	260.458	141.947	186.631	314.928	272.936
1	167349991	167368533	+	Aldh9a1	protein_coding	Aldh9a1	ensembl_havana	14	225.544	86.8476	202.707	115.377	142.141	153.93	195.037
7	126795234	126809109	-	Aldoa	protein_coding	Aldoa	ensembl_havana | havana	16 | 2	467.492	323.204	269.122	141.234	224.335	313.358	253.317
9	79346774	79347527	+	Aldoa-ps4	processed_pseudogene	Aldoa-ps4	havana	1	2.73397	2.19877	1.73264	1.78336	1.50823	1.57081	1.15417
4	72850583	72852635	-	Aldoart1	protein_coding	Aldoart1	ensembl_havana	4	17.7702	10.9935	5.77523	3.74494	5.65558	0.785457	5.19339
12	55565239	55566897	+	Aldoart2	protein_coding	Aldoart2	ensembl_havana	1	0.0001	4.39744	0.577613	1.07006	2.63933	0.0001	1.15417
11	78322968	78327782	+	Aldoc	protein_coding	Aldoc	ensembl_havana	15	0.0001	27.4835	4.6202	13.7312	14.7044	7.85367	4.03933
16	5233621	5244913	+	Alg1	protein_coding	Alg1	ensembl_havana	14	110.722	67.0596	102.22	72.4004	81.062	95.8135	102.135
15	90224311	90233472	+	Alg10b	protein_coding	Alg10b	ensembl_havana	2	45.1089	22.5365	61.7939	69.5472	38.4574	46.3362	65.7818
8	22060721	22071628	+	Alg11	protein_coding	Alg11	ensembl_havana	13	56.0444	26.9338	97.5999	86.4882	54.2928	76.1797	90.5944
15	88805244	88819319	-	Alg12	protein_coding	Alg12	ensembl_havana	17	36.9073	46.1722	73.9217	44.4032	48.6373	37.6972	62.3197
X	144317804	144374451	+	Alg13	protein_coding	Alg13	ensembl_havana	15	16.4033	10.9935	23.6781	18.1893	9.42591	16.4926	25.9666
3	121291773	121363095	+	Alg14	protein_coding	Alg14	ensembl_havana	11	53.3105	26.9338	93.5572	54.9245	32.0478	57.3311	83.6698
4	47465067	47474334	-	Alg2	protein_coding	Alg2	ensembl_havana	6	77.9154	45.6225	115.503	95.5828	70.5051	160.213	111.944
16	20605374	20611736	-	Alg3	protein_coding	Alg3	ensembl_havana	15	90.2178	45.0728	105.107	62.2358	46.7521	87.96	99.8268
3	54735539	54751319	+	Alg5	protein_coding	Alg5	ensembl_havana	9	202.306	81.9006	207.327	98.0792	90.865	205.764	198.499
4	99715664	99763461	+	Alg6	protein_coding	Alg6	ensembl_havana	11	19.1372	12.6425	28.8757	21.9342	19.9828	14.1365	26.5436
7	97371606	97392186	+	Alg8	protein_coding	Alg8	ensembl_havana	17	39.6412	23.6358	90.6695	55.1028	36.9493	57.3311	70.3981
9	50775019	50843543	+	Alg9	protein_coding	Alg9	ensembl_havana	13	64.246	54.4172	92.9796	69.1907	56.1779	73.8236	93.4794
17	71869442	72603710	-	Alk	protein_coding	Alk	ensembl	6	0.0001	0.0001	0.0001	0.178426	0.0001	0.0001	0.0001
12	30884322	30893855	+	Alkal2	protein_coding	Alkal2	ensembl_havana	6	5.46784	0.0001	2.88766	2.31834	2.26229	1.57081	1.7312
12	87425840	87444018	-	Alkbh1	protein_coding	Alkbh1	ensembl_havana	10	25.9719	46.1722	42.1585	54.9245	33.556	41.624	31.7369
5	114123926	114128219	-	Alkbh2	protein_coding	Alkbh2	ensembl_havana	12	15.0364	15.3908	18.4805	25.679	13.5733	15.7072	18.4651
2	93980550	94010808	-	Alkbh3	protein_coding	Alkbh3	ensembl_havana	14	62.3037	56.0662	74.4992	55.6377	45.4891	66.7554	79.0535
5	136136146	136141616	+	Alkbh4	protein_coding	Alkbh4	ensembl_havana	10	25.9718	43.4239	50.8212	44.9382	32.8019	43.1947	39.8153
11	60536381	60558513	+	Alkbh5	protein_coding	Alkbh5	ensembl_havana	3	195.472	133.569	189.424	177.969	186.631	198.695	186.382
7	30308717	30314305	+	Alkbh6	protein_coding	Alkbh6	ensembl_havana	13	60.1452	89.0463	65.8366	57.0418	45.244	40.8387	58.2804
17	56997339	56999323	+	Alkbh7	protein_coding	Alkbh7	ensembl_havana	14	39.6412	32.4305	46.2011	26.9273	15.8355	25.9169	36.9302
9	3335140	3391155	+	Alkbh8	protein_coding	Alkbh8	ensembl_havana	14	6.83477	13.7418	22.5231	32.2771	21.4909	15.7072	20.7733
6	85587531	85702754	+	Alms1	protein_coding	Alms1	ensembl_havana	7	2.73397	1.6491	3.46518	5.88485	5.27855	3.14153	1.15417
6	85774393	85804058	+	Alms1-ps2	transcribed_unprocessed_pseudogene	Alms1-ps2	havana	7	0.0001	0.0001	0.0001	0.178426	0.0001	0.0001	0.0001
11	70241457	70255354	-	Alox12	protein_coding	Alox12	ensembl_havana	10	43.742	53.8675	24.8331	65.2673	45.244	44.7654	31.7369
11	69156989	69169793	+	Alox12b	protein_coding	Alox12b	ensembl_havana	5	0.0001	0.0001	0.0001	0.178426	0.0001	0.0001	0.0001
11	70315610	70322629	-	Alox12e	protein_coding	Alox12e	ensembl_havana	10	4.1009	217.119	1.73264	104.142	135.355	3.92688	4.61636
11	70344152	70352032	-	Alox15	protein_coding	Alox15	ensembl_havana	6	5.46784	86.8476	0.0001	37.9835	27.9005	2.35617	2.88526
6	116410077	116461179	-	Alox5	protein_coding	Alox5	ensembl_havana	12	2.73397	1.09944	2.31015	2.67499	4.14745	1.57081	4.61636
5	149264767	149288154	+	Alox5ap	protein_coding	Alox5ap	ensembl_havana	9	13.6694	70.9072	13.2829	48.3264	54.6698	9.42438	18.4651
11	69183932	69197844	-	Alox8	protein_coding	Alox8	ensembl_havana	11	0.0001	2.19877	0.0001	0.713403	1.50823	0.0001	0.0001
11	69125896	69149116	+	Aloxe3	protein_coding	Aloxe3	ensembl_havana	10	0.0001	1.6491	1.73264	12.1263	1.50823	1.57081	1.15417
3	127670310	127780528	-	Alpk1	protein_coding	Alpk1	ensembl_havana	11	19.1372	23.6358	34.0734	71.509	37.7033	47.9068	31.1599
18	65265529	65393889	-	Alpk2	protein_coding	Alpk2	ensembl_havana	15	0.0001	0.0001	0.0001	0.356752	0.377132	0.0001	0.0001
7	81057600	81105613	+	Alpk3	protein_coding	Alpk3	ensembl_havana	12	1.36703	1.09944	0.577613	0.535078	1.1312	0.0001	1.15417
4	137741733	137796385	-	Alpl	protein_coding	Alpl	ensembl_havana	10	46.4759	54.9669	47.9336	48.683	50.5224	59.6872	58.8574
1	59162926	59237232	-	Als2	protein_coding	Als2	ensembl_havana	14	32.8065	29.1325	26.7833	52.4151	41.4728	14.345	20.0241
9	110879870	110900531	+	Als2cl	protein_coding	Als2cl	ensembl_havana	15	6.83477	42.8742	4.6202	26.5707	31.2938	14.1365	8.07856
1	58646903	58695990	-	Als2cr12	protein_coding	Als2cr12	ensembl_havana	13	0.0001	0.549768	1.73264	1.42671	0.377132	0.785457	3.4623
10	102998707	103030216	-	Alx1	protein_coding	Alx1	ensembl_havana	14	0.0001	1.09944	1.15513	3.74494	3.77042	1.57081	1.15417
3	107595031	107605777	+	Alx3	protein_coding	Alx3	ensembl_havana	2	0.0001	0.549768	0.577613	0.178426	0.0001	0.0001	0.0001
2	93642384	93681340	+	Alx4	protein_coding	Alx4	ensembl_havana	12	5.46784	14.2915	2.88766	12.4829	8.67184	3.14153	3.4623
11	120592121	120598366	-	Alyref	protein_coding	Alyref	ensembl_havana	2	41.0081	46.1722	31.7633	40.6584	32.8019	38.4826	42.7005
1	171503478	171504751	+	Alyref2	protein_coding	Alyref2	ensembl_havana	1	19.1372	15.9405	18.4805	18.546	12.0651	21.9901	12.1178
15	10981756	10996627	+	Amacr	protein_coding	Amacr	ensembl_havana	7	23.238	17.0398	47.9336	25.3224	23.3761	15.7072	39.8154
2	91730134	91918850	+	Ambra1	protein_coding	Ambra1	ensembl_havana	16	98.4194	106.636	92.4022	101.289	122.159	93.4576	78.4767
10	40287458	40302187	-	Amd1	protein_coding	Amd1	ensembl_havana	5	9.56864	14.8411	20.213	20.6859	17.7206	21.9901	20.1962
10	35708675	35711893	-	Amd2	protein_coding	Amd2	ensembl_havana	3	0.0001	0.549768	2.31015	1.42671	1.1312	0.0001	1.15417
10	93523338	93540034	-	Amdhd1	protein_coding	Amdhd1	ensembl_havana	2	1.36703	1.6491	0.577613	1.96168	4.14745	0.0001	2.30823
17	24155833	24163767	-	Amdhd2	protein_coding	Amdhd2	ensembl_havana	11	42.3751	106.086	26.5657	50.1096	59.5712	30.629	40.9694
X	95420318	95444873	-	Amer1	protein_coding	Amer1	ensembl_havana	7	42.3751	30.7815	47.9336	79.7118	50.5224	63.614	58.8574
14	60373259	60388198	+	Amer2	protein_coding	Amer2	ensembl_havana	8	0.0001	0.0001	0.0001	0.0001	0.0001	0.785457	0.0001
1	34579657	34590945	+	Amer3	protein_coding	Amer3	ensembl_havana	10	0.0001	0.0001	0.0001	0.0001	0.0001	0.0001	0.0001
8	93971588	94012843	-	Amfr	protein_coding	Amfr	ensembl_havana	14	187.27	149.51	179.606	156.927	180.598	208.905	177.149
10	80805243	80807649	+	Amh	protein_coding	Amh	ensembl_havana	5	0.0001	1.6491	0.0001	0.891729	1.88526	0.0001	0.577133
15	102445367	102454634	+	Amhr2	protein_coding	Amhr2	ensembl_havana	11	0.0001	1.09944	0.0001	0.356752	0.0001	0.0001	0.0001
3	108186335	108192287	+	Amigo1	protein_coding	Amigo1	ensembl_havana	9	39.6412	25.2848	80.8519	61.8792	61.8334	48.6922	77.3225
15	97244125	97247288	-	Amigo2	protein_coding	Amigo2	ensembl_havana	6	1.36703	10.9935	6.35274	19.2593	15.8355	3.92688	4.61636
9	108053159	108055702	+	Amigo3	protein_coding	Amigo3	ensembl_havana	5	73.8146	17.0398	75.0767	45.1165	39.2115	72.2529	76.7455
X	142851146	142966729	-	Ammecr1	protein_coding	Ammecr1	ensembl_havana	3	2.73397	7.14578	18.4805	18.9026	17.3436	6.28295	19.6192
18	31759824	31784072	+	Ammecr1l	protein_coding	Ammecr1l	ensembl	8	34.1735	41.2252	57.7514	83.0999	66.3578	56.5458	52.5101
12	111271095	111276427	+	Amn	protein_coding	Amn	ensembl_havana	7	2.73397	0.549768	0.577613	1.78336	1.1312	1.57081	1.7312
6	149157147	149188713	-	Amn1	protein_coding	Amn1	ensembl_havana	13	15.0364	16.4901	27.1432	32.9904	22.622	21.2047	22.5044
X	145446425	145505182	-	Amot	protein_coding	Amot	ensembl_havana	16	12.3025	12.0928	30.6083	36.7353	19.6058	21.2047	28.2747
9	14541966	14645057	-	Amotl1	protein_coding	Amotl1	ensembl_havana	17	39.6412	68.1589	23.1006	49.753	61.8334	25.1315	30.0058
9	102716672	102733419	+	Amotl2	protein_coding	Amotl2	ensembl_havana	15	12.3025	17.5895	15.0154	19.9726	25.6383	14.1365	16.7341
3	103074014	103099721	+	Ampd1	protein_coding	Ampd1	ensembl_havana	12	0.0001	0.0001	0.0001	0.356752	0.754165	0.785457	0.577133
3	108074062	108086652	-	Ampd2	protein_coding	Ampd2	ensembl_havana	17	116.19	59.9139	106.263	91.6595	87.0946	100.526	90.0172
7	110768206	110812406	+	Ampd3	protein_coding	Ampd3	ensembl_havana	17	5.46784	29.1325	4.6202	34.2387	26.0153	8.63902	5.19339
13	18948205	19150922	+	Amph	protein_coding	Amph	ensembl_havana	12	1.36703	5.49678	0.577613	1.42671	1.88526	0.785457	0.0001
9	108296853	108302303	+	Amt	protein_coding	Amt	ensembl_havana	12	106.621	31.3312	102.797	46.5431	57.686	76.965	102.712
5	88376108	88385917	+	Amtn	protein_coding	Amtn	ensembl_havana	3	0.0001	1.09944	0.577613	1.07006	1.1312	0.785457	0.0001
3	113555710	113606700	-	Amy1	protein_coding	Amy1	ensembl_havana	12	21.8711	2.19877	7.16557	6.83772	9.67441	4.71224	9.3465
5	140724127	140761440	+	Amz1	protein_coding	Amz1	ensembl_havana	16	4.1009	41.7748	2.88766	26.749	33.933	6.28295	2.88526
11	109425946	109452814	+	Amz2	protein_coding	Amz2	ensembl_havana	16	60.1452	62.1126	102.22	72.222	64.0956	70.6822	87.1321
2	128610104	128687392	-	Anapc1	protein_coding	Anapc1	ensembl_havana	10	66.9799	88.4966	99.9098	114.307	99.9137	69.1115	88.8631
8	79711820	79779060	+	Anapc10	protein_coding	Anapc10	ensembl_havana	8	4.1009	8.79478	23.1006	16.4061	13.1962	12.5658	13.2719
11	120598421	120608199	+	Anapc11	protein_coding	Anapc11	ensembl_havana	12	62.8791	91.7946	57.1739	52.6063	45.244	53.4044	58.8575
9	102626296	102634426	+	Anapc13	protein_coding	Anapc13	ensembl_havana	13	76.5484	65.4106	92.4021	38.6968	35.0641	101.311	88.8632
7	101863715	101901850	+	Anapc15	protein_coding	Anapc15	ensembl_havana	18	16.4033	32.9802	27.7207	29.9588	18.8517	25.9169	21.9273
10	95672991	95673452	-	Anapc15-ps	protein_coding	Anapc15-ps	ensembl_havana	2	1.36703	3.84777	0.577613	1.60503	1.50823	1.57081	2.30823
10	59987409	60003136	-	Anapc16	protein_coding	Anapc16	ensembl_havana	10	94.3186	91.7946	128.785	91.3029	71.2592	139.008	102.712
2	25272478	25285916	+	Anapc2	protein_coding	Anapc2	ensembl_havana	12	109.355	137.967	107.417	105.569	145.535	109.165	98.6727
5	52834012	52867798	+	Anapc4	protein_coding	Anapc4	ensembl_havana	13	32.8065	57.7152	59.4839	63.1275	50.5224	48.6922	55.3953
5	122787459	122821340	-	Anapc5	protein_coding	Anapc5	ensembl_havana	13	154.464	202.278	132.25	127.147	185.5	153.145	144.835
5	122421693	122444913	+	Anapc7	protein_coding	Anapc7	ensembl_havana	11	82.0162	81.9006	75.0768	82.0298	73.5213	80.8919	80.2077
14	51091150	51102010	+	Ang	protein_coding	Ang	ensembl_havana	11	2.73397	4.52854	3.46518	9.58016	5.15351	4.19861	5.19339
14	51763878	51773591	-	Ang4	protein_coding	Ang4	ensembl_havana	5	0.0001	0.0001	0.0001	0.0001	0.0001	0.0001	0.0001
14	43957069	43963073	+	Ang5	protein_coding	Ang5	ensembl_havana	7	0.0001	0.0001	0.0001	0.0001	0.0001	0.0001	0.0001
12	86700502	86726461	-	Angel1	protein_coding	Angel1	ensembl_havana	14	94.3186	47.2715	86.627	60.8092	61.4563	82.4625	88.2861
1	190925112	190946963	+	Angel2	protein_coding	Angel2	ensembl_havana	16	50.5767	65.9603	75.0766	74.5403	70.1281	61.2579	83.6699
15	42424723	42676978	-	Angpt1	protein_coding	Angpt1	ensembl_havana	9	1.36703	1.6491	0.577613	2.67499	1.50823	0.0001	0.0001
8	18690263	18741563	-	Angpt2	protein_coding	Angpt2	ensembl_havana	6	5.46784	10.9935	4.04269	14.0878	12.0651	1.57081	5.19339
2	151911210	151945338	+	Angpt4	protein_coding	Angpt4	ensembl_havana	7	1.36703	0.0001	0.0001	0.356752	1.1312	0.785457	0.0001
1	156838562	156861079	+	Angptl1	protein_coding	Angptl1	ensembl_havana	6	1.36703	0.549768	0.577613	1.60503	1.88526	0.0001	1.7312
2	33216069	33247718	+	Angptl2	protein_coding	Angptl2	ensembl_havana	8	65.613	65.9602	38.6934	60.2742	99.5366	25.9169	50.779
4	99030954	99046112	+	Angptl3	protein_coding	Angptl3	ensembl_havana	12	0.0001	0.549768	0.0001	1.07006	0.754165	0.0001	0.577133
17	33773750	33781576	-	Angptl4	protein_coding	Angptl4	ensembl_havana	15	38.2743	14.8411	13.8604	34.0603	43.7358	9.42438	12.6948
9	20873808	20879728	-	Angptl6	protein_coding	Angptl6	ensembl_havana	7	15.0364	3.84777	23.1006	11.413	6.03262	15.7072	25.9666
4	148495183	148500461	-	Angptl7	protein_coding	Angptl7	ensembl_havana	3	4.1009	9.89412	4.04269	11.5913	6.78668	10.9951	14.4259
9	21835510	21837348	+	Angptl8	protein_coding	Angptl8	ensembl_havana	8	1.36703	0.0001	1.15513	0.356752	0.377132	0.0001	0.577133
15	27466677	27594910	+	Ank	protein_coding	Ank	ensembl_havana	7	24.6049	97.2913	38.6934	55.6378	62.2104	21.2047	30.0058
8	22974844	23150498	+	Ank1	protein_coding	Ank1	ensembl_havana	18	0.0001	1.09944	0.0001	0.356752	1.1312	0.0001	0.577133
3	126921612	127499351	-	Ank2	protein_coding	Ank2	ensembl_havana	17	1.36703	12.6425	1.73264	10.343	11.6881	4.71224	2.88526
10	69398773	70027439	+	Ank3	protein_coding	Ank3	ensembl_havana	14	27.3388	19.2385	57.1738	59.5609	40.3426	63.614	61.1655
9	65488470	65520194	-	Ankdd1a	protein_coding	Ankdd1a	ensembl_havana	5	0.0001	0.549768	0.0001	0.535078	0.0001	0.0001	0.0001
13	96416134	96471199	-	Ankdd1b	protein_coding	Ankdd1b	ensembl_havana	12	0.0001	0.0001	0.0001	0.356752	0.0001	0.0001	0.577133
2	136501910	136562092	+	Ankef1	protein_coding	Ankef1	ensembl_havana	10	0.0001	0.0001	0.577613	0.356752	3.01636	0.0001	0.0001
11	89390223	89777654	-	Ankfn1	protein_coding	Ankfn1	ensembl_havana	13	0.0001	0.0001	0.0001	0.0001	0.0001	0.0001	0.0001
11	72690006	72772147	+	Ankfy1	protein_coding	Ankfy1	ensembl_havana	14	61.5122	117.629	63.5265	122.688	114.995	63.614	61.1656
18	36559987	36665918	+	Ankhd1	protein_coding	Ankhd1	ensembl_havana	18	83.9141	83.1838	62.6054	138.916	136.139	72.7194	53.8141
5	3690000	3802926	-	Ankib1	protein_coding	Ankib1	ensembl_havana	11	12.3025	21.9868	31.7633	35.8436	26.3924	10.2097	17.3111
9	49415194	49427022	-	Ankk1	protein_coding	Ankk1	ensembl_havana	6	0.0001	0.549768	0.577613	0.0001	0.377132	2.35617	1.7312
8	71406010	71409905	+	Ankle1	protein_coding	Ankle1	ensembl_havana	13	0.0001	10.4438	1.15513	16.9411	7.54075	0.785457	3.4623
5	110231004	110256652	+	Ankle2	protein_coding	Ankle2	ensembl_havana	14	66.9799	53.8675	97.0221	120.192	87.0945	114.662	100.981
1	92859803	92902907	-	Ankmy1	protein_coding	Ankmy1	ensembl_havana	14	1.36703	0.549768	1.15513	0.178426	2.26229	0.0001	0.577133
12	36157114	36197292	+	Ankmy2	protein_coding	Ankmy2	ensembl_havana	4	35.5404	48.3709	56.5963	49.753	49.7684	36.9119	49.0479
13	98263074	98274755	+	Ankra2	protein_coding	Ankra2	ensembl_havana	16	23.238	35.1788	31.7633	38.8751	28.2775	25.9169	30.0058
19	36111965	36119845	-	Ankrd1	protein_coding	Ankrd1	ensembl	8	0.0001	0.0001	0.0001	0.0001	0.0001	0.0001	0.0001
8	11611583	11635758	-	Ankrd10	protein_coding	Ankrd10	ensembl_havana	14	34.1735	65.4105	41.581	68.4772	71.2592	45.5508	43.2775
8	122883822	123042278	-	Ankrd11	protein_coding	Ankrd11	ensembl_havana	17	65.613	120.927	57.1738	138.202	144.403	80.1065	69.8211
17	65967501	66077090	-	Ankrd12	protein_coding	Ankrd12	ensembl_havana	14	20.5041	32.9802	50.2437	74.362	37.3263	43.9801	49.6249
5	114774677	114806201	+	Ankrd13a	protein_coding	Ankrd13a	ensembl_havana	16	142.161	166	142.646	137.668	172.304	159.428	133.871
11	77470485	77489679	-	Ankrd13b	protein_coding	Ankrd13b	ensembl_havana	16	50.5767	23.0862	38.1159	56.351	41.8507	51.8336	40.9694
3	157947239	158008035	+	Ankrd13c	protein_coding	Ankrd13c	ensembl_havana	14	66.9799	47.2715	127.053	84.5266	76.1605	91.1015	120.023
19	4270180	4283138	-	Ankrd13d	protein_coding	Ankrd13d	ensembl_havana	15	1.36703	24.7351	3.46518	11.413	15.0814	3.14153	1.15417
2	11777876	11790330	+	Ankrd16	protein_coding	Ankrd16	ensembl_havana	11	41.0081	56.0662	42.736	66.5156	58.4401	43.1947	53.6641
5	90227166	90366578	-	Ankrd17	protein_coding	Ankrd17	ensembl_havana	15	77.9154	76.9536	150.731	183.498	154.583	135.081	132.141
19	42036038	42045111	+	Ankrd2	protein_coding	Ankrd2	ensembl	2	0.0001	1.09944	0.577613	0.535078	0.377132	0.0001	1.15417
19	34122549	34166054	-	Ankrd22	protein_coding	Ankrd22	ensembl_havana	15	17.7702	4.39744	46.7786	29.0672	10.18	53.4043	38.6613
1	36530188	36536884	-	Ankrd23	protein_coding	Ankrd23	ensembl_havana	12	1.54952	6.97118	12.6738	12.7955	10.3914	0.0122043	22.5341
10	81628540	81647611	+	Ankrd24	protein_coding	Ankrd24	ensembl_havana	17	114.823	37.9272	72.1892	71.8655	82.9472	84.0332	83.0928
6	118501308	118562227	-	Ankrd26	protein_coding	Ankrd26	ensembl_havana	10	4.1009	5.49678	6.93025	13.5529	7.91778	7.85367	4.61636
7	35586244	35639227	+	Ankrd27	protein_coding	Ankrd27	ensembl_havana	16	112.089	61.0132	84.8945	87.9147	97.6513	87.1746	97.5187
14	31698768	31830652	-	Ankrd28	protein_coding	Ankrd28	ensembl_havana	8	19.1372	31.8808	56.0188	62.5923	32.8019	34.5558	55.3952
18	12252362	12305721	-	Ankrd29	protein_coding	Ankrd29	ensembl_havana	13	0.0001	0.0001	1.73264	1.96168	1.50823	0.785457	4.03933
15	101115755	101120041	+	Ankrd33	protein_coding	Ankrd33	ensembl_havana	10	0.0001	0.0001	0.0001	0.0001	0.0001	0.0001	0.0001
15	31291478	31367727	-	Ankrd33b	protein_coding	Ankrd33b	ensembl_havana	17	1.36703	15.9405	6.35274	14.0878	11.6881	6.28295	6.34746
3	96596636	96599776	+	Ankrd34a	protein_coding	Ankrd34a	ensembl_havana	9	0.0001	0.0001	1.15513	0.713403	0.0001	0.785457	1.7312
9	89725245	89738476	-	Ankrd34c	protein_coding	Ankrd34c	ensembl_havana	4	0.0001	0.0001	0.0001	0.0001	0.0001	0.0001	0.0001
3	96670131	96691033	+	Ankrd35	protein_coding	Ankrd35	ensembl_havana	13	4.1009	7.69545	12.1279	14.2662	4.52449	11.7804	13.2719
8	45996902	46005708	-	Ankrd37	protein_coding	Ankrd37	ensembl_havana	16	0.0001	21.9868	1.15513	3.74494	6.78668	0.785457	1.7312
1	36537507	36547446	-	Ankrd39	protein_coding	Ankrd39	ensembl_havana	9	33.3819	25.2663	28.9928	28.5521	15.0862	30.2758	27.9655
11	94328001	94341842	+	Ankrd40	protein_coding	Ankrd40	ensembl_havana	13	109.355	113.232	136.871	106.996	113.487	122.516	135.026
7	92581723	92637143	-	Ankrd42	protein_coding	Ankrd42	ensembl_havana	19	2.73397	8.24512	7.50776	9.09472	7.16371	10.2097	9.23262
1	54645340	54926388	-	Ankrd44	protein_coding	Ankrd44	ensembl_havana	14	2.73397	60.4636	2.31015	45.2949	44.8669	5.4976	5.77043
1	161142691	161170499	+	Ankrd45	protein_coding	Ankrd45	ensembl_havana	15	0.0001	0.0001	0.0001	0.0001	0.0001	0.0001	0.0001
15	36477668	36496821	-	Ankrd46	protein_coding	Ankrd46	ensembl_havana	8	79.2823	48.9205	69.8792	74.897	70.5051	65.9701	83.0929
9	14779618	14784857	-	Ankrd49	protein_coding	Ankrd49	ensembl_havana	4	8.20171	21.4371	43.8911	46.3648	30.1627	38.4826	38.0842
3	38449259	38484845	-	Ankrd50	protein_coding	Ankrd50	ensembl_havana	16	21.871	32.4305	36.3834	57.5994	42.9818	47.1215	46.7397
10	128377115	128408705	+	Ankrd52	protein_coding	Ankrd52	ensembl_havana	9	21.8711	51.1192	6.35274	50.288	70.8822	10.9951	13.8489
15	79053094	79062894	-	Ankrd54	protein_coding	Ankrd54	ensembl_havana	12	107.988	61.5629	66.9916	59.9176	73.1444	80.8918	65.2048
13	112288451	112384003	+	Ankrd55	protein_coding	Ankrd55	ensembl_havana	15	0.0001	1.09944	0.0001	3.38829	2.63933	0.0001	0.577133
4	32804035	32950842	-	Ankrd6	protein_coding	Ankrd6	ensembl_havana	13	1.36703	0.0001	2.31015	3.20996	1.88526	0.785457	2.88526
5	143890741	143897686	-	Ankrd61	protein_coding	Ankrd61	ensembl_havana	14	0.0001	0.549768	0.577613	0.356752	0.377132	0.785457	1.15417
4	155790439	155799504	+	Ankrd65	protein_coding	Ankrd65	ensembl_havana	8	0.0001	0.0001	0.0001	0.0001	0.754165	0.0001	0.0001
17	43534174	43543640	-	Ankrd66	protein_coding	Ankrd66	ensembl	1	0.0001	2.19877	0.0001	2.14001	2.26229	0.0001	0.0001
12	110975353	110979041	-	Ankrd9	protein_coding	Ankrd9	ensembl_havana	14	1.36703	13.7418	5.77523	13.3745	6.03262	7.06831	6.92449
17	27909340	28062601	+	Anks1	protein_coding	Anks1	ensembl_havana	15	69.7137	62.6622	60.0614	69.904	74.2755	49.4776	53.6641
10	89873509	90973301	+	Anks1b	protein_coding	Anks1b	ensembl_havana	14	0.0001	0.0001	0.0001	0.356752	1.1312	0.0001	0.0001
16	4941436	4964206	-	Anks3	protein_coding	Anks3	ensembl_havana	6	47.8428	81.9006	52.5538	60.6309	59.9482	50.2629	46.7398
4	47015669	47057428	-	Anks6	protein_coding	Anks6	ensembl_havana	12	12.3025	10.4438	12.1279	14.2662	8.67184	19.634	17.3111
3	57657393	57692800	-	Ankub1	protein_coding	Ankub1	ensembl_havana	7	0.0001	0.0001	0.0001	0.178426	0.754165	0.0001	0.0001
1	75192151	75199388	+	Ankzf1	protein_coding	Ankzf1	ensembl_havana	17	64.246	56.6159	41.0035	58.491	53.9157	51.8336	57.7033
9	22332012	22389189	-	Anln	protein_coding	Anln	ensembl_havana	8	1.36703	8.79478	1.15513	23.8958	4.52449	1.57081	0.577133
7	144588549	144751975	-	Ano1	protein_coding	Ano1	ensembl_havana	18	94.3186	178.642	88.937	107.174	114.241	94.2429	77.8996
9	122175874	122294424	-	Ano10	protein_coding	Ano10	ensembl_havana	8	42.3751	67.6093	57.7514	58.6692	57.686	41.624	63.4736
6	125690419	126040127	+	Ano2	protein_coding	Ano2	ensembl_havana	16	0.0001	0.0001	0.0001	0.356752	0.0001	0.0001	0.0001
2	110655201	110950924	-	Ano3	protein_coding	Ano3	ensembl_havana	11	0.0001	0.0001	0.0001	0.0001	0.0001	0.0001	0.0001
10	88948994	89344763	-	Ano4	protein_coding	Ano4	ensembl_havana	16	0.0001	0.0001	0.0001	0.178426	0.0001	0.0001	0.0001
7	51511029	51598710	+	Ano5	protein_coding	Ano5	ensembl_havana	8	0.0001	0.0001	0.0001	0.0001	0.0001	0.0001	0.0001
15	95790843	95974752	+	Ano6	protein_coding	Ano6	ensembl_havana	7	16.4033	62.1125	6.35274	52.4279	65.6037	21.2047	9.80966
1	93373930	93404304	+	Ano7	protein_coding	Ano7	ensembl_havana	10	0.0001	0.549768	0.0001	0.891729	0.377132	0.785457	0.0001
8	71476019	71485964	-	Ano8	protein_coding	Ano8	ensembl_havana	9	34.1735	37.3775	7.50776	27.8189	37.7033	7.06831	17.8881
7	141101212	141117807	-	Ano9	protein_coding	Ano9	ensembl_havana	8	0.0001	1.6491	0.0001	2.49666	0.754165	0.0001	0.0001
11	33394879	33395267	-	Anp32-ps	processed_pseudogene	Anp32-ps	havana	3	2.73397	8.24512	4.04269	3.03164	7.54075	0.785457	2.88526
9	62341293	62378813	+	Anp32a	protein_coding	Anp32a	ensembl_havana	14	124.391	178.093	147.266	109.136	133.847	150.003	147.143
4	46450902	46472658	+	Anp32b	protein_coding	Anp32b	ensembl_havana	10	39.6412	77.5032	65.259	57.5993	69.374	73.0383	60.0115
4	143389659	143390417	+	Anp32b-ps1	processed_pseudogene	Anp32b-ps1	havana	4	4.1009	10.4438	4.04269	5.5282	7.54075	2.35617	4.03933
3	95929246	95947391	+	Anp32e	protein_coding	Anp32e	ensembl_havana	12	38.2743	99.49	72.1892	88.0931	75.4066	51.8336	73.2833
[truncated: 21,148 more rows]
