# Supplementary material for: Deciphering Molecular and Phenotypic Changes Associated with Early Autoimmune Disease in the Aire-Deficient Mouse Model of Sjögren’s Syndrome
Source: Int J Mol Sci. 2018 Nov 17;19(11):3628. doi: 10.3390/ijms19113628 (PMC6274681; doi:10.3390/ijms19113628)
Supplement: Supplementary file 1 [file ijms-19-03628-s001.zip › Table S2. Aire_LG_RNAseq_5weeks_gene_counts_p=0.01.txt]

Chromosome	Start	Stop	Strand	Gene Symbol	gene_biotype	gene_name	gene_source	gene_version	AS001_S69_R1	AS002_S70_R1	AS005_S73_R1	AS008_S76_R1	AS009_S77_R1	AS012_S4_R1_001.fastq	AS014_S6_R1_001.fastq
16	31947050	31948495	-	0610012G03Rik	protein_coding	0610012G03Rik	havana	1	113.456	67.6092	127.63	61.3442	44.4899	120.945	118.869
2	156863128	156873564	+	1110008F13Rik	protein_coding	1110008F13Rik	ensembl_havana	3	203.673	87.3973	214.835	87.9146	91.2418	201.051	215.81
2	32377097	32381939	-	1110008P14Rik	protein_coding	1110008P14Rik	ensembl_havana	4	231.012	100.039	192.312	70.6171	84.4554	211.261	190.998
9	50762828	50775521	-	1110032A03Rik	protein_coding	1110032A03Rik	ensembl_havana	10	72.4476	36.8278	120.7	50.4663	50.5224	79.3211	108.482
2	91275068	91444705	-	1110051M20Rik	protein_coding	1110051M20Rik	ensembl_havana	18	2.73397	14.8411	5.19771	9.27304	9.80294	3.14153	4.03933
4	124849080	124851197	-	1110065P20Rik	protein_coding	1110065P20Rik	ensembl_havana	10	205.04	47.8212	170.366	71.152	48.2602	175.135	158.107
9	94517864	94538082	-	1190002N15Rik	protein_coding	1190002N15Rik	ensembl_havana	7	6.83477	17.0398	9.2403	19.2593	35.8182	7.85367	12.1178
7	132874739	132931198	-	1500002F19Rik	processed_transcript	1500002F19Rik	havana	2	68.3468	6.04644	107.995	46.5431	13.9503	146.862	99.8268
10	89686371	89700867	+	1500026H17Rik	bidirectional_promoter_lncRNA	1500026H17Rik	havana	1	6.83477	3.84777	17.903	5.17155	6.40965	15.7072	23.0814
16	33379854	33380728	-	1700007L15Rik	bidirectional_promoter_lncRNA	1700007L15Rik	havana	2	9.56864	4.94711	21.9456	7.66811	4.90152	13.3512	17.3111
10	43525133	43540995	-	1700021F05Rik	protein_coding	1700021F05Rik	ensembl_havana	11	45.1089	23.6358	83.7394	42.6199	33.933	87.1747	90.0172
1	151852403	152090126	-	1700025G04Rik	protein_coding	1700025G04Rik	ensembl_havana	16	6.83477	50.0199	8.08528	46.1865	34.6871	20.4194	9.80966
18	38238405	38250566	-	1700086O06Rik	lincRNA	1700086O06Rik	ensembl	7	35.5404	6.04644	37.5384	25.5007	11.6881	40.8386	50.202
3	88171556	88177786	-	1700113A16Rik	antisense	1700113A16Rik	havana	5	21.871	5.49678	34.0733	14.4445	10.557	16.4926	40.9694
3	157925220	157938356	+	1810013D15Rik	antisense	1810013D15Rik	ensembl_havana	13	8.20171	0.549768	4.6202	2.49666	0.754165	6.28295	4.61636
6	91440987	91441756	+	1810044D09Rik	lincRNA	1810044D09Rik	havana	1	41.0081	13.1921	45.0461	17.8327	13.1962	51.0483	44.4316
7	65212814	65213430	-	1810049I09Rik	lincRNA	1810049I09Rik	havana	1	16.4033	1.6491	19.058	5.17155	4.90152	13.3512	21.3503
9	22196963	22213861	-	1810064F22Rik	antisense	1810064F22Rik	ensembl_havana	2	16.4033	3.29811	28.8757	8.73807	3.39339	25.1315	23.6584
12	111961375	111966978	-	2010107E04Rik	protein_coding	2010107E04Rik	ensembl_havana	6	94.3186	61.0132	91.8246	35.6653	35.4411	113.877	88.8631
8	70776815	70777824	+	2010320M18Rik	lincRNA	2010320M18Rik	havana	1	68.3468	32.4305	53.7088	33.7037	21.868	58.9018	70.3981
5	36447611	36464854	-	2210406O10Rik	lincRNA	2210406O10Rik	ensembl_havana	6	10.9356	2.74844	16.748	5.88485	2.26229	6.28295	14.4259
6	31220351	31337405	+	2210408F21Rik	processed_transcript	2210408F21Rik	havana	7	24.6049	9.89412	27.7207	12.3046	8.67184	18.8487	26.5436
9	63394447	63399247	-	2300009A05Rik	protein_coding	2300009A05Rik	ensembl_havana	8	41.0081	19.2385	50.2437	29.2455	16.2125	28.2729	54.8182
9	73039718	73042780	+	2310009A05Rik	processed_transcript	2310009A05Rik	havana	2	42.3751	24.1855	58.3289	25.3224	20.7369	46.3361	47.3168
19	46348201	46350303	-	2310034G01Rik	protein_coding	2310034G01Rik	havana	2	2.73397	0.549768	9.81781	2.14001	1.1312	3.92688	13.8489
17	46772635	46773408	+	2310039H08Rik	protein_coding	2310039H08Rik	ensembl	5	113.456	30.7815	111.46	40.6584	32.8019	105.238	103.866
5	24447908	24448490	+	2310074N15Rik	lincRNA	2310074N15Rik	havana	1	8.20171	1.09944	16.1705	7.66811	1.1312	8.63902	17.3111
17	56607452	56609772	-	2410015M20Rik	protein_coding	2410015M20Rik	ensembl	5	191.371	99.49	149.576	57.7777	60.7023	186.13	155.799
8	57488054	57508878	+	2500002B13Rik	processed_transcript	2500002B13Rik	havana	2	9.56864	3.84777	19.6355	8.91639	4.14745	16.4926	15.003
7	126648543	126649595	-	2510046G10Rik	antisense	2510046G10Rik	ensembl_havana	2	21.871	4.94711	15.0154	8.20309	6.03262	15.7072	22.5044
4	118526999	118530229	+	2610528J11Rik	protein_coding	2610528J11Rik	ensembl_havana	12	84.75	30.2318	88.937	47.9697	36.5722	75.3943	90.5942
19	32389216	32391185	+	2700046G09Rik	lincRNA	2700046G09Rik	ensembl	1	17.7702	7.14578	28.8757	14.0878	12.0651	20.4194	31.7369
17	94750100	94775133	+	2700099C18Rik	transcribed_unprocessed_pseudogene	2700099C18Rik	havana	7	1.36703	6.59611	0.577613	9.98634	2.63933	0.785457	1.7312
6	149309414	149335664	+	2810474O19Rik	protein_coding	2810474O19Rik	ensembl_havana	16	21.871	47.8212	13.8604	50.8229	51.6534	20.4194	21.3503
2	163419795	163420362	+	2900093K20Rik	antisense	2900093K20Rik	havana	1	30.0727	15.3908	26.5657	18.011	8.67184	32.9851	26.5436
9	41327260	41655484	+	3110039I08Rik	processed_transcript	3110039I08Rik	havana	13	5.93169	13.1574	4.30823	15.6186	10.4836	1.38324	1.2196
1	6209866	6215294	-	4732440D04Rik	antisense	4732440D04Rik	ensembl_havana	2	2.73397	8.79478	1.73264	9.45137	7.16371	2.35617	2.30823
17	31557126	31559114	+	4833413E03Rik	lincRNA	4833413E03Rik	ensembl_havana	12	4.1009	0.549768	3.46518	1.96168	0.377132	5.4976	6.34746
2	85483594	85519025	-	4833423E24Rik	protein_coding	4833423E24Rik	ensembl_havana	1	5.46784	45.0729	16.1705	53.6762	41.4736	14.1365	12.1178
7	109752320	109755279	+	4930431P19Rik	transcribed_processed_pseudogene	4930431P19Rik	havana	1	21.8711	8.24512	24.8331	16.9411	4.90152	19.634	26.5436
10	124469074	124524489	+	4930503E24Rik	transcribed_processed_pseudogene	4930503E24Rik	havana	1	16.4033	7.69545	10.9728	6.59816	7.16371	16.4926	15.003
1	160044382	160080209	+	4930523C07Rik	protein_coding	4930523C07Rik	ensembl_havana	8	9.56864	100.589	17.903	61.8792	72.3903	12.5658	16.734
9	35116728	35130923	+	4930581F22Rik	processed_transcript	4930581F22Rik	ensembl_havana	12	1.36703	10.4438	2.88766	8.73807	7.16371	2.35617	2.30823
10	116949757	116963280	+	4933412E12Rik	bidirectional_promoter_lncRNA	4933412E12Rik	havana	1	2.73397	39.0265	4.04269	16.4061	22.9991	2.35617	5.77043
11	72153929	72207460	-	4933427D14Rik	protein_coding	4933427D14Rik	ensembl_havana	14	8.20171	25.8345	10.3953	22.4692	18.0976	10.2097	12.6948
1	172538133	172558130	-	4933439K11Rik	processed_transcript	4933439K11Rik	havana	9	20.5041	8.24512	30.0308	13.9095	8.29481	14.1365	25.3895
X	105037197	105079610	-	5530601H04Rik	processed_transcript	5530601H04Rik	havana	7	6.83477	23.6358	12.7054	26.0357	19.6058	7.06831	12.6948
8	25101216	25109987	+	5830408C22Rik	processed_transcript	5830408C22Rik	havana	1	2.73397	23.0861	1.73264	11.7696	7.16371	0.785457	2.88526
2	29245107	29253007	-	6530402F18Rik	processed_transcript	6530402F18Rik	ensembl_havana	9	1.54163	19.9151	2.88766	17.5092	26.5466	0.785457	1.7312
19	45818144	45998489	-	9130011E15Rik	protein_coding	9130011E15Rik	ensembl	9	12.3025	25.8345	8.66279	20.5076	18.4747	8.63902	13.2719
5	65979358	66004286	-	9130230L23Rik	protein_coding	9130230L23Rik	ensembl_havana	13	240.581	80.2516	288.179	126.968	119.896	234.036	283.9
15	98567324	98569584	+	9330020H09Rik	antisense	9330020H09Rik	ensembl_havana	1	17.7702	9.89412	29.4532	17.6544	11.3111	25.9169	34.6221
4	156109982	156127266	+	9430015G10Rik	protein_coding	9430015G10Rik	ensembl_havana	13	25.9719	48.9205	16.1705	36.2003	47.1292	11.7804	19.0422
4	122689275	122705130	+	9530002B09Rik	protein_coding	9530002B09Rik	ensembl_havana	3	367.705	73.6556	250.641	89.698	135.732	291.367	244.085
17	23743234	23754066	+	9530082P21Rik	antisense	9530082P21Rik	havana	7	5.46784	42.3245	3.46518	27.6406	26.0153	1.57081	5.77043
1	138161820	138167684	-	A130071D04Rik	TEC	A130071D04Rik	havana	1	4.1009	37.3775	0.577613	16.9411	16.2125	0.785457	0.577133
2	25705850	25709717	-	A230005M16Rik	antisense	A230005M16Rik	havana	1	23.238	12.6425	64.104	20.1509	11.6881	36.1265	64.0507
9	20868642	20874308	+	A230050P20Rik	protein_coding	A230050P20Rik	ensembl_havana	14	5.46784	112.682	8.66279	47.6131	67.4888	10.2097	9.23262
15	83226722	83251775	-	A4galt	protein_coding	A4galt	ensembl_havana	13	1.36703	12.0928	2.31015	9.45137	11.6881	1.57081	4.61636
1	85717083	85778644	-	A630001G21Rik	protein_coding	A630001G21Rik	ensembl_havana	16	1.36703	91.7947	5.77523	41.7284	44.8669	7.06831	5.19339
5	122989354	122998346	+	A930024E05Rik	antisense	A930024E05Rik	ensembl_havana	5	1.36703	17.0398	7.50776	14.4445	10.934	2.35617	5.19339
9	21526176	21545334	+	AB124611	protein_coding	AB124611	ensembl_havana	13	6.83477	141.814	3.46518	52.4278	71.2591	3.14153	5.77043
13	111882396	111884178	-	AC113060.1	processed_pseudogene	AC113060.1	havana	1	3.52379	12.4691	0.893328	6.25185	8.74734	0.809898	0.892586
12	101968090	101977069	-	AC121965.1	bidirectional_promoter_lncRNA	AC121965.1	havana	1	64.246	41.7749	55.4413	23.7174	23.7531	78.5357	61.7426
16	53983928	53986085	+	AC125028.1	processed_pseudogene	AC125028.1	havana	1	2.73397	10.9935	2.88766	8.55974	6.03262	0.785457	2.30823
16	23127793	23128923	+	AC125396.2	bidirectional_promoter_lncRNA	AC125396.2	havana	1	6.83477	1.09944	9.81781	4.8149	1.50823	5.4976	10.9637
15	99875540	99877596	+	AC138177.5	processed_transcript	AC138177.5	havana	1	16.4033	4.94711	27.1432	7.48979	7.54075	29.0583	38.0843
9	59672814	59676701	+	AC160637.1	TEC	AC160637.1	havana	1	4.29304	18.3129	1.46007	19.7829	16.9591	1.02263	3.38228
12	118231595	118234565	-	AC163032.1	lincRNA	AC163032.1	havana	1	1.36703	9.89412	1.73264	5.70653	6.40965	1.57081	2.30823
4	53261356	53270233	-	AI427809	lincRNA	AI427809	ensembl_havana	2	1.36703	8.79478	1.73264	9.45137	9.80294	2.35617	1.15417
12	76546972	76547944	-	AI463170	antisense	AI463170	havana	1	140.794	61.5629	158.238	64.1975	52.7846	175.135	155.799
13	37657022	37667735	-	AI463229	lincRNA	AI463229	havana	1	58.7783	14.8411	65.259	32.4554	28.2775	54.9751	73.8603
7	127091359	127093987	+	AI467606	protein_coding	AI467606	ensembl_havana	6	15.0364	80.8013	17.3255	40.3017	52.0305	15.7072	18.4651
11	83223576	83226605	+	AI662270	processed_transcript	AI662270	havana	8	6.83477	50.9639	1.15513	36.5535	45.8585	1.57081	0.231825
7	75769038	75782100	-	AU020206	lincRNA	AU020206	havana	2	10.9356	219.317	15.5929	131.783	141.387	14.1365	21.9273
19	11047617	11050567	-	AW112010	lincRNA	AW112010	ensembl_havana	4	8.20171	151.708	16.1705	73.1137	85.5864	9.42438	13.8489
7	97550331	97579498	-	Aamdc	protein_coding	Aamdc	ensembl_havana	16	65.6129	32.9802	72.7667	30.3155	31.2938	56.5458	80.7847
6	23072173	23132987	-	Aass	protein_coding	Aass	ensembl_havana	13	116.19	22.5365	157.661	81.495	75.7836	120.16	145.989
11	120007313	120047168	-	Aatk	protein_coding	Aatk	ensembl_havana	15	6.83477	18.6888	8.66279	17.476	21.868	5.4976	5.77043
4	53030787	53159896	-	Abca1	protein_coding	Abca1	ensembl_havana	4	8.20171	63.2119	21.9456	82.7433	88.2256	23.5608	21.9273
2	25428703	25448541	+	Abca2	protein_coding	Abca2	ensembl_havana	18	38.2743	129.172	24.8331	74.5403	104.438	25.9169	27.1206
10	79996494	80015573	+	Abca7	protein_coding	Abca7	ensembl_havana	15	38.2743	116.529	28.2982	55.2812	68.243	30.629	36.9302
11	110100749	110168197	-	Abca9	protein_coding	Abca9	ensembl_havana	7	1.36703	6.04644	4.6202	16.5844	19.6058	1.57081	4.03933
2	69238282	69342617	-	Abcb11	protein_coding	Abcb11	ensembl_havana	15	10.9356	2.19877	19.6355	10.6997	4.52449	21.9901	20.7733
16	14361558	14475738	+	Abcc1	protein_coding	Abcc1	ensembl_havana	17	10.9356	38.4768	12.7054	35.4869	38.8344	15.7072	12.1178
11	94343295	94392998	-	Abcc3	protein_coding	Abcc3	ensembl_havana	16	19.1372	50.5695	17.3255	49.0397	41.0966	13.3512	19.0422
11	94343295	94392998	-	Abcc3	protein_coding	Abcc3	ensembl_havana	16	19.1372	50.5695	17.3255	49.0397	41.0966	13.3512	19.0422
16	20331303	20426395	-	Abcc5	protein_coding	Abcc5	ensembl_havana	16	8.20171	58.8145	5.19771	49.5747	45.621	5.4976	5.77043
X	73716597	73738535	+	Abcd1	protein_coding	Abcd1	ensembl_havana	14	32.8065	134.119	47.3561	67.7639	82.5702	31.4144	54.2412
15	91145871	91191800	-	Abcd2	protein_coding	Abcd2	ensembl_havana	9	8.20171	9.89412	4.6202	5.34988	17.3436	3.92688	4.61636
12	84601464	84617414	-	Abcd4	protein_coding	Abcd4	ensembl_havana	6	16.4033	28.0332	12.1279	23.0041	27.1464	5.4976	10.9637
17	31057698	31115778	+	Abcg1	protein_coding	Abcg1	ensembl_havana	6	13.6694	146.212	16.1705	79.3551	97.2744	12.5658	13.2719
5	135009152	135012176	+	Abhd11	protein_coding	Abhd11	ensembl_havana	14	246.048	102.788	210.215	104.499	112.356	240.319	210.617
5	135012114	135013254	-	Abhd11os	transcribed_unitary_pseudogene	Abhd11os	havana	8	205.04	60.4635	164.014	57.7777	57.309	225.397	167.916
7	79273199	79365509	+	Abhd2	protein_coding	Abhd2	ensembl_havana	12	54.6775	108.285	52.5537	121.797	126.306	65.9701	49.0479
14	8002902	8056764	+	Abhd6	protein_coding	Abhd6	ensembl_havana	14	1.36703	15.3908	5.19771	15.5144	9.42591	4.71224	3.4623
11	95830074	95842477	-	Abi3	protein_coding	Abi3	ensembl_havana	15	6.83477	146.761	8.08528	61.1657	85.2094	6.28295	5.19339
2	26842503	26864980	-	Abo	protein_coding	Abo	ensembl_havana	15	132.593	29.1325	187.114	92.195	81.816	150.788	171.379
11	76416734	76622315	-	Abr	protein_coding	Abr	ensembl_havana	18	23.238	115.43	42.1585	102.359	104.061	38.4826	44.4316
11	69881567	69895540	-	Acap1	protein_coding	Acap1	ensembl_havana	12	1.36703	276.483	2.31015	78.1069	167.402	1.57081	2.88526
16	31092412	31201246	-	Acap2	protein_coding	Acap2	ensembl_havana	11	20.5041	51.1192	41.581	81.495	65.2266	29.8436	30.5828
2	93833467	93849944	-	Accs	protein_coding	Accs	ensembl_havana	14	10.9356	24.7352	7.50776	21.7559	18.0976	4.71224	13.2719
13	24817948	24831541	-	Acot13	protein_coding	Acot13	ensembl_havana	7	56.0444	42.3245	83.1619	28.1756	22.245	58.1165	74.4373
2	91202885	91214099	+	Acp2	protein_coding	Acp2	ensembl_havana	15	19.1372	140.165	48.5112	107.709	105.192	29.0583	41.5464
9	54604877	54661871	-	Acsbg1	protein_coding	Acsbg1	ensembl_havana	11	5.46784	31.8808	4.6202	24.0741	21.868	3.92688	3.4623
11	94557102	94601872	-	Acsf2	protein_coding	Acsf2	ensembl_havana	3	19.1372	66.5099	10.9728	23.3608	47.5062	14.1365	13.2719
6	83512905	83536266	-	Actg2	protein_coding	Actg2	ensembl_havana	14	5.46784	26.9338	16.1705	30.4938	30.5397	3.14153	13.2719
15	101128522	101145337	+	Acvrl1	protein_coding	Acvrl1	ensembl_havana	16	45.1089	106.086	38.1159	78.285	87.8487	36.1265	42.1235
19	3986661	3990008	+	Acy3	protein_coding	Acy3	ensembl	9	1.36703	11.5431	3.46518	7.13313	7.54075	1.57081	4.03933
12	85272398	85288439	-	Acyp1	protein_coding	Acyp1	ensembl_havana	15	42.3751	23.6358	53.1313	20.6859	13.5733	29.8436	45.0087
2	163726584	163750240	-	Ada	protein_coding	Ada	ensembl_havana	3	1.36703	32.9802	6.35274	33.1687	26.0153	10.2097	11.5408
7	133883199	134232147	-	Adam12	protein_coding	Adam12	ensembl_havana	11	2.73397	8.24512	4.04269	10.5213	10.18	2.35617	2.88526
12	21323509	21373633	-	Adam17	protein_coding	Adam17	ensembl_havana	16	35.5404	101.139	32.3408	78.4635	89.3568	29.0583	31.1599
11	46055992	46147344	+	Adam19	protein_coding	Adam19	ensembl_havana	16	5.46784	81.3509	4.04269	48.6831	56.5549	5.4976	6.92449
7	139978932	139992563	-	Adam8	protein_coding	Adam8	ensembl_havana	16	5.46784	40.1258	4.04269	34.7736	38.8344	10.2097	7.50152
14	68563380	68582096	-	Adamdec1	protein_coding	Adamdec1	ensembl_havana	8	2.73397	8.79478	3.46518	12.1263	9.42591	4.71224	1.7312
17	33524204	33553783	+	Adamts10	protein_coding	Adamts10	ensembl_havana	16	36.9073	114.881	11.5504	60.6309	85.9635	17.2779	23.6584
10	61197112	61273439	-	Adamts14	protein_coding	Adamts14	ensembl_havana	12	6.83477	36.8278	2.88766	26.749	38.0804	5.4976	2.88526
9	90163069	90208072	+	Adamts7	protein_coding	Adamts7	ensembl_havana	15	1.36703	6.59611	1.15513	4.45825	5.65558	0.785457	1.7312
5	139271876	139325623	-	Adap1	protein_coding	Adap1	ensembl_havana	16	4.1009	118.179	1.73264	38.1618	47.8832	5.4976	1.7312
3	89715022	89753447	+	Adar	protein_coding	Adar	ensembl_havana	16	36.9073	187.987	31.7633	187.778	206.614	61.2579	43.8546
10	77290726	77418271	-	Adarb1	protein_coding	Adarb1	ensembl_havana	15	8.20171	7.69545	9.81781	16.5844	11.3111	7.06831	13.2719
12	4133103	4213526	+	Adcy3	protein_coding	Adcy3	ensembl_havana	15	8.20171	26.3842	4.6202	17.476	19.9828	4.71224	6.34746
16	35154877	35305739	+	Adcy5	protein_coding	Adcy5	ensembl_havana	9	9.56864	17.5895	3.46518	10.343	26.7694	3.14153	4.61636
8	88272403	88329963	+	Adcy7	protein_coding	Adcy7	ensembl_havana	13	10.9356	138.516	9.81781	107.709	123.667	7.06831	11.5408
6	55451978	55501452	+	Adcyap1r1	protein_coding	Adcyap1r1	ensembl_havana	12	5.46784	39.5762	19.058	43.3333	41.8507	12.5658	21.3503
8	27085583	27123437	+	Adgra2	protein_coding	Adgra2	ensembl_havana	15	9.56864	31.3312	8.66279	21.0426	31.2938	7.85367	13.2719
4	129984870	130022634	+	Adgrb2	protein_coding	Adgrb2	ensembl_havana	14	4.1009	13.1921	0.577613	9.45137	7.54075	1.57081	2.30823
17	57358686	57483530	+	Adgre1	protein_coding	Adgre1	ensembl	14	15.0364	88.4967	14.4379	88.0932	100.291	10.2097	14.4259
8	83723251	83741327	-	Adgre5	protein_coding	Adgre5	ensembl_havana	14	27.3388	139.616	25.4107	96.296	116.126	18.8487	25.3895
8	94923694	94943281	+	Adgrg5	protein_coding	Adgrg5	ensembl_havana	12	1.36703	47.2715	2.31015	39.4101	37.3263	0.785457	4.61636
1	9547948	9580674	+	Adhfe1	protein_coding	Adhfe1	ensembl_havana	14	86.117	17.5895	95.2897	49.9313	45.244	77.7505	98.0957
15	89322720	89324732	+	Adm2	protein_coding	Adm2	ensembl_havana	6	76.5484	5.49678	104.53	58.3127	22.622	148.432	84.8239
19	54045182	54048983	+	Adra2a	protein_coding	Adra2a	ensembl	5	4.1009	22.5365	3.46518	10.6997	9.42591	2.35617	2.88526
19	56722372	56724863	+	Adrb1	protein_coding	Adrb1	ensembl	4	5.46784	16.4901	2.31015	7.48979	9.80294	2.35617	2.30823
18	62177817	62179960	-	Adrb2	protein_coding	Adrb2	ensembl	3	4.1009	28.5828	3.46518	14.6228	21.1139	3.14153	6.92449
13	41763148	41847685	-	Adtrp	protein_coding	Adtrp	ensembl_havana	14	128.492	40.1258	164.591	72.0437	77.2917	122.516	159.838
19	56912361	57008229	-	Afap1l2	protein_coding	Afap1l2	ensembl_havana	18	2.73397	12.6425	3.46518	15.6928	9.42591	2.35617	4.03933
1	38177326	38664956	-	Aff3	protein_coding	Aff3	ensembl_havana	17	8.20171	45.6225	5.19771	27.9972	38.4574	2.35617	6.92449
10	127075284	127093170	+	Agap2	protein_coding	Agap2	ensembl_havana	9	2.73397	85.7483	2.88766	32.2771	63.3414	0.785457	3.4623
17	34597862	34600937	+	Ager	protein_coding	Ager	ensembl_havana	14	1.36703	13.7418	5.19771	7.66811	12.0651	3.14153	4.03933
17	12118704	12219646	+	Agpat4	protein_coding	Agpat4	ensembl_havana	8	6.83477	18.1391	6.35274	16.2278	20.3598	6.28295	9.23262
12	35992907	36004088	+	Agr2	protein_coding	Agr2	ensembl_havana	11	509.867	128.073	303.772	101.289	156.845	376.185	296.595
4	133011260	133078111	+	Ahdc1	protein_coding	Ahdc1	ensembl_havana	14	15.0364	67.6093	18.4805	48.8614	78.0458	16.4926	24.8125
17	35170991	35176069	-	Aif1	protein_coding	Aif1	ensembl_havana	14	6.83477	119.828	7.50776	51.7146	51.2765	8.63902	12.1178
10	25169090	25307871	-	Akap7	protein_coding	Akap7	ensembl_havana	16	2.73397	13.7418	3.46518	16.5844	11.6881	3.92688	4.61636
4	63367125	63403355	-	Akna	protein_coding	Akna	ensembl_havana	11	5.46784	240.205	6.93025	106.817	200.581	6.28295	6.92449
6	34354119	34368464	+	Akr1b8	protein_coding	Akr1b8	ensembl_havana	6	2.73397	16.4901	4.6202	22.2908	19.9828	10.9951	6.92449
13	4132615	4150655	-	Akr1c18	protein_coding	Akr1c18	ensembl_havana	14	322.596	25.2848	239.09	97.1877	115.749	269.377	241.776
1	177020073	177258204	-	Akt3	protein_coding	Akt3	ensembl_havana	16	1.36703	43.4239	4.04269	30.1372	38.4574	9.42438	4.61636
19	3913493	3929762	-	Aldh3b1	protein_coding	Aldh3b1	ensembl	8	10.9356	35.1788	2.88766	25.8573	19.9828	2.35617	5.19339
19	3972328	3981646	+	Aldh3b2	protein_coding	Aldh3b2	ensembl_havana	4	168.133	78.0529	171.521	88.8064	87.0945	170.422	184.651
3	54735539	54751319	+	Alg5	protein_coding	Alg5	ensembl_havana	9	202.306	81.9006	207.327	98.0792	90.865	205.764	198.499
11	70315610	70322629	-	Alox12e	protein_coding	Alox12e	ensembl_havana	10	4.1009	217.119	1.73264	104.142	135.355	3.92688	4.61636
5	149264767	149288154	+	Alox5ap	protein_coding	Alox5ap	ensembl_havana	9	13.6694	70.9072	13.2829	48.3264	54.6698	9.42438	18.4651
9	110879870	110900531	+	Als2cl	protein_coding	Als2cl	ensembl_havana	15	6.83477	42.8742	4.6202	26.5707	31.2938	14.1365	8.07856
2	93642384	93681340	+	Alx4	protein_coding	Alx4	ensembl_havana	12	5.46784	14.2915	2.88766	12.4829	8.67184	3.14153	3.4623
17	24155833	24163767	-	Amdhd2	protein_coding	Amdhd2	ensembl_havana	11	42.3751	106.086	26.5657	50.1096	59.5712	30.629	40.9694
15	97244125	97247288	-	Amigo2	protein_coding	Amigo2	ensembl_havana	6	1.36703	10.9935	6.35274	19.2593	15.8355	3.92688	4.61636
9	108053159	108055702	+	Amigo3	protein_coding	Amigo3	ensembl_havana	5	73.8146	17.0398	75.0767	45.1165	39.2115	72.2529	76.7455
9	14541966	14645057	-	Amotl1	protein_coding	Amotl1	ensembl_havana	17	39.6412	68.1589	23.1006	49.753	61.8334	25.1315	30.0058
7	110768206	110812406	+	Ampd3	protein_coding	Ampd3	ensembl_havana	17	5.46784	29.1325	4.6202	34.2387	26.0153	8.63902	5.19339
9	108296853	108302303	+	Amt	protein_coding	Amt	ensembl_havana	12	106.621	31.3312	102.797	46.5431	57.686	76.965	102.712
5	140724127	140761440	+	Amz1	protein_coding	Amz1	ensembl_havana	16	4.1009	41.7748	2.88766	26.749	33.933	6.28295	2.88526
2	25272478	25285916	+	Anapc2	protein_coding	Anapc2	ensembl_havana	12	109.355	137.967	107.417	105.569	145.535	109.165	98.6727
8	18690263	18741563	-	Angpt2	protein_coding	Angpt2	ensembl_havana	6	5.46784	10.9935	4.04269	14.0878	12.0651	1.57081	5.19339
8	18690263	18741563	-	Angpt2	protein_coding	Angpt2	ensembl_havana	6	5.46784	10.9935	4.04269	14.0878	12.0651	1.57081	5.19339
9	20873808	20879728	-	Angptl6	protein_coding	Angptl6	ensembl_havana	7	15.0364	3.84777	23.1006	11.413	6.03262	15.7072	25.9666
15	27466677	27594910	+	Ank	protein_coding	Ank	ensembl_havana	7	24.6049	97.2913	38.6934	55.6378	62.2104	21.2047	30.0058
3	126921612	127499351	-	Ank2	protein_coding	Ank2	ensembl_havana	17	1.36703	12.6425	1.73264	10.343	11.6881	4.71224	2.88526
19	4270180	4283138	-	Ankrd13d	protein_coding	Ankrd13d	ensembl_havana	15	1.36703	24.7351	3.46518	11.413	15.0814	3.14153	1.15417
1	54645340	54926388	-	Ankrd44	protein_coding	Ankrd44	ensembl_havana	14	2.73397	60.4636	2.31015	45.2949	44.8669	5.4976	5.77043
10	128377115	128408705	+	Ankrd52	protein_coding	Ankrd52	ensembl_havana	9	21.8711	51.1192	6.35274	50.288	70.8822	10.9951	13.8489
9	22332012	22389189	-	Anln	protein_coding	Anln	ensembl_havana	8	1.36703	8.79478	1.15513	23.8958	4.52449	1.57081	0.577133
15	95790843	95974752	+	Ano6	protein_coding	Ano6	ensembl_havana	7	16.4033	62.1125	6.35274	52.4279	65.6037	21.2047	9.80966
5	97882783	98031044	-	Antxr2	protein_coding	Antxr2	ensembl_havana	13	19.1372	41.2252	18.4805	43.155	47.5062	16.4926	26.5436
X	163909017	163933667	+	Ap1s2	protein_coding	Ap1s2	ensembl_havana	15	1.36703	15.9405	8.08528	31.3854	26.3924	3.14153	5.19339
8	22787354	22805623	-	Ap3m2	protein_coding	Ap3m2	ensembl_havana	6	9.56864	40.1258	13.8604	29.2455	39.5885	10.9951	22.5044
10	90989311	91082771	-	Apaf1	protein_coding	Apaf1	ensembl_havana	12	2.73397	21.9868	5.77523	31.7421	21.868	3.14153	5.77043
2	22774094	22875654	+	Apbb1ip	protein_coding	Apbb1ip	ensembl_havana	14	2.73397	75.3046	4.04269	50.288	65.9808	4.71224	6.92449
2	103073675	103092645	+	Apip	protein_coding	Apip	ensembl_havana	12	38.2743	32.4305	68.7241	33.347	27.1464	54.9751	67.5129
6	122577792	122602445	-	Apobec1	protein_coding	Apobec1	ensembl_havana	14	6.83477	159.954	15.5929	100.219	121.405	14.9219	13.2719
15	79891659	79915907	+	Apobec3	protein_coding	Apobec3	ensembl_havana	18	9.56864	128.622	6.93025	66.3374	68.2429	6.28295	9.23262
7	126584942	126589113	+	Apobr	protein_coding	Apobr	ensembl_havana	12	6.83477	47.8212	8.66279	40.6584	50.1454	12.5658	8.07856
15	77044729	77057107	+	Apol6	protein_coding	Apol6	ensembl_havana	12	16.4033	32.4305	5.77523	16.0494	32.8019	4.71224	5.77043
15	77388219	77399111	-	Apol7a	protein_coding	Apol7a	ensembl_havana	14	1.36703	19.2385	8.08528	14.8012	15.4584	5.4976	5.19339
15	77729039	77736383	+	Apol9b	protein_coding	Apol9b	ensembl_havana	6	2.73397	70.3576	0.577613	49.218	70.505	1.57081	2.88526
7	123462291	123468005	+	Aqp8	protein_coding	Aqp8	ensembl_havana	11	485.26	56.6158	338.424	136.062	154.583	361.265	328.332
7	101348067	101412587	+	Arap1	protein_coding	Arap1	ensembl_havana	18	84.75	212.865	68.4839	108.158	182.636	59.616	69.009
5	62602445	62766160	-	Arap2	protein_coding	Arap2	ensembl_havana	13	6.83477	15.9405	10.3953	42.7983	24.5072	13.3512	12.6948
15	83299739	83350248	-	Arfgap3	protein_coding	Arfgap3	ensembl_havana	8	471.593	125.874	268.543	189.739	220.563	412.314	286.784
7	105634203	105640417	-	Arfip2	protein_coding	Arfip2	ensembl_havana	15	377.274	106.086	318.786	176.008	198.696	296.865	310.443
8	77250366	77517954	-	Arhgap10	protein_coding	Arhgap10	ensembl_havana	8	8.20171	31.8808	16.1705	32.0987	25.2613	14.9219	10.9637
2	113831492	113848662	-	Arhgap11a	protein_coding	Arhgap11a	ensembl_havana	14	1.36703	10.4438	3.46518	25.144	13.9503	2.35617	6.92449
2	43748824	44395954	+	Arhgap15	protein_coding	Arhgap15	ensembl_havana	15	1.36703	26.9338	0.577613	33.7037	31.2938	0.785457	1.15417
7	123279218	123369916	-	Arhgap17	protein_coding	Arhgap17	ensembl_havana	15	46.4759	124.775	47.3562	82.3866	92.7501	47.1215	42.7005
19	41766588	41802085	-	Arhgap19	protein_coding	Arhgap19	ensembl_havana	14	2.73397	31.8808	5.77523	48.1481	31.2938	2.35617	6.92449
14	33214026	33369935	+	Arhgap22	protein_coding	Arhgap22	ensembl_havana	14	9.56864	32.4305	5.19771	20.1509	22.9991	4.71224	5.19339
6	87458545	87533260	-	Arhgap25	protein_coding	Arhgap25	ensembl_havana	14	2.73397	108.834	2.31015	55.9945	67.1118	3.92688	2.30823
18	38601534	39376285	+	Arhgap26	protein_coding	Arhgap26	ensembl_havana	17	16.4033	40.1258	15.5929	49.7531	48.6372	16.4926	13.8489
11	103331497	103363693	-	Arhgap27	protein_coding	Arhgap27	ensembl_havana	17	41.0081	135.768	26.5657	73.8268	93.8813	35.3411	39.2383
11	103355701	103361093	+	Arhgap27os2	antisense	Arhgap27os2	havana	1	30.0727	5.49678	25.9882	11.413	6.40965	14.9219	20.7733
1	171388954	171410299	+	Arhgap30	protein_coding	Arhgap30	ensembl_havana	16	6.83477	184.138	9.2403	109.135	162.878	6.28295	5.19339
X	73891442	73921871	-	Arhgap4	protein_coding	Arhgap4	ensembl_havana	17	5.46784	291.99	4.6202	103.859	189.903	13.3512	10.3867
10	80016653	80031473	+	Arhgap45	protein_coding	Arhgap45	ensembl_havana	14	20.5041	487.553	15.5929	170.48	314.445	10.9951	20.7733
10	127321964	127329944	+	Arhgap9	protein_coding	Arhgap9	ensembl_havana	10	5.46784	157.205	4.04269	73.4703	109.717	3.14153	7.50153
6	136923655	136941900	-	Arhgdib	protein_coding	Arhgdib	ensembl_havana	13	41.0081	282.529	40.426	104.142	171.173	44.7654	57.1263
17	26196226	26207787	-	Arhgdig	protein_coding	Arhgdig	ensembl_havana	10	65.9416	17.0399	108.173	56.7454	41.4705	117.018	113.603
7	24902912	24926595	+	Arhgef1	protein_coding	Arhgef1	ensembl_havana	18	138.06	469.966	102.22	193.662	355.541	128.799	120.023
8	14911663	15001086	+	Arhgef10	protein_coding	Arhgef10	ensembl_havana	10	12.3025	63.2119	19.058	43.155	52.4076	10.2097	16.7341
3	88605966	88648053	+	Arhgef2	protein_coding	Arhgef2	ensembl_havana	15	13.6694	160.503	13.8604	87.3798	113.864	9.42438	12.6948
14	27114899	27403912	+	Arhgef3	protein_coding	Arhgef3	ensembl_havana	10	19.1372	113.781	32.3408	77.3936	110.094	38.4826	45.0086
4	43496142	43499696	-	Arhgef39	protein_coding	Arhgef39	ensembl_havana	14	1.36703	13.1921	0.577613	14.6228	10.557	0.785457	3.4623
14	51984719	52006252	+	Arhgef40	protein_coding	Arhgef40	ensembl_havana	16	17.7702	69.2582	17.3255	52.9629	57.686	16.4926	19.6192
X	57231485	57338730	-	Arhgef6	protein_coding	Arhgef6	ensembl_havana	12	6.83477	59.9139	4.6202	48.6831	55.0468	4.71224	6.34746
4	133679008	133756770	-	Arid1a	protein_coding	Arid1a	ensembl_havana	16	50.5767	170.947	77.3868	152.647	158.731	102.882	77.8995
15	96287518	96404993	+	Arid2	protein_coding	Arid2	ensembl_havana	19	28.7057	38.4768	61.1342	86.7998	60.1455	47.9068	69.202
9	57790353	57836794	-	Arid3b	protein_coding	Arid3b	ensembl_havana	15	15.0364	46.1722	6.93025	32.9904	38.0804	4.71224	15.58
12	71015990	71098593	+	Arid4a	protein_coding	Arid4a	ensembl_havana	17	20.5041	29.1325	15.0154	38.8751	32.0478	16.4926	12.1178
1	36307733	36324030	+	Arid5a	protein_coding	Arid5a	ensembl_havana	16	35.5404	149.51	39.271	82.03	119.142	45.5508	44.4316
14	61309753	61311937	+	Arl11	protein_coding	Arl11	ensembl_havana	8	2.73397	26.3841	2.31015	22.6475	20.3598	1.57081	0.577133
1	88673125	88702222	-	Arl4c	protein_coding	Arl4c	ensembl_havana	12	21.8711	140.165	24.8331	85.2399	96.5204	29.0583	25.9666
11	101665541	101667833	+	Arl4d	protein_coding	Arl4d	ensembl_havana	2	83.3831	29.6822	80.8519	51.0013	46.7521	115.448	77.8995
2	52397951	52424902	-	Arl5a	protein_coding	Arl5a	ensembl_havana	7	16.4033	31.3312	15.5929	40.4801	31.2938	13.3512	13.8489
7	118118891	118129663	-	Arl6ip1	protein_coding	Arl6ip1	ensembl_havana	9	42.3751	170.397	53.1313	103.786	132.715	62.0433	61.1656
11	115475667	115490468	+	Armc7	protein_coding	Armc7	ensembl_havana	11	12.3025	46.1722	13.8604	32.0988	41.4737	10.2097	14.4259
X	134804145	134809222	-	Armcx2	protein_coding	Armcx2	ensembl_havana	13	10.9356	18.1391	8.08528	17.8327	22.245	3.14153	6.34746
10	4432467	4455142	+	Armt1	protein_coding	Armt1	ensembl_havana	15	15.0364	29.6822	27.1432	36.7353	31.6708	29.8436	32.3139
7	79925361	79935360	-	Arpin	protein_coding	Arpin	ensembl_havana	5	124.391	43.4238	130.518	72.4004	58.0631	86.3893	137.911
11	70432635	70440829	+	Arrb2	protein_coding	Arrb2	ensembl_havana	15	28.7057	202.278	34.0733	110.919	145.535	36.1265	38.0843
15	89472476	89477426	-	Arsa	protein_coding	Arsa	ensembl_havana	14	34.1735	72.0066	19.058	51.1797	55.4238	17.2779	24.8125
13	93771630	93943017	+	Arsb	protein_coding	Arsb	ensembl_havana	7	31.4396	69.8079	32.9183	72.5787	74.6525	21.2047	47.8938
6	136848451	136857734	-	Art4	protein_coding	Art4	ensembl_havana	2	98.4194	15.9405	97.5997	57.0644	50.5224	82.4625	105.597
19	46707443	46741096	+	As3mt	protein_coding	As3mt	ensembl	7	8.20171	41.7748	4.04269	14.2662	14.3273	2.35617	6.34746
15	64086857	64382920	-	Asap1	protein_coding	Asap1	ensembl_havana	16	15.0364	54.4172	19.6355	49.0398	51.6535	19.634	17.3111
11	102268743	102279463	+	Asb16	protein_coding	Asb16	ensembl_havana	4	35.5404	4.94711	45.6236	19.9726	15.8355	25.1315	43.2776
12	103321142	103356002	-	Asb2	protein_coding	Asb2	ensembl_havana	14	10.9356	47.8212	9.81782	28.1756	22.9991	7.85367	11.5408
7	142966829	142969265	-	Ascl2	protein_coding	Ascl2	ensembl_havana	6	72.4476	20.8875	72.7667	44.2249	37.7033	103.667	66.9359
8	83955507	83970198	+	Asf1b	protein_coding	Asf1b	ensembl_havana	8	2.73397	32.9802	4.6202	29.4239	25.2613	2.35617	6.92449
11	70054085	70057895	+	Asgr1	protein_coding	Asgr1	ensembl_havana	15	207.774	21.9868	147.843	55.1028	49.3913	178.276	128.679
5	130011258	130029248	-	Asl	protein_coding	Asl	ensembl_havana	15	330.798	108.285	219.455	112.167	123.29	249.744	221.581
6	7675169	7693255	-	Asns	protein_coding	Asns	ensembl_havana	12	349.935	51.1192	280.094	156.392	165.14	391.893	289.093
13	49544443	49567566	+	Aspn	protein_coding	Aspn	ensembl_havana	14	5.46784	2.74844	3.46518	6.95481	11.3111	1.57081	9.23262
19	9109868	9135637	-	Asrgl1	protein_coding	Asrgl1	ensembl_havana	8	47.8428	90.1456	206.172	119.3	171.927	139.794	73.2833
2	31470207	31520673	+	Ass1	protein_coding	Ass1	ensembl_havana	9	4.1009	18.6888	4.04269	12.6612	13.1962	1.57081	2.30823
12	4917353	5047395	+	Atad2b	protein_coding	Atad2b	ensembl_havana	5	13.6694	21.4371	11.5504	38.3402	27.9005	8.63902	12.6948
11	80089400	80135795	+	Atad5	protein_coding	Atad5	ensembl_havana	14	1.36703	6.59611	1.73264	11.9479	6.40965	0.785457	2.30823
1	191170296	191218040	-	Atf3	protein_coding	Atf3	ensembl_havana	13	6.83477	63.7616	17.903	37.8052	40.3425	10.9951	12.1178
15	80255184	80257542	+	Atf4	protein_coding	Atf4	ensembl_havana	8	691.671	248.45	408.3	190.987	238.284	580.376	392.38
11	43149877	43262286	+	Atp10b	protein_coding	Atp10b	ensembl_havana	7	8.20171	21.9868	5.77523	28.7106	21.868	10.2097	4.61636
5	72203329	72298776	+	Atp10d	polymorphic_pseudogene	Atp10d	ensembl_havana	17	4.1009	50.5695	10.3953	39.9451	41.8507	7.06831	12.1178
16	29231851	29378733	-	Atp13a5	protein_coding	Atp13a5	ensembl_havana	13	58.7783	12.0928	53.7088	22.4692	33.556	38.4826	58.2805
11	72961169	72993045	+	Atp2a3	protein_coding	Atp2a3	ensembl_havana	15	30.0727	438.636	51.9762	121.619	236.023	44.7654	48.4709
1	133699457	133801042	-	Atp2b4	protein_coding	Atp2b4	ensembl_havana	17	12.3025	40.1258	17.903	45.1165	42.6048	14.1365	13.8489
16	84827866	84835626	-	Atp5j	protein_coding	Atp5j	ensembl_havana	13	226.911	103.887	143.223	61.8792	64.0956	165.71	147.143
5	145183698	145192063	-	Atp5j2	protein_coding	Atp5j2	ensembl_havana	15	140.794	78.6027	100.487	38.3402	45.9981	124.872	95.7876
5	108433244	108434449	-	Atp5k	protein_coding	Atp5k	ensembl_havana	16	76.5484	41.2252	50.8212	19.081	23.3761	61.2579	53.0871
16	91684398	91931688	-	Atp5o	protein_coding	Atp5o	ensembl_havana | havana	1 | 11	161.298	83.5496	135.716	51.5363	61.4622	150.789	133.295
17	24163866	24169703	-	Atp6v0c	protein_coding	Atp6v0c	ensembl_havana	13	5.46784	18.6888	0.577613	11.2346	15.8355	1.57081	2.88526
6	48537615	48541802	+	Atp6v0e2	protein_coding	Atp6v0e2	ensembl_havana	7	13.6694	41.2252	5.19771	23.8958	20.3598	3.92688	13.2719
5	67618140	67847435	-	Atp8a1	protein_coding	Atp8a1	ensembl_havana	15	10.9356	59.3642	21.9456	69.0121	48.6373	21.9901	28.2747
3	89939481	89963509	-	Atp8b2	protein_coding	Atp8b2	ensembl_havana	12	12.3025	70.3576	4.04269	43.3333	53.9157	5.4976	9.23262
13	45549755	45965009	-	Atxn1	protein_coding	Atxn1	ensembl_havana	16	21.8711	31.3312	32.3408	52.2496	38.8344	35.3411	24.2355
3	108202222	108210935	-	Atxn7l2	protein_coding	Atxn7l2	ensembl_havana	17	4.1009	27.4835	5.19771	15.8711	16.2125	4.71224	6.92449
2	172356190	172370536	-	Aurka	protein_coding	Aurka	ensembl_havana	15	2.73397	24.1855	1.15513	36.0219	15.8355	3.92688	4.61636
11	69045647	69051665	+	Aurkb	protein_coding	Aurkb	ensembl_havana	12	1.36703	29.6822	0.577613	31.0288	18.4747	1.57081	1.7312
2	112492964	112634574	+	Aven	protein_coding	Aven	ensembl_havana	14	58.7783	22.5365	92.4022	46.0082	34.6871	74.609	91.7483
7	25757273	25788706	-	Axl	protein_coding	Axl	ensembl_havana	16	75.1815	174.794	68.7241	144.978	173.812	49.4776	85.4009
5	137981520	137990234	+	Azgp1	protein_coding	Azgp1	ensembl_havana	6	116.189	13.7418	155.351	66.3372	68.243	127.228	141.373
2	101560781	101649533	-	B230118H07Rik	protein_coding	B230118H07Rik	ensembl_havana	16	83.3831	24.7351	135.138	51.3579	45.621	125.657	125.793
7	25626654	25635101	+	B3gnt8	protein_coding	B3gnt8	ensembl_havana	7	12.3025	76.9536	2.88766	22.1125	29.7856	7.85367	8.07856
8	105252638	105255154	-	B3gnt9	protein_coding	B3gnt9	ensembl_havana	10	4.1009	9.34445	4.6202	11.5913	10.557	3.14153	5.77043
10	127165225	127172331	+	B4galnt1	protein_coding	B4galnt1	ensembl_havana	10	278.855	339.146	249.485	193.662	289.938	296.864	252.741
1	171270328	171276897	+	B4galt3	protein_coding	B4galt3	ensembl_havana	14	31.4396	104.987	33.4958	57.2426	66.3578	35.3412	29.4288
2	167298444	167349184	-	B4galt5	protein_coding	B4galt5	ensembl_havana	13	5.46784	101.139	8.66279	49.0397	62.9645	10.9951	5.19339
11	61505144	61512932	+	B9d1	protein_coding	B9d1	ensembl_havana	12	36.9073	23.6358	67.5691	33.3471	19.6058	54.975	65.2048
7	25680780	25686559	+	B9d2	protein_coding	B9d2	ensembl_havana	7	10.9356	52.7682	5.19771	23.8957	29.4086	7.06831	8.65559
16	42955631	42955950	+	BC002163	processed_pseudogene	BC002163	havana	5	42.3751	26.3841	36.3834	12.3046	14.3273	41.624	35.1991
11	112663927	112781977	-	BC006965	processed_transcript	BC006965	ensembl_havana	16	19.1372	128.073	15.5929	48.3264	67.1118	11.7804	17.3111
11	121222588	121229323	-	BC017643	protein_coding	BC017643	ensembl_havana	14	19.1372	139.066	30.6083	82.03	108.962	30.629	34.622
15	76119517	76126597	-	BC024139	protein_coding	BC024139	ensembl_havana	16	82.9079	10.6022	72.7478	40.3019	35.4253	92.2507	68.6883
15	75216376	75222662	+	BC025446	protein_coding	BC025446	ensembl_havana	13	101.153	16.4901	136.871	67.2288	61.0793	109.165	157.53
3	95883954	95892006	-	BC028528	protein_coding	BC028528	ensembl_havana	13	8.20171	26.9338	6.93025	17.8327	13.1962	3.92688	4.03933
8	65085613	65129564	-	BC030870	protein_coding	BC030870	ensembl_havana	4	58.7783	3.84777	164.591	53.6762	18.4747	185.344	153.491
18	75005900	75009934	+	BC031181	protein_coding	BC031181	ensembl	4	131.226	72.0066	132.25	55.9944	59.9482	133.511	122.908
9	96435783	96438139	-	BC043934	lincRNA	BC043934	ensembl_havana	3	2.73397	11.5431	1.15513	3.56662	6.40965	0.785457	0.577133
7	109712181	109723851	-	BC051019	protein_coding	BC051019	ensembl_havana	15	113.456	1.09944	68.7242	25.5007	26.3924	58.9018	78.4765
16	97356742	97442937	+	Bace2	protein_coding	Bace2	ensembl_havana	7	30.0727	87.3973	24.8331	36.3786	47.8832	14.1365	26.5436
4	32238804	32586109	+	Bach2	protein_coding	Bach2	ensembl_havana	16	13.6694	53.3179	8.66279	53.4977	36.1952	24.3462	14.4259
4	40936398	40948295	-	Bag1	protein_coding	Bag1	ensembl_havana	12	293.891	133.569	251.219	101.29	134.977	270.948	240.623
2	118900377	118924529	+	Bahd1	protein_coding	Bahd1	ensembl_havana	8	36.9073	69.8079	22.5231	55.1028	60.3253	30.629	23.6584
5	144264526	144358113	-	Baiap2l1	protein_coding	Baiap2l1	ensembl_havana	7	174.968	26.3841	170.944	110.384	81.4391	215.188	166.186
17	27019810	27029010	-	Bak1	protein_coding	Bak1	ensembl_havana	13	23.238	170.397	17.3255	77.5722	103.684	21.2047	23.0814
15	25363277	25413765	-	Basp1	protein_coding	Basp1	ensembl_havana	8	12.3025	60.4635	5.19771	37.2702	38.0804	3.14153	8.07856
12	85686669	85709088	+	Batf	protein_coding	Batf	ensembl_havana	6	2.73397	65.4106	4.6202	35.3086	30.5397	1.57081	6.34746
1	191097847	191108946	+	Batf3	protein_coding	Batf3	ensembl_havana	9	5.46784	39.5762	2.88766	22.2908	19.2287	0.785457	0.577133
12	54892989	55014349	-	Baz1a	protein_coding	Baz1a	ensembl_havana	13	8.20171	19.7881	5.77523	32.812	29.4086	9.42438	4.61636
10	128091577	128129304	+	Baz2a	protein_coding	Baz2a	ensembl_havana	16	56.0444	120.377	42.1585	121.44	111.979	59.6872	48.4708
7	16308393	16318206	+	Bbc3	protein_coding	Bbc3	ensembl_havana	13	23.238	41.2252	11.5504	30.1372	30.1627	15.7072	14.4259
7	45570153	45589712	+	Bcat2	protein_coding	Bcat2	ensembl_havana	19	754.55	185.788	358.634	166.913	276.365	447.655	377.38
7	25629946	25658982	-	Bckdha	protein_coding	Bckdha	ensembl_havana	7	568.645	163.801	289.911	139.094	211.892	329.85	323.716
9	83925145	84124241	+	Bckdhb	protein_coding	Bckdhb	ensembl_havana	14	79.2823	40.1259	97.5997	47.2565	48.2602	93.4575	92.9023
7	127904082	127910222	+	Bckdk	protein_coding	Bckdk	ensembl_havana	14	576.846	183.589	376.539	178.504	243.563	397.39	347.951
11	24078056	24174124	+	Bcl11a	protein_coding	Bcl11a	ensembl_havana	15	4.1009	69.2582	5.77523	27.4623	47.1291	4.71224	7.50153
1	106538178	106714275	-	Bcl2	protein_coding	Bcl2	ensembl_havana	7	8.20171	65.4106	8.66279	45.6515	54.6698	3.92688	4.03933
9	89199209	89207828	+	Bcl2a1b	protein_coding	Bcl2a1b	ensembl_havana	1	1.36703	22.6998	0.820024	11.3906	11.4453	1.10593	1.15417
7	19808462	19822771	-	Bcl3	protein_coding	Bcl3	ensembl_havana	17	6.83477	169.298	6.35274	56.8861	83.3241	17.2779	5.19339
3	97203662	97297918	-	Bcl9	protein_coding	Bcl9	ensembl_havana	15	16.4033	86.8476	20.213	51.7146	63.7186	10.9951	28.8517
6	4076899	4086973	-	Bet1	protein_coding	Bet1	ensembl_havana	6	139.427	31.8808	192.889	87.2015	83.3242	162.569	186.959
7	140853394	140857578	-	Bet1l	protein_coding	Bet1l	ensembl_havana	9	199.572	69.8079	162.859	103.607	99.1596	219.115	154.068
3	88368616	88372744	-	Bglap3	protein_coding	Bglap3	ensembl_havana	9	396.41	145.112	199.242	84.8832	129.322	259.953	207.155
5	144190286	144194442	+	Bhlha15	protein_coding	Bhlha15	ensembl_havana	7	1442.12	371.575	673.38	411.041	636.054	1009.97	725.907
X	135797594	135891082	+	Bhlhb9	protein_coding	Bhlhb9	ensembl_havana	14	2.73397	10.9935	2.31015	14.0878	10.934	1.57081	4.61636
6	108660629	108666926	+	Bhlhe40	protein_coding	Bhlhe40	ensembl_havana	11	16.4033	73.6556	15.5929	52.6062	73.1444	15.7072	22.5044
7	15970672	16047922	-	Bicra	protein_coding	Bicra	ensembl_havana	4	19.1372	73.1058	25.9882	50.4663	64.0955	34.5558	31.1599
6	120891930	120916854	-	Bid	protein_coding	Bid	ensembl_havana	12	4.1009	57.7152	4.04269	44.5815	44.8669	8.63902	3.4623
15	100641077	100669554	-	Bin2	protein_coding	Bin2	havana	7	5.46784	136.867	2.88766	59.0259	93.5041	3.14153	2.30823
9	7848699	7873187	-	Birc3	protein_coding	Birc3	ensembl_havana	17	10.9356	101.689	18.4805	71.5088	70.5052	27.4876	19.0422
11	117849251	117855744	+	Birc5	protein_coding	Birc5	ensembl_havana	15	2.73397	33.5298	4.6202	39.0535	26.0153	5.4976	16.7341
19	40928927	40994536	-	Blnk	protein_coding	Blnk	ensembl_havana	13	10.9356	106.086	22.5231	52.2495	76.5375	20.4194	24.8125
10	128917882	128924036	-	Bloc1s1	protein_coding	Bloc1s1	ensembl_havana	7	55.2782	50.0351	59.183	26.2429	27.7989	55.4048	65.3243
19	44139266	44146447	-	Bloc1s2	protein_coding	Bloc1s2	ensembl	4	13.6694	9.89412	12.1279	8.02476	6.78668	8.63902	12.6948
5	96997689	97091868	+	Bmp2k	protein_coding	Bmp2k	ensembl_havana	13	6.83477	43.9735	5.77523	40.6584	42.6047	6.28295	6.34746
2	25706739	25707722	+	Bmyc	protein_coding	Bmyc	ensembl_havana	8	311.661	163.251	267.966	102.181	106.323	318.07	252.163
7	138890836	138909520	-	Bnip3	protein_coding	Bnip3	ensembl_havana	8	20.5041	7.14578	30.0308	13.3745	13.1962	19.634	27.1206
11	31665181	31671886	-	Bod1	protein_coding	Bod1	ensembl_havana	16	84.75	37.3775	82.5844	45.8299	45.621	88.7454	90.5942
3	96196588	96219710	-	Bola1	protein_coding	Bola1	ensembl_havana	11	113.456	36.8278	102.22	45.4731	27.5235	84.8187	91.1713
7	126695401	126699799	+	Bola2	protein_coding	Bola2	ensembl_havana	8	129.859	73.1059	112.038	52.7846	45.244	115.447	110.213
5	125441568	125460371	+	Bri3bp	protein_coding	Bri3bp	ensembl_havana	13	23.238	69.2582	25.9882	48.6831	48.2602	21.9901	27.6977
12	55836324	55869737	+	Brms1l	protein_coding	Brms1l	ensembl_havana	8	12.3025	24.1855	18.4805	30.1372	22.622	10.2097	9.80966
5	43818885	43843987	+	Bst1	protein_coding	Bst1	ensembl_havana	17	2.73397	46.1722	2.88766	21.2209	29.4086	3.92688	1.7312
8	71534255	71537457	-	Bst2	protein_coding	Bst2	ensembl_havana	8	39.6412	152.258	29.4532	67.764	95.7662	30.629	39.8154
4	117119219	117125726	-	Btbd19	protein_coding	Btbd19	ensembl_havana	11	6.83477	18.6888	8.08528	20.1509	16.2125	8.63902	7.50153
10	96617006	96622810	+	Btg1	protein_coding	Btg1	ensembl_havana	8	32.8065	141.814	30.6083	62.4142	90.1107	41.624	35.1991
1	134075170	134079121	-	Btg2	protein_coding	Btg2	ensembl_havana	6	53.3105	192.933	82.0069	105.747	139.125	62.0433	73.2833
9	44468344	44482181	+	C030014I23Rik	lincRNA	C030014I23Rik	ensembl_havana	3	19.1372	9.34445	54.2863	16.4061	18.4747	40.8386	47.8938
1	84992690	85270567	-	C130026I21Rik	protein_coding	C130026I21Rik	ensembl_havana	15	8.20171	30.2318	8.66279	30.8505	22.9991	8.63902	8.07856
6	7844842	7875688	+	C1galt1	protein_coding	C1galt1	ensembl_havana	5	1.36703	25.8345	6.93025	26.0357	31.6708	4.71224	3.4623
4	136889804	136893066	-	C1qc	protein_coding	C1qc	ensembl_havana	5	121.657	344.092	77.3868	128.751	207.368	83.2479	96.9416
11	118428203	118449964	+	C1qtnf1	protein_coding	C1qtnf1	ensembl_havana	14	25.9719	43.9735	18.4805	26.749	66.3578	10.2097	19.6192
2	90885860	90890526	+	C1qtnf4	protein_coding	C1qtnf4	ensembl_havana	5	39.6412	9.89412	30.0308	13.1962	7.16371	23.5608	34.6221
6	124512405	124523444	+	C1ra	protein_coding	C1ra	ensembl_havana	10	24.6049	112.682	21.3681	62.4141	76.5376	15.7072	23.6584
16	48994185	49019710	+	C330027C09Rik	protein_coding	C330027C09Rik	ensembl_havana	13	1.36703	8.79478	2.31015	15.1578	9.80294	0.785457	1.15417
6	122847138	122856162	-	C3ar1	protein_coding	C3ar1	ensembl_havana	8	8.20171	58.2649	10.3953	89.3414	67.1118	3.92688	10.9637
17	34728380	34743883	-	C4b	protein_coding	C4b	ensembl_havana	4	61.5121	189.086	23.6781	102.181	177.959	18.0633	27.6977
7	16246743	16259541	-	C5ar1	protein_coding	C5ar1	ensembl_havana	6	8.20171	40.1259	4.04269	42.0851	32.0478	9.42438	4.61636
10	75646112	75764342	-	Cabin1	protein_coding	Cabin1	ensembl_havana	10	64.246	163.801	53.1313	112.702	119.896	71.4675	60.0115
6	118587240	119196419	-	Cacna1c	protein_coding	Cacna1c	ensembl_havana	15	4.1009	10.9935	2.88766	7.66811	9.04887	2.35617	3.4623
14	30039939	30491456	-	Cacna1d	protein_coding	Cacna1d	ensembl_havana	17	1.36703	8.79478	2.31015	9.09472	11.3111	2.35617	4.03933
17	25374285	25433784	-	Cacna1h	protein_coding	Cacna1h	ensembl_havana	16	1.36703	13.1921	1.15513	11.9479	8.29481	1.57081	0.577133
15	98630840	98644530	+	Cacnb3	protein_coding	Cacnb3	ensembl_havana	14	25.9719	112.132	24.8331	59.2044	89.3567	31.4144	34.6221
7	3332955	3368222	+	Cacng7	protein_coding	Cacng7	ensembl_havana	5	5.46784	21.9868	3.46518	8.02476	10.557	3.14153	3.4623
9	47530173	47857638	+	Cadm1	protein_coding	Cadm1	ensembl_havana	19	24.6049	50.0199	32.3408	67.7638	60.3253	24.3462	32.3139
19	47105353	47138295	-	Calhm2	protein_coding	Calhm2	ensembl_havana	10	6.83477	58.2649	5.77523	23.0041	34.31	7.06831	8.65559
13	3802896	3804317	-	Calml3	protein_coding	Calml3	ensembl_havana	4	161.298	45.6225	126.475	81.495	66.3578	140.579	175.995
2	5293457	5714516	-	Camk1d	protein_coding	Camk1d	ensembl_havana	16	5.46784	39.5762	2.31015	30.6721	41.8507	1.57081	2.88526
5	122731170	122779410	-	Camkk2	protein_coding	Camkk2	ensembl_havana	13	15.0364	43.9735	12.7054	25.3224	25.6383	11.7804	14.4259
9	66713686	66766846	+	Car12	protein_coding	Car12	ensembl_havana	15	54.6775	206.125	48.5112	65.8023	99.1596	44.7654	52.5101
3	14641727	14663003	+	Car13	protein_coding	Car13	ensembl_havana	8	2.73397	15.9405	2.31015	19.6159	9.42591	6.28295	2.30823
3	14886273	14900771	+	Car2	protein_coding	Car2	ensembl_havana	12	10.9356	34.6292	4.6202	24.6091	17.3436	6.28295	4.61636
X	163976822	164027998	-	Car5b	protein_coding	Car5b	ensembl_havana	4	35.5404	15.9405	65.259	33.882	22.9991	45.5508	57.1263
5	140872990	141000583	-	Card11	protein_coding	Card11	ensembl_havana	8	4.1009	129.172	0.577613	50.4663	91.996	1.57081	0.577133
11	119307768	119345376	+	Card14	protein_coding	Card14	ensembl_havana	14	2.73397	10.4438	3.46518	8.73807	8.29481	3.14153	2.30823
2	26352176	26360919	-	Card9	protein_coding	Card9	ensembl_havana	14	2.73397	24.1855	3.46518	16.9411	16.5895	3.14153	2.30823
13	24012344	24280796	-	Carmil1	protein_coding	Carmil1	ensembl_havana	17	9.56864	29.6822	8.08528	33.5254	19.9828	9.42438	12.6948
19	4164324	4175480	-	Carns1	protein_coding	Carns1	ensembl	4	1.36703	69.2582	2.88766	16.4061	22.9991	0.785457	1.7312
2	121866970	121936221	+	Casc4	protein_coding	Casc4	ensembl_havana	15	2.73397	12.0928	3.46518	8.73806	10.557	2.35617	3.4623
9	5298517	5307266	+	Casp1	protein_coding	Casp1	ensembl	5	5.46784	62.1125	9.2403	40.1234	39.5885	1.57081	7.50153
9	5345430	5373033	+	Casp12	protein_coding	Casp12	ensembl_havana	10	5.46784	24.7351	4.6202	27.284	26.0153	4.71224	5.19339
6	42264985	42282509	+	Casp2	protein_coding	Casp2	ensembl_havana	13	20.5041	59.3642	22.5231	67.7639	49.3913	17.2779	30.5828
6	42264985	42282509	+	Casp2	protein_coding	Casp2	ensembl_havana	13	20.5041	59.3642	22.5231	67.7639	49.3913	17.2779	30.5828
8	46617291	46639690	+	Casp3	protein_coding	Casp3	ensembl_havana	9	8.20171	56.6159	13.2829	46.0082	38.0804	14.9219	13.8489
8	46617291	46639690	+	Casp3	protein_coding	Casp3	ensembl_havana	9	8.20171	56.6159	13.2829	46.0082	38.0804	14.9219	13.8489
9	5308828	5336784	+	Casp4	protein_coding	Casp4	ensembl_havana	13	8.20171	39.0265	7.50776	39.9451	30.1627	7.85367	5.19339
19	56397129	56442345	+	Casp7	protein_coding	Casp7	ensembl	9	20.5041	79.7019	28.8757	57.2427	59.5712	21.2047	30.0058
1	58795374	58847504	+	Casp8	protein_coding	Casp8	ensembl_havana	14	15.0364	54.4172	15.5929	52.2496	56.932	12.5658	17.3111
13	74692368	74808811	-	Cast	protein_coding	Cast	ensembl_havana	10	15.0364	42.8742	36.9609	79.3551	65.2267	36.9119	26.5436
8	122625141	122699110	-	Cbfa2t3	protein_coding	Cbfa2t3	ensembl_havana	16	5.46784	57.7152	11.5504	34.2387	56.5549	7.06831	8.65559
16	93605853	93610506	+	Cbr1	protein_coding	Cbr1	ensembl_havana	9	170.867	65.9602	138.603	69.369	82.5703	147.647	130.986
11	120729489	120732115	-	Cbr2	protein_coding	Cbr2	ensembl_havana	10	410.08	172.596	190.58	78.4635	118.011	270.948	200.23
15	79915807	79971120	-	Cbx7	protein_coding	Cbx7	ensembl_havana	16	17.7702	92.8941	19.058	41.1933	52.7846	18.0633	18.4652
8	94902869	94918099	-	Ccdc102a	protein_coding	Ccdc102a	ensembl_havana	5	8.20171	29.6822	5.77523	19.6159	21.868	4.71224	6.92449
10	41538846	41716635	-	Ccdc162	protein_coding	Ccdc162	ensembl_havana	14	34.1735	12.6425	47.9336	34.417	21.868	53.4043	64.6278
2	110017817	110173361	+	Ccdc34	protein_coding	Ccdc34	ensembl_havana	16	8.20171	21.9868	9.2403	20.5076	16.2125	8.63902	12.6948
2	110017817	110173361	+	Ccdc34	protein_coding	Ccdc34	ensembl_havana	16	8.20171	21.9868	9.2403	20.5076	16.2125	8.63902	12.6948
16	36071685	36092121	+	Ccdc58	protein_coding	Ccdc58	ensembl_havana	11	34.1735	21.9868	53.1313	28.1756	14.3273	43.9801	43.8546
10	70097121	70193201	+	Ccdc6	protein_coding	Ccdc6	ensembl_havana	13	166.766	108.285	165.746	157.462	137.24	178.276	175.418
11	55049731	55078132	-	Ccdc69	protein_coding	Ccdc69	ensembl_havana	13	9.56864	40.6755	16.1705	24.0741	24.1302	11.7804	17.3111
9	13246955	13292521	+	Ccdc82	protein_coding	Ccdc82	ensembl_havana	10	5.46784	39.0265	10.9728	30.8505	30.9168	14.1365	10.3867
11	29373658	29510809	+	Ccdc88a	protein_coding	Ccdc88a	ensembl_havana	16	1.36703	9.89412	4.6202	14.8011	11.6881	3.92688	2.30823
19	6844623	6858212	-	Ccdc88b	protein_coding	Ccdc88b	ensembl	8	8.20171	135.768	4.04269	63.1275	81.8161	3.92688	5.77043
12	100911523	101029057	-	Ccdc88c	protein_coding	Ccdc88c	ensembl_havana	15	51.9436	104.437	56.5963	115.734	134.224	70.6822	50.2019
11	74619605	74641517	+	Ccdc92b	protein_coding	Ccdc92b	ensembl_havana	6	24.6049	3.84777	32.9183	19.6159	7.54075	25.9169	38.6613
8	94745590	94751700	+	Ccl22	protein_coding	Ccl22	ensembl_havana	3	2.73397	59.9139	1.15513	39.0535	40.3426	10.9951	2.30823
11	83525778	83530519	-	Ccl5	protein_coding	Ccl5	ensembl_havana	2	5.46784	140.715	9.81781	60.9875	78.4228	9.42438	10.3867
11	82115185	82116800	+	Ccl8	protein_coding	Ccl8	ensembl_havana	2	25.9719	178.092	15.5929	65.4457	96.8974	25.1315	27.1206
11	6546887	6596745	+	Ccm2	protein_coding	Ccm2	ensembl_havana	15	54.6775	141.815	45.6236	71.6872	93.881	49.4776	51.933
3	36564865	36572151	-	Ccna2	protein_coding	Ccna2	ensembl_havana	9	2.73397	44.5232	1.15513	53.6762	29.0316	7.06831	6.92449
9	70407692	70421548	-	Ccnb2	protein_coding	Ccnb2	ensembl_havana	7	1.36703	30.7815	3.46518	32.9904	13.1962	4.71224	4.03933
6	127125162	127152194	-	Ccnd2	protein_coding	Ccnd2	ensembl_havana	12	21.8711	104.987	24.8331	90.233	114.241	14.9219	15.58
17	24223232	24251410	-	Ccnf	protein_coding	Ccnf	ensembl	6	4.1009	19.2385	1.15513	27.284	24.1302	1.57081	2.30823
5	93267257	93276232	+	Ccng2	protein_coding	Ccng2	ensembl_havana	14	12.3025	35.1788	7.50776	44.9382	39.5885	6.28295	10.3867
9	123962124	123968693	-	Ccr1	protein_coding	Ccr1	ensembl_havana	5	1.36703	15.9405	0.577613	24.4307	19.6058	1.57081	1.15417
9	124101950	124113558	+	Ccr2	protein_coding	Ccr2	ensembl_havana	14	8.20171	63.7616	9.2403	97.188	73.5213	5.4976	8.07856
9	124121543	124147700	+	Ccr5	protein_coding	Ccr5	ensembl_havana	10	5.46784	75.8542	2.31015	78.6418	70.1281	2.35617	3.4623
9	123678439	123784331	+	Ccr9	protein_coding	Ccr9	ensembl_havana	16	4.69989	12.3928	6.55091	10.3034	19.1994	4.18074	4.66358
4	133212131	133224556	+	Cd164l2	protein_coding	Cd164l2	ensembl_havana	14	25.9719	11.5431	30.6083	22.4691	13.9503	33.7704	38.6613
7	126408450	126414890	-	Cd19	protein_coding	Cd19	ensembl_havana	7	1.36703	368.827	2.88766	115.733	243.939	0.785457	0.577133
3	86995834	86999442	-	Cd1d1	protein_coding	Cd1d1	ensembl_havana	12	10.9356	39.0265	2.88766	20.1509	23.7531	2.35617	4.61636
16	45382135	45409054	-	Cd200	protein_coding	Cd200	ensembl_havana	14	13.6694	74.2052	14.4379	48.683	57.309	13.3512	15.58
19	29367455	29388096	+	Cd274	protein_coding	Cd274	ensembl_havana	7	4.1009	93.9933	2.88766	56.886	62.9645	5.4976	6.34746
9	58524298	58555438	-	Cd276	protein_coding	Cd276	ensembl_havana	11	10.9356	39.5762	6.35274	23.7174	26.7694	8.63902	11.5408
11	114890041	114904655	+	Cd300a	protein_coding	Cd300a	ensembl_havana	12	6.83477	67.0596	4.04269	42.085	45.244	2.35617	3.4623
11	114996721	115001881	-	Cd300c2	protein_coding	Cd300c2	ensembl_havana	13	2.73397	79.7019	5.19771	48.1481	44.4899	8.63902	8.65559
2	60251993	60284489	-	Cd302	protein_coding	Cd302	ensembl_havana	12	17.7702	37.3775	13.2829	28.8889	25.6383	8.63902	13.8489
17	33843091	33849775	+	Cd320	protein_coding	Cd320	ensembl_havana	15	71.0807	14.8411	84.8944	42.4417	31.2938	75.3943	81.3618
7	45233632	45239116	-	Cd37	protein_coding	Cd37	ensembl_havana	15	19.1372	569.455	8.08528	129.108	285.036	10.2097	8.65559
5	43868553	43912376	+	Cd38	protein_coding	Cd38	ensembl_havana	5	2.73397	76.4039	10.9728	45.1165	45.998	7.06831	6.92449
9	44981786	44987340	+	Cd3d	protein_coding	Cd3d	ensembl_havana	8	0.0001	101.689	1.15513	47.4347	52.7846	0.785457	0.577133
9	44969572	44980432	-	Cd3g	protein_coding	Cd3g	ensembl_havana	14	1.36703	120.927	1.15513	59.026	70.1281	0.785457	0.0001
2	102811141	102901666	-	Cd44	protein_coding	Cd44	ensembl_havana	17	10.9356	124.775	6.35274	112.345	103.307	11.7804	13.8489
1	171682009	171705259	+	Cd48	protein_coding	Cd48	ensembl_havana	13	6.83477	92.8939	5.77523	53.4978	56.555	5.4976	8.65559
4	134082448	134095083	-	Cd52	protein_coding	Cd52	ensembl_havana	7	30.0727	164.9	16.748	58.3126	95.7663	33.7704	28.2747
3	106759921	106790150	-	Cd53	protein_coding	Cd53	ensembl_havana	9	6.83477	112.682	6.35274	80.4251	109.339	3.92688	9.23262
1	130439027	130462745	-	Cd55	protein_coding	Cd55	ensembl_havana	12	6.83477	74.7549	12.7054	37.8052	56.5549	7.06831	15.003
11	69664213	69666154	-	Cd68	protein_coding	Cd68	ensembl_havana	13	35.5404	175.344	36.9609	90.9464	130.453	32.1997	40.3924
4	43446462	43454629	-	Cd72	protein_coding	Cd72	ensembl_havana	11	6.83477	170.947	2.88766	57.4211	98.4056	10.2097	2.88526
11	106311341	106314763	-	Cd79b	protein_coding	Cd79b	ensembl_havana	11	0.0001	245.152	0.577613	73.4705	145.534	0.785457	1.7312
13	43784775	43803133	+	Cd83	protein_coding	Cd83	ensembl_havana	4	10.9356	142.914	11.5504	58.8476	88.6027	12.5658	6.92449
1	171839697	171890719	+	Cd84	protein_coding	Cd84	ensembl_havana	13	1.36703	54.4172	2.31015	48.8614	52.4076	2.35617	2.88526
16	36603869	36666082	-	Cd86	protein_coding	Cd86	ensembl_havana	13	4.1009	70.9072	4.6202	55.4594	53.1617	3.14153	8.07856
2	148436640	148443564	-	Cd93	protein_coding	Cd93	ensembl_havana	8	17.7702	51.1192	24.8331	58.6693	44.4899	16.4926	27.1206
2	120716154	120850129	-	Cdan1	protein_coding	Cdan1	ensembl_havana	16	10.3896	35.7236	14.1509	38.3135	22.4401	13.972	16.0264
2	131186949	131198498	+	Cdc25b	protein_coding	Cdc25b	ensembl_havana	16	15.0364	92.3444	20.213	62.4141	75.4066	23.5608	27.1206
11	94741782	94743034	+	Cdc34b	protein_coding	Cdc34b	ensembl_havana	7	13.6694	5.49678	15.0154	5.88485	6.40965	11.7804	14.4259
19	5917556	5924817	-	Cdc42ep2	protein_coding	Cdc42ep2	ensembl	4	6.83477	30.2318	8.66279	19.081	20.7369	8.63902	8.07856
7	4151260	4164861	-	Cdc42ep5	protein_coding	Cdc42ep5	ensembl_havana	6	128.492	47.2715	141.491	63.1274	56.1779	161.784	131.564
11	54717456	54787676	-	Cdc42se2	protein_coding	Cdc42se2	ensembl_havana	12	50.5767	140.715	51.9762	100.933	105.569	65.9701	51.933
16	18780447	18811988	-	Cdc45	protein_coding	Cdc45	ensembl_havana	15	8.20171	15.3908	1.73264	19.7943	15.0814	2.35617	3.4623
6	124829547	124833702	+	Cdca3	protein_coding	Cdca3	ensembl_havana	13	6.83477	32.4305	9.2403	38.1618	26.3924	7.85366	9.23262
19	6084983	6091778	+	Cdca5	protein_coding	Cdca5	ensembl_havana	10	2.73397	12.6425	1.73264	19.616	10.557	2.35617	2.88526
2	72476159	72486894	+	Cdca7	protein_coding	Cdca7	ensembl_havana	15	6.83477	31.8808	16.1705	33.1687	19.9828	15.7072	8.65559
12	117804289	117878707	+	Cdca7l	protein_coding	Cdca7l	ensembl_havana	15	19.1372	40.6755	15.5929	37.8052	34.31	6.28295	15.003
4	124918465	124939312	-	Cdca8	protein_coding	Cdca8	ensembl_havana	16	2.73397	31.8808	7.50776	34.7736	26.3924	6.28295	8.65559
8	102632095	102785643	-	Cdh11	protein_coding	Cdh11	ensembl_havana	6	6.83477	8.24512	1.73264	12.4829	12.4422	1.57081	1.15417
14	54631231	54641365	-	Cdh24	protein_coding	Cdh24	ensembl_havana	7	4.1009	15.3908	3.46518	7.48979	8.29481	0.785457	2.30823
8	106510891	106557298	+	Cdh3	protein_coding	Cdh3	ensembl_havana	8	4.1009	21.9868	6.35274	20.8642	19.2287	7.85367	5.77043
1	132112237	132139685	-	Cdk18	protein_coding	Cdk18	ensembl_havana	11	209.141	50.5695	217.145	158.71	131.207	289.797	216.387
10	40339564	40483819	+	Cdk19	protein_coding	Cdk19	ensembl_havana	13	8.20171	95.6423	17.3255	65.6242	68.243	22.7754	21.9273
10	128697939	128705032	-	Cdk2	protein_coding	Cdk2	ensembl_havana	16	15.0364	46.1721	13.8604	46.7214	49.0143	15.7072	19.0422
4	70216856	70410444	-	Cdk5rap2	protein_coding	Cdk5rap2	ensembl_havana	16	12.3025	43.4239	8.66279	39.5884	36.1952	10.2097	12.1178
11	96907426	96916497	-	Cdk5rap3	protein_coding	Cdk5rap3	ensembl_havana	14	429.218	131.371	247.175	143.196	178.713	274.874	265.435
17	29090979	29100723	+	Cdkn1a	protein_coding	Cdkn1a	ensembl_havana	13	2.73397	60.4635	6.35274	50.1096	45.621	10.2097	8.07856
4	109660876	109667190	-	Cdkn2c	protein_coding	Cdkn2c	ensembl_havana	14	2.73397	31.8808	5.19771	22.4692	21.868	3.92688	6.34746
9	21288410	21291408	-	Cdkn2d	protein_coding	Cdkn2d	ensembl_havana	2	15.0364	73.6556	12.1279	34.9519	31.6708	20.4194	13.2719
14	46760541	46771670	+	Cdkn3	protein_coding	Cdkn3	ensembl_havana	10	2.73397	8.79478	0.577613	16.9411	9.04887	2.35617	3.4623
18	46713205	46728343	-	Cdo1	protein_coding	Cdo1	ensembl	7	297.992	122.026	257.571	110.384	158.354	274.09	259.088
15	85806972	85811698	-	Cdpf1	protein_coding	Cdpf1	ensembl_havana	12	46.4759	26.9338	79.6969	41.3717	26.0153	56.5458	79.0535
8	122568015	122573555	+	Cdt1	protein_coding	Cdt1	ensembl_havana	3	13.6694	65.9603	6.93025	40.6583	32.0478	11.7804	15.58
2	6539694	7509564	-	Celf2	protein_coding	Celf2	ensembl_havana	18	17.7702	70.9072	39.2709	91.4812	81.4391	23.5608	29.4288
5	30666777	30674831	+	Cenpa	protein_coding	Cenpa	ensembl_havana	9	1.36703	62.1125	4.04269	51.0013	35.8182	3.92688	4.61636
5	86012024	86065584	-	Cenpc1	protein_coding	Cenpc1	ensembl_havana	12	4.1009	8.24512	8.08528	24.7874	13.5733	10.9951	9.80966
14	56526761	56575426	-	Cenpj	protein_coding	Cenpj	ensembl_havana	8	4.1009	19.7881	5.77523	26.9273	15.8355	2.35617	5.19339
1	161070713	161086725	+	Cenpl	protein_coding	Cenpl	ensembl_havana	16	0.0001	12.0928	2.88766	20.5076	8.29481	3.92688	4.03933
8	116921730	116941508	+	Cenpn	protein_coding	Cenpn	ensembl_havana	5	1.36703	12.0928	3.46518	11.9479	7.91778	3.92688	3.4623
17	40923051	40935048	-	Cenpq	protein_coding	Cenpq	ensembl_havana	7	2.73397	15.3908	10.9728	21.3992	18.0976	3.92688	8.07856
4	149127121	149137630	-	Cenps	protein_coding	Cenps	ensembl_havana	10	6.83477	31.8808	4.04269	14.4445	13.9503	3.14153	4.61636
8	105844673	105853279	-	Cenpt	protein_coding	Cenpt	ensembl_havana	5	8.20171	30.2318	12.7054	29.6022	25.2613	9.42438	10.9637
11	62524946	62539262	-	Cenpv	protein_coding	Cenpv	ensembl_havana	8	92.9516	20.8875	76.2318	37.9835	37.7033	70.6822	83.6699
11	120710942	120713739	-	Cenpx	protein_coding	Cenpx	ensembl_havana	17	143.528	81.3508	136.293	58.6693	59.9482	157.071	138.488
12	90998492	91384410	-	Cep128	protein_coding	Cep128	ensembl_havana	16	2.73397	13.1921	2.88766	14.2662	10.934	1.57081	2.88526
9	87189577	87255537	-	Cep162	protein_coding	Cep162	ensembl_havana	9	8.20171	27.4835	15.5929	38.6968	25.2613	14.1365	20.1962
1	176733653	176814068	-	Cep170	protein_coding	Cep170	ensembl_havana	11	5.46784	14.2915	5.77523	23.3608	18.4747	6.28295	1.7312
18	67800107	67885171	+	Cep192	protein_coding	Cep192	ensembl_havana	9	8.20171	26.3841	15.0154	38.8751	24.8842	7.06831	16.157
2	155956458	155998901	+	Cep250	protein_coding	Cep250	ensembl_havana	16	23.238	67.6093	8.08528	50.4664	70.128	11.7804	9.23262
9	13807792	13827108	-	Cep57	protein_coding	Cep57	ensembl_havana	12	8.20171	21.9868	16.1704	32.0987	23.3761	11.7804	13.2719
13	74036500	74062300	-	Cep72	protein_coding	Cep72	ensembl_havana	9	1.36703	12.6425	1.15513	7.66811	6.78668	0.785457	1.7312
10	94688654	94790854	+	Cep83	protein_coding	Cep83	ensembl_havana	7	8.20171	21.4371	9.2403	27.4623	22.622	14.9219	15.003
15	86139128	86186142	-	Cerk	protein_coding	Cerk	ensembl_havana	16	10.9356	109.934	14.4379	56.8861	83.3243	13.3512	19.6192
8	4493026	4531681	+	Cers4	protein_coding	Cers4	ensembl_havana	16	4.1009	41.7748	8.66279	39.7668	41.8507	7.06831	6.92449
8	93201218	93229620	-	Ces1e	protein_coding	Ces1e	ensembl_havana	13	161.298	56.0662	160.549	68.6555	92.3728	164.14	151.183
19	47737561	47919300	-	Cfap43	protein_coding	Cfap43	ensembl_havana	16	1.36703	78.6026	4.6202	27.1056	52.7846	3.14153	7.50153
17	34856374	34862519	-	Cfb	protein_coding	Cfb	ensembl_havana	10	42.3745	260.615	15.5928	118.929	191.803	14.1365	24.7964
1	140084708	140183765	-	Cfh	protein_coding	Cfh	ensembl_havana	15	16.4033	27.4835	9.2403	49.5747	46.7521	10.2097	18.4651
X	20925454	20931556	-	Cfp	protein_coding	Cfp	ensembl_havana	7	56.0444	194.582	31.7633	76.3235	118.388	29.8436	41.5464
14	46832125	46854194	+	Cgrrf1	protein_coding	Cgrrf1	ensembl_havana	15	80.6492	40.1258	103.375	56.1727	44.4899	80.8918	110.79
17	56040416	56068027	+	Chaf1a	protein_coding	Chaf1a	ensembl	8	1.36703	30.7815	0.577613	28.5322	15.4584	3.14153	6.34746
16	93883901	93906116	+	Chaf1b	protein_coding	Chaf1b	ensembl_havana	12	2.73397	25.2848	1.73264	28.8889	12.4422	5.4976	6.92449
14	20703006	20704426	+	Chchd1	protein_coding	Chchd1	ensembl_havana	4	60.1452	48.9205	84.317	39.4101	33.556	97.3843	86.555
5	129881156	129887471	-	Chchd2	protein_coding	Chchd2	ensembl_havana	3	65.613	39.0265	65.8365	23.0041	30.5397	68.3261	61.1656
5	129881156	129887471	-	Chchd2	protein_coding	Chchd2	ensembl_havana	3	65.613	39.0265	65.8365	23.0041	30.5397	68.3261	61.1656
4	3938888	3951047	+	Chchd7	protein_coding	Chchd7	ensembl_havana	12	72.4476	50.0199	109.15	47.4348	37.3263	85.604	99.2497
X	103356476	103396093	+	Chic1	protein_coding	Chic1	ensembl_havana	10	5.46784	9.34445	4.6202	14.0878	7.54075	3.92688	5.19339
7	141493136	141539858	-	Chid1	protein_coding	Chid1	ensembl_havana	15	276.121	81.3509	302.617	126.255	138.748	235.607	276.976
6	54039554	54301811	+	Chn2	protein_coding	Chn2	ensembl_havana	17	2.73397	12.0928	2.31015	12.3046	10.18	3.14153	5.77043
11	69784036	69795944	-	Chrnb1	protein_coding	Chrnb1	ensembl_havana	9	4.1009	9.34445	2.31015	12.1263	8.67184	5.4976	2.30823
2	92599707	92615251	+	Chst1	protein_coding	Chst1	ensembl_havana	5	1134.56	261.642	506.479	302.262	486.372	704.465	559.722
2	118926496	118928586	+	Chst14	protein_coding	Chst14	ensembl_havana	5	12.3025	36.2782	8.08528	24.0741	21.868	7.85367	16.157
7	132235780	132317229	-	Chst15	protein_coding	Chst15	ensembl_havana	14	13.6694	73.6555	12.1279	42.4417	50.5224	13.3512	13.2718
9	95399292	95406723	-	Chst2	protein_coding	Chst2	ensembl_havana	7	9.56864	48.3709	1.73264	26.214	36.1952	4.71224	7.50153
7	66109515	66173799	+	Chsy1	protein_coding	Chsy1	ensembl_havana	10	4.1009	36.2782	2.31015	32.8121	30.5397	1.57081	2.88526
17	25718926	25727420	-	Chtf18	protein_coding	Chtf18	ensembl_havana	13	2.73397	14.8411	0.577613	18.546	13.1962	1.57081	2.88526
16	10480059	10528419	+	Ciita	protein_coding	Ciita	ensembl_havana	10	8.20171	345.192	4.6202	156.214	222.826	1.57081	2.88526
9	65265180	65280606	+	Cilp	protein_coding	Cilp	ensembl_havana	14	1.36703	24.7352	1.73264	15.8711	21.1139	1.57081	3.4623
10	71330480	71344955	-	Cisd1	protein_coding	Cisd1	ensembl_havana	8	90.2178	40.6755	87.2045	41.3717	32.4249	64.3993	87.132
5	115845278	116008948	+	Cit	protein_coding	Cit	ensembl_havana	19	1.36703	9.89412	1.15513	9.27305	7.91778	1.57081	1.7312
12	111669361	111672339	-	Ckb	protein_coding	Ckb	ensembl_havana	9	31.4396	79.1523	18.4805	36.9136	37.7033	16.4926	25.3895
8	104250861	104264939	+	Cklf	protein_coding	Cklf	ensembl_havana	16	1.36703	21.9868	5.77523	13.5529	11.3111	2.35617	4.61636
3	89415472	89418384	-	Cks1b	protein_coding	Cks1b	ensembl_havana	6	73.8146	38.4768	88.3596	39.5885	32.4249	72.2529	75.0144
9	113741473	113919683	+	Clasp2	protein_coding	Clasp2	ensembl_havana	16	6.83477	27.4835	20.7906	36.0219	24.8842	8.63902	15.003
19	4214238	4223491	+	Clcf1	protein_coding	Clcf1	ensembl_havana	8	9.56864	125.324	2.88766	34.417	71.6363	3.92688	5.19339
16	20702964	20717747	-	Clcn2	protein_coding	Clcn2	ensembl_havana	17	10.9356	9.34445	4.6202	11.5913	10.18	3.92688	9.80966
4	148004259	148038822	-	Clcn6	protein_coding	Clcn6	ensembl_havana	13	9.56864	31.3312	13.8604	25.3224	23.7531	6.28295	12.1178
16	26356642	26371842	-	Cldn1	protein_coding	Cldn1	ensembl_havana	3	1.36703	24.1855	5.19771	22.4692	26.0153	7.06831	6.92449
X	139800828	139811387	+	Cldn2	protein_coding	Cldn2	ensembl_havana	6	8.20171	42.8742	6.93025	64.0191	39.5885	9.42438	7.50153
5	134945119	134946935	-	Cldn4	protein_coding	Cldn4	ensembl_havana	3	19.1372	86.2979	5.77523	44.2249	67.4889	21.2047	15.58
11	70156197	70170835	+	Clec10a	protein_coding	Clec10a	ensembl_havana	16	35.5404	72.0066	15.0154	42.9766	59.1942	10.9951	20.7733
12	58264720	58269291	-	Clec14a	protein_coding	Clec14a	ensembl_havana	3	9.56864	34.6292	12.1279	37.2702	31.6708	12.5658	23.6584
6	122921848	122934620	+	Clec4a1	protein_coding	Clec4a1	ensembl_havana	8	2.73397	58.8145	10.9728	45.2949	41.4736	7.06831	8.65559
6	123106428	123144000	+	Clec4a2	protein_coding	Clec4a2	ensembl_havana	15	6.83477	38.4768	5.77523	33.882	24.5072	3.14153	10.9637
6	122952515	122969876	+	Clec4a3	protein_coding	Clec4a3	ensembl_havana	13	2.73397	61.0132	6.35274	42.9766	46.375	3.14153	9.23263
6	123229843	123247022	+	Clec4n	protein_coding	Clec4n	ensembl_havana	14	2.73397	36.8278	2.88766	24.9657	21.1139	4.71224	5.77043
6	129461591	129472780	-	Clec7a	polymorphic_pseudogene	Clec7a	ensembl_havana	11	6.83477	65.4106	2.31015	53.6761	54.6698	2.35617	6.34746
5	134489383	134552435	-	Clip2	protein_coding	Clip2	ensembl_havana	11	20.5041	71.4569	10.3953	40.8367	58.0631	10.9951	12.6948
9	40685962	40785320	+	Clmp	protein_coding	Clmp	ensembl_havana	10	2.73397	22.5365	6.93025	11.5913	19.2287	5.4976	6.92449
4	149586468	149648900	+	Clstn1	protein_coding	Clstn1	ensembl_havana	13	653.395	295.721	351.128	245.734	398.147	426.449	362.954
13	54592401	54611345	-	Cltb	protein_coding	Cltb	ensembl_havana	14	225.544	122.576	278.939	131.426	117.257	246.602	252.164
14	55941451	55944676	-	Cma1	protein_coding	Cma1	ensembl_havana	7	34.1735	3.29811	11.5504	0.178426	1.50823	15.7072	23.6584
13	24327404	24477378	+	Cmah	protein_coding	Cmah	ensembl_havana	17	5.46784	90.1456	4.6202	54.2111	68.997	3.92688	3.4623
8	117257064	117459431	+	Cmip	protein_coding	Cmip	ensembl_havana	16	13.6694	35.1788	10.9728	37.4485	48.2602	16.4926	13.8489
12	26469204	26479838	+	Cmpk2	protein_coding	Cmpk2	ensembl_havana	8	2.73397	40.1258	3.46518	70.082	58.8171	4.71224	4.03933
8	104339410	104347673	+	Cmtm3	protein_coding	Cmtm3	ensembl_havana	7	23.238	92.894	16.1705	61.1658	73.1444	21.2047	22.5044
9	114789345	114844157	-	Cmtm8	protein_coding	Cmtm8	ensembl_havana	4	106.621	23.0861	107.995	51.1796	56.932	81.6772	100.404
17	29660595	29705980	+	Cmtr1	protein_coding	Cmtr1	ensembl_havana	17	58.7782	173.783	80.8518	136.331	162.472	75.3943	77.3224
4	134228041	134238400	-	Cnksr1	protein_coding	Cnksr1	ensembl_havana	14	62.8791	29.6822	75.6542	58.491	49.3913	72.2529	63.4737
10	79988584	79996063	+	Cnn2	protein_coding	Cnn2	ensembl_havana	10	58.7783	294.621	46.2011	109.849	187.762	40.0533	43.8546
11	100574904	100591730	+	Cnp	protein_coding	Cnp	ensembl_havana	16	25.9719	269.888	20.213	100.754	157.223	21.2047	22.5044
10	128322459	128327554	+	Cnpy2	protein_coding	Cnpy2	ensembl_havana	3	244.681	118.728	209.06	77.572	85.2094	213.617	195.614
5	138187485	138193919	+	Cnpy4	protein_coding	Cnpy4	ensembl_havana	15	10.9356	32.9802	17.903	27.8189	24.8842	10.2097	10.9637
11	17051586	17079372	+	Cnrip1	protein_coding	Cnrip1	ensembl_havana	5	2.73397	11.5431	1.73264	9.27305	8.29481	1.57081	2.30823
2	35109492	35178823	+	Cntrl	protein_coding	Cntrl	ensembl_havana	15	6.83477	74.2052	20.7906	69.3688	59.9482	18.8487	24.8125
11	69299487	69323776	-	Cntrob	protein_coding	Cntrob	ensembl_havana	19	8.20171	25.8345	5.77523	18.3677	21.868	6.28295	6.34746
11	101277968	101279115	-	Coa3	protein_coding	Coa3	ensembl_havana	3	159.931	82.4503	157.661	69.1905	64.8496	162.569	156.953
17	34039437	34066686	+	Col11a2	protein_coding	Col11a2	ensembl_havana	16	8.20171	20.8875	1.15513	9.98635	13.9503	3.92688	3.4623
10	77052178	77166549	-	Col18a1	protein_coding	Col18a1	ensembl_havana	15	36.9073	86.298	23.1006	77.3934	79.177	22.7754	22.5044
11	51289920	51583919	+	Col23a1	protein_coding	Col23a1	ensembl_havana	13	5.46784	27.4835	13.2829	32.4554	27.1464	14.1365	11.5408
4	63214004	63334992	+	Col27a1	protein_coding	Col27a1	ensembl_havana	15	5.46784	36.8278	3.46518	21.9342	27.5235	7.85367	9.80966
X	141475385	141689235	+	Col4a5	protein_coding	Col4a5	ensembl_havana	16	2.73397	7.69545	5.19771	21.3992	11.3111	2.35617	5.19339
2	180597790	180622190	+	Col9a3	protein_coding	Col9a3	ensembl_havana	15	8.20171	37.9272	4.6202	19.4376	19.2287	3.14153	5.77043
18	9707648	9877996	+	Colec12	protein_coding	Colec12	ensembl	8	10.9356	28.5828	10.3953	34.952	41.8507	4.71224	13.8489
18	46958862	47087993	+	Commd10	protein_coding	Commd10	ensembl	8	8.20171	35.7285	12.7054	23.5391	24.1302	10.2097	9.23262
8	13884794	13890282	-	Coprs	protein_coding	Coprs	ensembl_havana	8	46.4759	18.6888	71.0341	31.5638	15.4584	43.1947	58.8574
1	92637145	92641986	-	Cops9	protein_coding	Cops9	ensembl_havana	10	83.383	56.0662	84.8945	36.7352	37.3263	98.1696	91.7483
11	96849870	96861204	+	Copz2	protein_coding	Copz2	ensembl_havana	15	240.581	79.7019	211.37	84.5266	85.5865	257.597	216.964
7	126699773	126707788	-	Coro1a	protein_coding	Coro1a	ensembl_havana	15	46.4759	463.371	25.9882	142.304	268.824	23.5608	34.622
4	46536937	46602203	-	Coro2a	protein_coding	Coro2a	ensembl_havana	14	2.73397	21.9868	1.15513	19.7943	15.8355	8.63902	2.30823
16	4626133	4679778	-	Coro7	protein_coding	Coro7	ensembl_havana	15	35.5404	146.212	29.4532	85.0616	102.93	29.8437	38.6613
8	119809222	119840545	-	Cotl1	protein_coding	Cotl1	ensembl_havana	13	123.024	441.381	50.8212	137.132	229.99	56.5457	57.7034
12	81359026	81485128	-	Cox16	protein_coding	Cox16	ensembl_havana	7	69.8574	40.4846	99.7271	42.5299	34.9415	84.887	99.9169
8	120668222	120674208	+	Cox4i1	protein_coding	Cox4i1	ensembl_havana	12	352.669	201.179	244.288	87.9145	131.207	300.792	236.007
5	115345642	115348982	-	Cox6a1	protein_coding	Cox6a1	ensembl_havana	8	169.5	102.238	143.8	51.8929	66.3578	172.779	139.065
7	30616861	30626152	-	Cox6b1	protein_coding	Cox6b1	ensembl_havana	7	159.931	102.788	133.983	46.3648	64.8497	168.066	126.947
9	79755361	79759879	-	Cox7a2	protein_coding	Cox7a2	ensembl_havana	7	136.694	76.9536	120.7	42.9766	56.932	135.867	122.908
17	83501919	83514334	-	Cox7a2l	protein_coding	Cox7a2l	ensembl	13	151.73	76.9535	111.46	41.9066	65.2268	135.867	111.368
X	106015700	106022451	+	Cox7b	protein_coding	Cox7b	ensembl_havana	4	125.758	65.9602	109.727	41.1934	54.6698	130.369	106.751
3	19957054	20009146	+	Cp	protein_coding	Cp	ensembl_havana	16	30.0727	148.41	47.3561	183.497	162.878	50.2629	55.9723
13	54371349	54383918	+	Cplx2	protein_coding	Cplx2	ensembl_havana	8	2.73397	18.1391	0.577613	9.45137	9.04887	1.57081	6.34746
8	94532990	94570532	+	Cpne2	protein_coding	Cpne2	ensembl_havana	10	4.1009	44.5232	7.50776	26.0357	26.3924	2.35617	2.30823
15	33083129	33594553	+	Cpq	protein_coding	Cpq	ensembl_havana	10	13.6694	59.3642	30.0308	55.8161	53.9157	26.7022	27.6977
2	130390775	130397575	-	Cpxm1	protein_coding	Cpxm1	ensembl_havana	7	12.3025	196.781	13.2829	61.3441	138.748	9.42438	16.734
17	57059105	57065919	+	Crb3	protein_coding	Crb3	ensembl_havana	15	181.802	72.5562	156.506	101.468	70.1281	252.1	154.645
15	88819646	88826684	+	Creld2	protein_coding	Creld2	ensembl_havana	4	421.016	107.735	279.516	117.695	175.697	250.529	261.396
17	46428926	46431777	+	Crip3	protein_coding	Crip3	ensembl_havana	15	1.36703	10.4438	1.15513	3.38829	4.52449	0.785457	1.15417
5	109554709	109558994	-	Crlf2	protein_coding	Crlf2	ensembl_havana	12	16.4033	97.2913	12.1279	39.2318	41.8507	14.1365	19.0422
11	80046493	80080992	-	Crlf3	protein_coding	Crlf3	ensembl_havana	16	10.9356	89.0463	6.35274	46.7214	62.2104	3.92688	6.92449
2	132846666	132866786	+	Crls1	protein_coding	Crls1	ensembl_havana	16	132.593	23.6358	164.014	75.2536	56.9319	127.228	148.874
9	50751325	50756637	+	Cryab	protein_coding	Cryab	ensembl_havana	10	209.141	120.377	191.734	75.7885	102.553	206.549	202.539
10	43950636	44148854	-	Crybg1	protein_coding	Crybg1	ensembl_havana	14	24.6049	98.9404	51.3987	99.8628	102.553	56.5457	49.6249
16	59490775	59600980	-	Crybg3	protein_coding	Crybg3	ensembl_havana	16	19.1372	34.6292	24.2556	51.5363	41.8507	17.2779	17.8881
3	107741048	107760470	-	Csf1	protein_coding	Csf1	ensembl_havana	10	35.5404	137.967	25.9882	97.5444	112.733	43.1947	40.3924
18	61105572	61132150	+	Csf1r	protein_coding	Csf1r	ensembl_havana	15	95.6855	292.423	61.7939	166.913	226.597	46.3362	77.8995
19	61224402	61228419	-	Csf2ra	protein_coding	Csf2ra	ensembl	6	28.7057	141.265	20.213	63.6624	77.6687	25.9169	30.0058
15	78325752	78353848	+	Csf2rb	protein_coding	Csf2rb	ensembl_havana	6	4.1009	125.325	6.93025	80.0681	90.865	15.7072	5.77043
15	78282507	78305722	-	Csf2rb2	protein_coding	Csf2rb2	ensembl_havana	7	1.36703	69.8079	5.77523	50.1097	59.9482	4.71224	1.7312
9	57626646	57653632	-	Csk	protein_coding	Csk	ensembl_havana	7	91.5847	302.317	76.2316	131.426	216.04	80.1066	75.0143
9	119971163	119984659	-	Csrnp1	protein_coding	Csrnp1	ensembl_havana	8	23.238	90.1456	27.1432	44.0466	50.8994	26.7022	34.6221
11	69015911	69036474	+	Ctc1	protein_coding	Ctc1	ensembl_havana	18	10.9356	40.6755	8.66279	37.2702	35.0641	7.06831	13.8489
2	121956001	122013643	+	Ctdspl2	protein_coding	Ctdspl2	ensembl_havana	16	2.73397	9.89412	4.04269	16.5844	15.0814	8.63902	2.88526
15	39076932	39087122	+	Cthrc1	protein_coding	Cthrc1	ensembl_havana	7	107.988	13.7418	117.235	51.0013	43.3588	81.6772	114.83
13	60895350	60897448	-	Ctla2b	protein_coding	Ctla2b	ensembl_havana	10	4.09379	10.9553	2.00689	8.57006	5.18563	0.785451	1.73119
4	56810935	56865189	-	Ctnnal1	protein_coding	Ctnnal1	ensembl_havana	14	43.742	15.3908	47.9336	29.7805	21.4909	47.1215	50.2019
X	162901238	163032509	+	Ctps2	protein_coding	Ctps2	ensembl_havana	14	19.1372	64.3112	35.2284	48.6831	46.3751	18.8487	28.2747
1	131638306	131675506	+	Ctse	protein_coding	Ctse	ensembl_havana	16	1.36703	90.6953	1.15513	51.1796	65.9807	2.35617	2.88526
9	90054152	90076090	+	Ctsh	protein_coding	Ctsh	ensembl_havana	14	69.7137	277.583	59.4839	117.339	166.648	73.0383	71.5522
3	81932601	81956726	+	Ctso	protein_coding	Ctso	ensembl_havana	3	8.20171	63.7616	13.8604	50.4663	52.0306	3.92688	17.8881
3	95526786	95556404	+	Ctss	protein_coding	Ctss	ensembl_havana	10	47.8428	317.706	47.9337	141.234	225.087	34.5558	50.2019
3	105001915	105053147	-	Cttnbp2nl	protein_coding	Cttnbp2nl	ensembl_havana	11	5.46784	34.0795	8.66279	46.5431	36.1952	4.71224	10.9637
17	46650337	46664365	+	Cul7	protein_coding	Cul7	ensembl_havana	13	17.7702	44.5232	12.1279	33.347	32.8019	16.4926	15.58
8	94772009	94782428	+	Cx3cl1	protein_coding	Cx3cl1	ensembl_havana	13	49.2097	183.589	71.0341	129.286	141.01	76.965	67.5129
9	119901616	120069880	-	Cx3cr1	protein_coding	Cx3cr1	ensembl_havana	7	4.1009	62.1126	5.19771	59.2044	62.5874	10.9951	6.34746
5	92346638	92348890	-	Cxcl10	protein_coding	Cxcl10	ensembl_havana	13	1.36703	118.179	1.15513	52.0712	67.8659	0.785457	1.15417
6	117168535	117181368	+	Cxcl12	protein_coding	Cxcl12	ensembl_havana	11	84.75	229.212	110.305	146.049	191.909	78.5358	94.6335
5	95956951	95961069	+	Cxcl13	protein_coding	Cxcl13	ensembl_havana	6	4.1009	51.6689	9.2403	56.3511	62.5875	7.85367	6.34746
11	70453983	70459985	-	Cxcl16	protein_coding	Cxcl16	ensembl_havana	11	20.5041	273.734	25.9882	148.189	187.385	26.7022	27.6977
5	92321347	92328080	-	Cxcl9	protein_coding	Cxcl9	ensembl_havana	9	2.73397	299.019	0.0001	136.776	179.09	1.57081	0.577133
X	101731535	101734270	-	Cxcr3	protein_coding	Cxcr3	ensembl_havana	6	1.36703	87.9469	1.15513	52.6062	48.2602	1.57081	1.7312
1	128588199	128592294	-	Cxcr4	protein_coding	Cxcr4	ensembl_havana	6	4.1009	156.106	2.31015	48.3264	89.3568	2.35617	1.7312
18	84851338	84880402	+	Cyb5a	protein_coding	Cyb5a	ensembl_havana	13	236.48	133.569	202.707	71.8654	101.045	218.329	216.964
8	122424776	122432931	-	Cyba	protein_coding	Cyba	ensembl_havana	11	58.7783	209.423	47.9336	74.0053	100.668	36.1265	54.2411
X	9435252	9487772	-	Cybb	protein_coding	Cybb	ensembl_havana	10	9.56864	175.344	12.7054	122.153	136.863	14.1365	13.8489
11	46193850	46312860	-	Cyfip2	protein_coding	Cyfip2	ensembl_havana	16	5.46784	122.027	5.19771	69.5471	93.1272	4.71224	2.88526
11	116645595	116654314	-	Cygb	protein_coding	Cygb	ensembl_havana	5	62.8791	162.152	45.6236	80.4251	107.454	45.5508	47.8938
7	25897620	25926625	+	Cyp2b10	protein_coding	Cyp2b10	ensembl_havana	14	214.609	23.6358	190.002	79.5333	115.372	231.68	206.578
17	43667425	43751432	+	Cyp39a1	protein_coding	Cyp39a1	ensembl	9	56.0444	15.3908	99.9098	36.2002	42.2277	92.6722	129.832
4	115411624	115439035	+	Cyp4a12b	protein_coding	Cyp4a12b	ensembl_havana	2	42.3751	8.79478	47.3561	21.9342	26.0153	39.2679	63.4737
17	32924688	32947403	-	Cyp4f13	protein_coding	Cyp4f13	ensembl_havana	14	9.56864	45.6225	23.6781	26.3923	41.4736	12.5658	22.5044
17	32536558	32551799	+	Cyp4f16	protein_coding	Cyp4f16	ensembl_havana	15	2.73397	37.9272	5.19771	20.1509	24.8842	0.785457	4.61636
8	45304944	45333217	-	Cyp4v3	protein_coding	Cyp4v3	ensembl_havana	4	16.4033	52.5351	11.5504	44.7599	45.8515	11.7804	10.9637
5	143622447	143710251	+	Cyth3	protein_coding	Cyth3	ensembl_havana	18	15.0364	44.5232	20.213	45.2949	38.4574	19.634	17.8881
15	78597047	78622020	+	Cyth4	protein_coding	Cyth4	ensembl_havana	8	20.5041	271.536	16.1705	119.657	184.746	25.1315	12.1178
2	58129137	58195533	-	Cytip	protein_coding	Cytip	ensembl_havana	12	2.73397	91.245	5.19771	70.0821	82.1931	4.71224	4.61636
16	78540338	78576709	-	D16Ertd472e	protein_coding	D16Ertd472e	ensembl_havana	14	9.56864	35.1788	8.08528	35.8436	21.1139	10.2097	16.734
1	191224454	191226141	+	D730003I15Rik	lincRNA	D730003I15Rik	ensembl_havana	6	43.742	21.9868	49.0887	21.2209	15.4584	43.1947	52.5101
6	115675968	115677781	+	D830050J10Rik	bidirectional_promoter_lncRNA	D830050J10Rik	ensembl_havana	1	24.6049	13.1921	38.6934	16.4061	10.934	18.8487	30.0058
8	84246238	84249720	-	D8Ertd738e	protein_coding	D8Ertd738e	ensembl_havana	8	199.573	109.934	153.041	55.2811	70.8822	184.559	158.107
15	6299788	6440713	+	Dab2	protein_coding	Dab2	ensembl_havana	16	34.1735	43.9735	25.4107	77.7503	68.997	17.2779	28.8517
14	54235479	54254105	-	Dad1	protein_coding	Dad1	ensembl_havana	8	296.625	114.331	205.595	73.6487	92.7502	270.163	204.847
19	10245265	10304878	-	Dagla	protein_coding	Dagla	ensembl_havana	10	64.246	29.6822	84.8944	74.1837	64.8496	81.6772	84.824
3	137931007	137981546	-	Dapp1	protein_coding	Dapp1	ensembl_havana	14	2.73397	58.8145	1.73264	31.9204	35.0641	3.92688	2.88526
5	8396973	8422717	-	Dbf4	protein_coding	Dbf4	ensembl_havana	16	6.83477	13.7418	2.88766	23.0041	18.8517	3.92688	4.03933
8	84097072	84104769	-	Dcaf15	protein_coding	Dcaf15	ensembl_havana	8	28.7057	100.589	19.058	55.2812	75.4065	15.7072	19.0422
13	25056004	25210707	+	Dcdc2a	protein_coding	Dcdc2a	ensembl_havana	15	6.83477	1.6491	12.1279	1.24838	1.1312	7.06831	5.19339
7	105752990	105787655	-	Dchs1	protein_coding	Dchs1	ensembl_havana	15	8.20171	21.9868	6.35274	11.5913	14.7044	7.06831	4.61636
5	88764996	88783282	+	Dck	protein_coding	Dck	ensembl_havana	10	6.83477	27.4835	7.50776	29.2455	22.9991	5.4976	6.92449
3	55242364	55539069	+	Dclk1	protein_coding	Dclk1	ensembl_havana	15	2.73397	32.9802	2.31015	28.5322	37.7033	2.35617	4.61636
3	86786151	86920853	-	Dclk2	protein_coding	Dclk2	ensembl_havana	14	5.46784	50.0199	4.04269	16.5844	19.9828	1.57081	2.88526
10	75771230	75773415	-	Ddt	protein_coding	Ddt	ensembl_havana	8	146.22	67.6093	148.421	55.6378	59.9438	144.506	139.642
4	40203773	40239829	-	Ddx58	protein_coding	Ddx58	ensembl_havana	15	15.0364	122.576	16.1705	111.632	129.322	40.8387	23.0814
17	28207778	28228609	+	Def6	protein_coding	Def6	ensembl_havana	7	13.6694	109.934	9.2403	47.2564	70.1281	7.85367	13.8489
13	47084775	47106202	-	Dek	protein_coding	Dek	ensembl_havana	15	10.9356	46.1722	25.4107	49.5747	54.6697	14.9219	26.5436
2	37798991	38287391	-	Dennd1a	protein_coding	Dennd1a	ensembl_havana	17	17.7702	75.8542	18.4805	37.8052	65.6037	12.5658	17.3111
17	57066056	57078511	-	Dennd1c	protein_coding	Dennd1c	ensembl	7	2.73397	134.669	4.04269	52.4279	68.997	1.57081	2.30823
9	64811340	64919668	+	Dennd4a	protein_coding	Dennd4a	ensembl_havana	9	10.9356	53.8675	23.6781	67.5856	58.4401	32.9851	26.5436
3	90265185	90280670	+	Dennd4b	protein_coding	Dennd4b	ensembl_havana	16	12.3025	115.43	13.8604	57.7776	78.7999	10.9951	15.003
7	109893780	109960471	-	Dennd5a	protein_coding	Dennd5a	ensembl_havana	14	20.5041	74.2052	17.3255	60.6309	82.9472	14.9219	18.4651
5	123907175	123928836	+	Denr	protein_coding	Denr	ensembl_havana	15	144.895	83.5495	201.552	90.7681	78.0458	179.812	173.687
10	75893413	75895942	+	Derl3	protein_coding	Derl3	ensembl_havana	5	695.769	160.503	373.65	173.867	237.53	454.722	369.301
1	75360329	75368580	+	Des	protein_coding	Des	ensembl_havana	9	12.3025	98.3906	13.2829	32.9904	45.998	10.9951	17.8881
4	149104146	149120648	+	Dffa	protein_coding	Dffa	ensembl_havana	13	16.4033	41.2252	24.2556	33.347	45.244	18.8487	18.4651
7	99153658	99182720	-	Dgat2	protein_coding	Dgat2	ensembl_havana	5	228.278	36.2782	202.707	90.233	94.6352	184.559	199.653
1	87853287	87945181	+	Dgkd	protein_coding	Dgkd	ensembl_havana	10	50.5767	151.708	61.7939	105.212	143.272	41.624	67.5129
14	78558750	78732777	-	Dgkh	protein_coding	Dgkh	ensembl_havana	10	1.36703	8.79478	4.6202	13.7312	8.67184	1.57081	4.03933
5	108646693	108669673	-	Dgkq	protein_coding	Dgkq	ensembl_havana	12	12.3025	30.7815	12.1279	40.3017	24.8842	11.7804	16.157
13	92354726	92389054	+	Dhfr	protein_coding	Dhfr	ensembl_havana	5	4.1009	19.2385	5.77523	25.5007	14.3273	5.4976	10.3867
14	55739020	55745691	-	Dhrs1	protein_coding	Dhrs1	ensembl_havana	16	263.818	112.132	233.893	101.111	114.241	226.968	232.544
14	55478758	55490341	+	Dhrs4	protein_coding	Dhrs4	ensembl_havana	7	250.149	116.53	231.582	112.702	120.65	236.392	221.003
12	72650353	72664910	-	Dhrs7	protein_coding	Dhrs7	ensembl_havana	10	295.258	135.768	220.61	110.205	127.437	283.514	233.121
11	60830631	60860196	+	Dhrs7b	protein_coding	Dhrs7b	ensembl_havana	13	94.3185	43.4239	109.15	56.7078	50.5224	97.3844	100.981
2	158794807	158858215	+	Dhx35	protein_coding	Dhx35	ensembl_havana	14	2.73397	35.7285	4.6202	21.5775	21.1139	10.9951	8.65559
11	100694884	100704272	-	Dhx58	protein_coding	Dhx58	ensembl_havana	15	13.6694	83	7.50776	60.9875	64.0956	14.1365	9.80966
9	50634633	50659781	-	Dlat	protein_coding	Dlat	ensembl_havana	9	34.1735	38.4768	82.0069	64.3757	56.9319	63.614	68.09
14	61602839	61682374	-	Dleu2	processed_transcript	Dleu2	havana	9	12.3025	35.7285	15.5929	32.8121	30.1627	8.63902	16.734
11	70016942	70047523	+	Dlg4	protein_coding	Dlg4	ensembl_havana	17	10.9356	23.0861	4.6202	17.6544	26.3924	8.63902	8.65559
17	15367354	15376873	-	Dll1	protein_coding	Dll1	ensembl_havana	13	9.56864	21.4371	3.46518	15.5144	13.5733	7.06831	4.03933
14	70601263	70636049	-	Dmtn	protein_coding	Dmtn	ensembl_havana	17	4.1009	19.7881	3.46518	16.7627	14.7044	6.28295	7.50152
7	19076227	19082777	+	Dmwd	protein_coding	Dmwd	ensembl_havana	16	19.1372	37.9272	11.5503	30.6722	43.3588	11.7804	16.157
10	62947026	62974186	+	Dna2	protein_coding	Dna2	ensembl_havana	15	1.36703	12.6425	3.46518	14.0878	13.1962	3.92688	2.88526
16	22857845	22879635	+	Dnajb11	protein_coding	Dnajb11	ensembl_havana	17	354.036	148.41	319.942	148.367	177.206	328.279	297.171
10	63382443	63410577	+	Dnajc12	protein_coding	Dnajc12	ensembl_havana	12	28.7057	6.59611	36.9609	16.7627	14.7044	25.1315	35.1991
7	103882654	103883005	-	Dnajc19-ps	processed_pseudogene	Dnajc19-ps	havana	3	28.7057	17.0398	38.1159	14.2662	13.1962	36.1265	33.468
12	4082583	4110607	+	Dnajc27	protein_coding	Dnajc27	ensembl_havana	16	1.36703	13.7418	2.31015	10.878	8.67184	3.14153	2.30823
16	4036942	4040025	+	Dnase1	protein_coding	Dnase1	ensembl_havana	15	1461.25	467.218	701.101	258.394	428.687	967.559	750.721
1	161982453	162478035	-	Dnm3	protein_coding	Dnm3	ensembl_havana	16	1.36703	6.04644	1.15513	8.02476	9.04887	0.785457	3.4623
9	20907209	20959889	-	Dnmt1	protein_coding	Dnmt1	ensembl_havana	16	24.6049	103.338	12.1279	77.7504	83.3242	14.1365	23.0814
12	3806007	3914444	+	Dnmt3a	protein_coding	Dnmt3a	ensembl_havana	15	32.8065	111.033	51.3987	107.709	89.3568	52.619	50.779
X	35888832	36076563	+	Dock11	protein_coding	Dock11	ensembl_havana	14	2.73397	44.5232	2.88766	38.3401	39.9655	1.57081	5.19339
11	34226815	34783893	-	Dock2	protein_coding	Dock2	ensembl_havana	15	6.83477	170.397	6.35274	98.2578	130.83	6.28295	5.77043
19	24999529	25202433	+	Dock8	protein_coding	Dock8	ensembl	6	23.238	108.834	28.8757	75.4319	90.1108	9.42438	30.0058
6	83030934	83033472	-	Dok1	protein_coding	Dok1	ensembl_havana	6	25.9719	118.179	13.8604	52.0713	61.8334	10.2097	9.23262
14	70766036	70778496	+	Dok2	protein_coding	Dok2	ensembl_havana	13	19.1372	105.536	12.1279	60.6309	84.4553	13.3512	19.6192
13	55523231	55529297	-	Dok3	protein_coding	Dok3	ensembl_havana	5	17.7702	296.821	11.5504	73.2919	134.977	7.06831	10.9637
16	91676808	91688771	-	Donson	protein_coding	Donson	ensembl_havana	13	1.36703	18.1391	1.15513	19.081	21.4851	7.06831	4.03933
14	32080566	32085730	-	Dph3	protein_coding	Dph3	ensembl_havana	14	109.355	54.9669	150.731	74.897	63.3415	121.73	143.104
2	168209048	168230592	-	Dpm1	protein_coding	Dpm1	ensembl_havana	10	74.7349	49.5516	114.932	48.845	41.9165	83.9757	102.357
3	89259358	89267080	+	Dpm3	protein_coding	Dpm3	ensembl_havana	9	139.427	65.4105	109.727	39.7667	41.0966	121.73	110.79
2	25352276	25356360	-	Dpp7	protein_coding	Dpp7	ensembl_havana	13	15.0364	56.0662	21.3681	40.3018	39.5885	10.9951	18.4651
9	24411776	24503141	-	Dpy19l1	protein_coding	Dpy19l1	ensembl_havana	15	16.4033	38.4768	8.66279	38.6969	35.4411	10.9951	15.003
7	35685165	35754455	-	Dpy19l3	protein_coding	Dpy19l3	ensembl_havana	14	10.9356	34.0795	14.4379	22.4692	26.3924	13.3512	11.5408
18	43320979	43438287	-	Dpysl3	protein_coding	Dpysl3	ensembl_havana	19	19.1372	73.1059	19.058	66.3373	63.7186	18.0633	27.6977
10	88322804	88379081	-	Dram1	protein_coding	Dram1	ensembl_havana	2	8.20171	84.0994	7.50776	50.1098	58.8171	7.06831	5.19339
10	34151393	34207716	-	Dse	protein_coding	Dse	ensembl_havana	8	4.1009	26.3841	2.88766	26.749	27.5235	3.14153	2.88526
2	156995265	157007155	-	Dsn1	protein_coding	Dsn1	ensembl_havana	15	1.36703	6.59611	1.15513	11.2346	8.29481	1.57081	1.15417
10	127190378	127195729	-	Dtx3	protein_coding	Dtx3	ensembl_havana	15	43.742	152.258	32.9183	67.7639	101.422	30.629	35.7761
16	35926511	35939152	-	Dtx3l	protein_coding	Dtx3l	ensembl_havana	17	6.83477	95.6423	7.50776	85.5964	102.176	11.7804	12.6948
16	50719294	50732774	-	Dubr	lincRNA	Dubr	ensembl_havana	14	2.73397	19.2385	6.93025	16.4061	14.7044	4.71224	3.4623
6	85942268	85961668	-	Dusp11	protein_coding	Dusp11	ensembl_havana	15	161.298	137.967	187.692	186.35	175.32	215.973	199.653
1	170873498	170885541	-	Dusp12	protein_coding	Dusp12	ensembl_havana	13	21.8711	28.5828	43.3135	34.417	26.3924	34.5558	43.2776
11	3895240	3901297	+	Dusp18	protein_coding	Dusp18	ensembl_havana	12	2.73397	3.29811	1.73264	3.74494	3.77042	1.57081	2.30823
2	127336159	127338377	+	Dusp2	protein_coding	Dusp2	ensembl_havana	6	1.36703	107.185	6.35274	36.5569	50.1454	11.7804	14.4259
1	172630764	172632963	-	Dusp23	protein_coding	Dusp23	ensembl_havana	6	56.0444	15.9405	46.2011	28.3539	24.5072	42.4094	60.5885
1	92906981	92908436	+	Dusp28	protein_coding	Dusp28	ensembl_havana	7	56.0444	29.1325	66.9916	34.2387	30.1627	39.2679	58.2804
8	34807297	34819895	+	Dusp4	protein_coding	Dusp4	ensembl_havana	6	17.7702	25.8345	20.7906	56.3511	73.5214	19.634	20.1962
10	99263231	99267490	+	Dusp6	protein_coding	Dusp6	ensembl_havana	8	16.4033	70.9072	32.9183	54.9245	81.439	9.42438	24.2355
18	75018772	75286967	+	Dym	protein_coding	Dym	ensembl	9	155.831	58.2649	156.506	73.292	101.045	152.359	158.684
7	28179469	28187295	+	Dyrk1b	protein_coding	Dyrk1b	ensembl_havana	18	10.9356	50.5695	12.1279	31.2071	40.3426	20.4194	23.0814
14	118875520	118925461	-	Dzip1	protein_coding	Dzip1	ensembl_havana	16	10.9356	18.1391	13.8604	21.2209	25.2613	7.06831	10.9637
10	39621412	39732008	-	E130307A14Rik	antisense	E130307A14Rik	havana	7	4.1009	12.0928	2.31015	9.09472	11.6881	3.92688	2.88526
4	136172394	136196058	+	E2f2	protein_coding	E2f2	ensembl_havana	9	16.4033	61.0132	16.748	34.7736	33.556	17.2779	21.9273
10	110745439	110787385	+	E2f7	protein_coding	E2f7	ensembl_havana	16	1.36703	5.49678	0.577613	7.48979	4.14745	1.57081	1.7312
16	36792884	36875004	-	Eaf2	protein_coding	Eaf2	ensembl_havana	14	66.9799	24.1855	87.2045	66.3374	32.4249	95.0282	87.132
11	44617317	45008092	+	Ebf1	protein_coding	Ebf1	ensembl_havana	14	9.56864	72.0065	18.4805	27.6406	45.244	7.85367	21.3503
17	55952623	55957022	+	Ebi3	protein_coding	Ebi3	ensembl	6	8.20171	41.7748	10.9728	27.1056	21.868	7.85367	12.6948
4	137862237	137965230	+	Ece1	protein_coding	Ece1	ensembl_havana	14	101.153	266.039	87.2045	122.867	200.581	84.8186	90.0172
18	35713086	35722357	-	Ecscr	protein_coding	Ecscr	ensembl_havana	9	8.20171	35.1788	13.2829	31.2071	25.6383	10.2097	10.9637
2	155701677	155729476	-	Edem2	protein_coding	Edem2	ensembl_havana	10	646.56	207.775	353.438	165.665	274.103	400.532	378.534
2	25557847	25562083	+	Edf1	protein_coding	Edf1	ensembl_havana	9	217.343	131.37	177.874	67.5857	83.7012	196.339	169.648
1	63176825	63180487	+	Eef1b2	protein_coding	Eef1b2	ensembl_havana	16	381.375	187.437	247.176	98.9709	143.272	293.723	248.124
19	5473973	5481854	+	Efemp2	protein_coding	Efemp2	ensembl_havana	14	19.1372	48.9205	23.1006	35.1303	37.7033	21.2047	25.3895
3	89313899	89322966	-	Efna3	protein_coding	Efna3	ensembl_havana	11	15.0364	2.74844	26.5657	14.2662	7.16371	31.4144	25.3895
18	34859823	34864985	+	Egr1	protein_coding	Egr1	ensembl_havana	7	9.56864	54.9669	3.46518	28.5322	45.244	7.06831	4.61636
19	5707376	5726318	-	Ehbp1l1	protein_coding	Ehbp1l1	ensembl	14	25.9719	152.807	25.9882	82.565	113.864	26.7022	20.1962
17	73804841	73832094	+	Ehd3	protein_coding	Ehd3	ensembl_havana	7	6.83477	54.4172	10.3953	33.347	37.7033	8.63902	6.92449
11	100319885	100322097	+	Eif1	protein_coding	Eif1	ensembl_havana	13	187.27	98.3906	156.506	70.6171	73.1443	200.266	146.566
17	78852564	78882574	-	Eif2ak2	protein_coding	Eif2ak2	ensembl_havana	4	17.7702	51.6689	36.3834	88.4497	73.8984	36.9119	31.1599
2	154871410	154892936	-	Eif2s2	protein_coding	Eif2s2	ensembl_havana	12	117.557	41.2252	144.378	70.9736	67.1118	127.228	132.718
9	20894349	20898624	-	Eif3g	protein_coding	Eif3g	ensembl_havana	6	276.121	134.669	222.92	99.8626	124.421	246.602	213.502
4	129591960	129600649	-	Eif3i	protein_coding	Eif3i	ensembl_havana	16	378.641	143.464	251.218	98.2578	146.289	285.085	247.547
2	122028546	122056599	+	Eif3j1	protein_coding	Eif3j1	ensembl_havana	8	20.5041	7.14578	37.5384	14.9795	7.63668	34.5558	39.2383
6	99625135	99666772	-	Eif4e3	protein_coding	Eif4e3	ensembl_havana	1	6.83477	53.3179	4.04269	41.9017	36.9379	1.57081	8.65559
8	27260329	27276675	+	Eif4ebp1	protein_coding	Eif4ebp1	ensembl_havana	6	375.907	104.437	267.389	97.5442	107.454	347.127	263.705
18	36664060	36665918	+	Eif4ebp3	protein_coding	Eif4ebp3	ensembl_havana	1	28.1747	29.4983	65.6025	19.259	15.8048	74.1425	68.5169
11	69916714	69921959	-	Eif5a	protein_coding	Eif5a	ensembl_havana	10	524.903	230.311	274.319	117.16	182.484	351.054	271.205
X	48411046	48463133	-	Elf4	protein_coding	Elf4	ensembl_havana	12	4.1009	133.019	6.35274	66.6942	92.75	10.9951	8.07856
X	20933395	20950609	-	Elk1	protein_coding	Elk1	ensembl_havana	13	9.56864	21.9868	7.50776	16.2278	22.622	6.28295	5.77043
10	93247414	93311136	-	Elk3	protein_coding	Elk3	ensembl_havana	15	9.56864	88.4966	23.6781	57.0643	64.0956	29.0583	20.7733
13	20090596	20608354	+	Elmo1	protein_coding	Elmo1	ensembl_havana	17	9.56864	80.2516	17.3255	53.4979	78.0458	17.2779	19.0422
2	165288031	165326480	-	Elmo2	protein_coding	Elmo2	ensembl_havana	16	42.3751	91.7945	41.0035	83.9914	83.7012	34.5558	41.5465
12	84149176	84218882	-	Elmsan1	protein_coding	Elmsan1	ensembl_havana	15	12.3025	67.6093	9.2403	43.5116	53.5387	15.7072	17.3111
9	22112989	22117173	-	Elof1	protein_coding	Elof1	ensembl_havana	7	199.572	115.98	192.312	85.2398	96.5203	200.266	201.962
9	77917364	77984520	+	Elovl5	protein_coding	Elovl5	ensembl_havana	13	20.5041	85.7483	43.3135	69.5472	98.4055	18.0633	42.7005
14	55581516	55585303	-	Emc9	protein_coding	Emc9	ensembl_havana	14	76.5484	31.3312	79.1193	37.2702	29.7857	62.0433	69.244
17	24888486	24895088	-	Eme2	protein_coding	Eme2	ensembl_havana	11	69.7138	61.3319	81.3594	84.1977	68.0988	69.1115	78.4766
11	5106265	5152258	-	Emid1	protein_coding	Emid1	ensembl_havana	17	6.83477	34.6292	4.6202	15.5145	15.8355	2.35617	5.19339
5	30913402	30921278	+	Emilin1	protein_coding	Emilin1	ensembl_havana	9	35.5404	70.3576	25.9882	47.6131	47.5062	24.3462	17.3111
7	19176421	19206483	+	Eml2	protein_coding	Eml2	ensembl_havana	15	39.6412	65.9602	17.903	39.9451	49.0143	20.4194	20.7733
17	83350931	83480362	+	Eml4	protein_coding	Eml4	ensembl	15	12.3025	77.5032	31.1858	53.4978	54.6698	24.3462	17.3111
9	14353990	14381508	-	Endod1	protein_coding	Endod1	ensembl_havana	9	23.238	58.2649	23.6781	62.5925	52.7846	26.7022	27.6977
15	97711015	97731340	-	Endou	protein_coding	Endou	ensembl_havana	12	1.36703	12.0928	1.73264	5.34988	6.40965	0.785457	1.7312
8	105703651	105708211	-	Enkd1	protein_coding	Enkd1	ensembl_havana	10	12.3025	24.1855	7.50776	17.476	19.9828	4.71224	11.5408
6	124760053	124769674	-	Eno2	protein_coding	Eno2	ensembl_havana	16	6.83477	19.2385	5.19771	14.2662	14.3273	5.4976	6.34746
3	129269175	129332721	-	Enpep	protein_coding	Enpep	ensembl_havana	14	27.3388	50.5695	25.4107	35.4869	47.1291	20.4194	13.8489
10	24637914	24712160	-	Enpp1	protein_coding	Enpp1	ensembl_havana	13	10.9356	46.1722	13.8604	44.9382	32.4249	13.3512	15.58
15	54838901	54952893	-	Enpp2	protein_coding	Enpp2	ensembl_havana	16	12.3025	72.5562	28.2982	49.5747	62.5875	24.3462	23.6584
17	44096308	44105810	-	Enpp4	protein_coding	Enpp4	ensembl_havana	16	10.9356	36.2782	25.4107	46.3648	39.5885	19.634	12.6948
19	40612366	40741603	+	Entpd1	protein_coding	Entpd1	ensembl_havana	16	10.9356	106.636	25.9882	104.677	100.668	25.9169	35.1991
15	44428042	44438257	+	Eny2	protein_coding	Eny2	ensembl_havana	8	87.4839	56.0662	109.728	63.5496	41.8507	129.584	109.636
9	118478212	118486133	+	Eomes	protein_coding	Eomes	ensembl_havana	14	1.36703	20.3378	1.15513	30.8505	30.9167	2.35617	1.7312
15	81585351	81652078	+	Ep300	protein_coding	Ep300	ensembl_havana	12	23.238	67.0596	28.8757	93.6211	91.2419	41.624	25.3895
10	25359798	25523520	+	Epb41l2	protein_coding	Epb41l2	ensembl_havana	16	20.5041	89.0462	21.3681	83.8132	89.7339	21.9901	24.8125
14	77904239	78002658	+	Epsti1	protein_coding	Epsti1	ensembl_havana	15	2.73397	93.4436	1.15513	51.8929	65.6037	2.35617	4.03933
13	74639568	74693202	+	Erap1	protein_coding	Erap1	ensembl_havana	7	13.6694	99.49	26.5657	122.153	101.045	20.4194	32.3139
16	13109684	13150618	+	Ercc4	protein_coding	Ercc4	ensembl_havana	13	12.3025	43.4239	19.6355	35.6653	31.6708	17.2779	15.58
7	25242561	25250762	-	Erf	protein_coding	Erf	ensembl_havana	15	46.4759	83.5496	28.8757	47.4348	67.8659	28.2729	21.3503
17	26561489	26656932	+	Ergic1	protein_coding	Ergic1	ensembl_havana	14	650.66	236.357	519.762	249.3	342.722	539.54	507.212
8	35465253	35496197	-	Eri1	protein_coding	Eri1	ensembl_havana	7	17.7702	41.7748	34.0733	59.5609	36.5722	18.0633	21.3503
14	45283087	45318772	-	Ero1l	protein_coding	Ero1l	ensembl_havana	9	49.2097	29.1325	84.317	49.0397	21.868	64.3993	86.555
13	12565874	12611397	+	Ero1lb	protein_coding	Ero1lb	ensembl_havana	7	289.79	109.934	304.349	151.22	182.861	296.08	310.444
5	121428590	121452507	-	Erp29	protein_coding	Erp29	ensembl_havana	9	429.218	214.92	322.83	124.115	166.648	349.484	299.481
4	48193323	48279559	-	Erp44	protein_coding	Erp44	ensembl_havana	10	303.46	105.536	307.237	150.151	160.616	311.787	301.211
17	39640957	39645667	+	Esp15	protein_coding	Esp15	ensembl	1	721.741	159.953	426.782	140.878	266.185	516.765	400.461
17	39536142	39540848	+	Esp16	protein_coding	Esp16	ensembl_havana	1	321.23	29.1325	288.179	121.975	156.468	273.304	228.505
17	39406359	39410993	+	Esp18	protein_coding	Esp18	ensembl	1	781.887	157.205	483.378	163.525	307.281	625.929	481.822
17	39073691	39077038	-	Esp23	protein_coding	Esp23	ensembl	1	73.8146	1.09944	107.417	30.3155	18.4747	104.453	101.558
17	39038285	39040118	+	Esp24	protein_coding	Esp24	ensembl	1	94.3186	0.549768	65.259	18.7243	11.6881	81.6772	60.5885
17	40632075	40637061	+	Esp3	protein_coding	Esp3	ensembl	1	265.185	25.8345	225.23	90.233	111.225	248.958	209.463
17	38639447	38645651	+	Esp31	protein_coding	Esp31	ensembl_havana	1	742.245	39.0265	475.293	161.385	304.642	552.106	442.007
17	39953353	39955245	+	Esp38	protein_coding	Esp38	ensembl	1	50.5767	0.549768	58.9064	16.9411	19.9828	75.3943	58.8574
17	40598594	40602619	+	Esp4	protein_coding	Esp4	ensembl	1	323.964	103.887	200.397	63.3058	111.225	256.812	204.27
17	40561507	40565623	+	Esp6	protein_coding	Esp6	ensembl	1	652.459	237.927	302.557	91.6023	188.224	396.88	299.979
4	152120331	152152372	-	Espn	protein_coding	Espn	ensembl_havana	18	2.73397	12.0928	2.88766	12.6612	8.67184	5.4976	5.19339
10	4611593	5005615	+	Esr1	protein_coding	Esr1	ensembl_havana	16	4.1009	6.04644	1.73264	6.59816	9.42591	1.57081	1.7312
10	128509965	128525872	-	Esyt1	protein_coding	Esyt1	ensembl_havana	8	75.1815	253.946	57.1739	136.241	198.696	65.1847	52.51
9	99309963	99358558	-	Esyt3	protein_coding	Esyt3	ensembl_havana	13	5.46784	14.8411	6.35274	14.4445	12.8192	3.92688	4.03933
9	99309963	99358558	-	Esyt3	protein_coding	Esyt3	ensembl_havana	13	5.46784	14.8411	6.35274	14.4445	12.8192	3.92688	4.03933
7	43444083	43457801	+	Etfb	protein_coding	Etfb	ensembl_havana	4	288.423	120.377	217.722	82.7434	98.4055	232.466	207.732
9	32636221	32757821	+	Ets1	protein_coding	Ets1	ensembl_havana	15	16.4033	218.218	7.50776	111.275	183.992	7.06831	9.80966
3	87525407	87540157	+	Etv3	protein_coding	Etv3	ensembl_havana	18	13.6694	61.5629	15.5929	54.9245	55.0468	14.1365	12.6948
16	22381309	22439720	-	Etv5	protein_coding	Etv5	ensembl_havana	15	4.1009	28.0332	9.2403	20.5076	16.5895	3.92688	8.07856
11	79526560	79530610	-	Evi2a	protein_coding	Evi2a	ensembl_havana	10	5.46784	57.15	5.77523	47.7527	47.0544	6.28295	8.07856
11	79515056	79523763	-	Evi2b	protein_coding	Evi2b	ensembl_havana	2	8.20171	94.1562	3.46518	46.0005	52.9921	5.4976	1.78987
12	108554720	108688517	+	Evl	protein_coding	Evl	ensembl_havana	15	12.3025	178.642	11.5504	88.0931	111.979	7.85367	13.8489
4	120921196	120925018	-	Exo5	protein_coding	Exo5	ensembl_havana	9	10.9356	18.1391	10.3953	23.5391	24.8842	10.9951	11.5408
12	111417017	111431679	+	Exoc3l4	protein_coding	Exoc3l4	ensembl_havana	9	4.1009	40.6755	2.31015	20.1509	24.8842	2.35617	1.7312
3	54728678	54735394	-	Exosc8	protein_coding	Exosc8	ensembl_havana	15	12.3025	48.9205	18.4805	40.4801	38.8344	21.2047	25.9666
17	6738041	6782785	-	Ezr	protein_coding	Ezr	ensembl_havana	8	65.613	196.781	64.6815	112.167	174.189	78.5358	72.7062
13	95601803	95618488	-	F2r	protein_coding	F2r	ensembl_havana	6	9.56864	40.6755	6.35274	37.2702	32.4249	10.2097	6.34746
13	95511732	95525228	-	F2rl1	protein_coding	F2rl1	ensembl_havana	9	9.56864	26.9338	13.8604	41.55	31.6708	18.0633	9.80966
X	96239926	96243637	+	F630028O10Rik	antisense	F630028O10Rik	havana	4	1.36703	5.49678	1.73264	6.77648	9.04887	0.785457	1.15417
12	33111711	33147598	-	F730043M19Rik	bidirectional_promoter_lncRNA	F730043M19Rik	ensembl_havana	16	4.1009	17.0398	4.6202	21.9342	19.6058	3.92688	4.61636
3	10012548	10016608	+	Fabp5	protein_coding	Fabp5	ensembl_havana	10	1.36703	12.0928	1.73264	10.5213	15.4584	2.35617	3.4623
19	10182888	10196871	+	Fads1	protein_coding	Fads1	ensembl	4	13.6694	53.3179	13.8604	47.7914	53.5387	14.9219	19.0422
15	27655069	27681580	-	Fam105a	protein_coding	Fam105a	ensembl_havana	10	4.1009	72.0066	6.93025	48.8614	50.1454	1.57081	4.03933
19	12545740	12589769	+	Fam111a	protein_coding	Fam111a	ensembl_havana	13	4.1009	85.7484	8.08528	54.5677	62.2105	7.06831	9.23262
X	53243415	53269806	-	Fam122b	protein_coding	Fam122b	ensembl_havana	15	2.73397	10.9935	5.77523	20.3292	13.1962	6.28295	5.19339
5	23915276	24030691	-	Fam126a	protein_coding	Fam126a	ensembl_havana	14	4.1009	23.0861	8.08528	21.5775	24.8842	2.35617	8.65559
8	71597648	71607937	+	Fam129c	protein_coding	Fam129c	ensembl_havana	15	12.3025	35.8227	12.1279	25.313	28.2775	6.27446	7.50153
6	58932090	59024550	-	Fam13a	protein_coding	Fam13a	ensembl_havana	13	12.3025	17.0398	13.2829	52.6062	35.0641	11.7804	5.77043
3	89183143	89189296	+	Fam189b	protein_coding	Fam189b	ensembl_havana	15	15.0364	65.4106	6.93025	32.8121	35.4411	1.57081	10.3867
5	138754514	138810078	+	Fam20c	protein_coding	Fam20c	ensembl_havana	15	4.1009	31.3312	9.2403	26.0357	21.4909	3.14153	3.4623
2	172345565	172355750	+	Fam210b	protein_coding	Fam210b	ensembl_havana	4	284.322	81.9006	293.376	138.738	186.254	215.188	293.71
5	122364580	122372365	-	Fam216a	protein_coding	Fam216a	ensembl_havana	5	6.83477	25.8345	6.35274	17.6544	13.5733	9.42438	7.50153
4	41517691	41569539	-	Fam219a	protein_coding	Fam219a	ensembl_havana	14	12.3025	36.2782	19.6355	32.6337	39.5885	17.2779	17.3111
6	49367739	49390540	+	Fam221a	protein_coding	Fam221a	ensembl_havana	15	86.117	14.8411	102.797	66.8723	31.2938	89.5307	96.3645
16	30599723	30602798	+	Fam43a	protein_coding	Fam43a	ensembl_havana	3	8.20171	76.9536	13.2829	20.6859	50.1454	6.28295	10.3867
12	12262139	12380966	+	Fam49a	protein_coding	Fam49a	ensembl_havana	17	1.36703	50.0199	8.08528	39.0534	27.1464	2.35617	8.07856
15	63929097	64060479	-	Fam49b	protein_coding	Fam49b	ensembl_havana	14	9.56864	85.1986	16.748	67.5855	68.243	29.0583	17.3111
11	78750506	78751730	-	Fam58b	protein_coding	Fam58b	ensembl_havana	5	76.5484	36.8278	88.937	43.6899	35.4411	71.4675	76.1684
2	32050055	32084858	-	Fam78a	protein_coding	Fam78a	ensembl_havana	8	5.46784	80.3084	4.04269	39.5876	59.9482	0.785457	0.577133
12	14146830	14152055	-	Fam84a	protein_coding	Fam84a	ensembl_havana	7	8.20171	35.7285	11.5504	55.1028	41.8507	28.2729	12.6948
8	123268300	123318577	-	Fanca	protein_coding	Fanca	ensembl_havana	16	4.1009	25.8345	0.577613	14.2662	7.91778	0.785457	2.88526
4	43002343	43010507	-	Fancg	protein_coding	Fancg	ensembl_havana	10	6.83477	26.9338	7.50776	25.3224	24.5072	3.14153	11.5408
19	34290659	34327771	+	Fas	protein_coding	Fas	ensembl	12	8.20171	25.8345	5.19771	26.5706	20.7369	6.28295	4.61636
11	55250609	55336565	-	Fat2	protein_coding	Fat2	ensembl_havana	14	6.83477	23.0861	8.08528	22.6475	19.9828	6.28295	8.65559
4	141576062	141606097	-	Fblim1	protein_coding	Fblim1	ensembl_havana	12	12.3025	23.0861	8.66279	27.6406	15.4584	7.85367	6.34746
2	128862981	128897035	+	Fbln7	protein_coding	Fbln7	ensembl_havana	9	4.1009	19.2385	7.50776	24.7874	16.5895	8.63902	12.1178
13	62836877	62858423	-	Fbp2	protein_coding	Fbp2	ensembl_havana	8	146.262	25.2848	139.758	78.2851	64.8496	160.998	150.606
7	127744543	127769484	+	Fbxl19	protein_coding	Fbxl19	ensembl_havana	14	25.9719	55.5165	12.1279	37.0918	55.4239	13.3512	23.0814
8	105264648	105269327	+	Fbxl8	protein_coding	Fbxl8	ensembl_havana	11	8.20171	30.2318	4.04269	18.9026	15.8355	8.63902	7.50153
15	58175879	58214933	-	Fbxo32	protein_coding	Fbxo32	ensembl_havana	7	30.0727	69.8079	35.8059	82.3866	73.5214	34.5558	34.045
1	84839841	84900488	+	Fbxo36	protein_coding	Fbxo36	ensembl_havana	9	17.7702	5.49678	30.0307	15.8711	11.3111	21.9901	39.8154
10	5799160	5805601	-	Fbxo5	protein_coding	Fbxo5	ensembl_havana	7	1.36703	7.69545	1.73264	12.3046	7.91778	2.35617	0.577133
13	50417864	50433781	+	Fbxw17	protein_coding	Fbxw17	ensembl_havana	10	9.56864	57.7152	6.35274	48.8614	45.998	6.28295	5.77043
1	171229572	171234366	-	Fcer1g	protein_coding	Fcer1g	ensembl_havana	11	21.8711	111.033	28.2982	45.2948	56.1779	23.5608	36.3531
3	96282909	96293970	-	Fcgr1	protein_coding	Fcgr1	ensembl_havana	10	5.46784	98.3907	1.73264	75.4319	74.2754	10.2097	7.50153
1	170958617	170976548	-	Fcgr2b	protein_coding	Fcgr2b	ensembl_havana	15	6.83477	74.2052	9.81781	49.218	62.9645	13.3512	25.3895
1	171051174	171064936	-	Fcgr3	protein_coding	Fcgr3	ensembl_havana	13	32.8065	101.689	22.5231	67.5855	79.931	17.2779	29.4288
1	171018920	171029762	+	Fcgr4	protein_coding	Fcgr4	ensembl_havana	4	1.36703	95.0926	1.73264	74.1837	51.6535	3.14153	5.19339
18	37957431	37969775	-	Fchsd1	protein_coding	Fchsd1	ensembl_havana	13	10.9356	42.3245	8.66279	23.3608	26.0153	8.63902	9.23262
7	101092863	101284406	+	Fchsd2	protein_coding	Fchsd2	ensembl_havana	15	5.46784	80.2517	19.058	42.7983	45.621	14.9219	21.9273
3	89093588	89101960	-	Fdps	protein_coding	Fdps	ensembl_havana	12	41.0081	24.1855	47.9336	21.7559	22.2382	43.1947	50.779
9	51943306	51963557	-	Fdx1	protein_coding	Fdx1	ensembl_havana	9	144.895	39.0265	105.685	58.6693	46.7521	108.379	121.177
9	21067520	21073615	-	Fdx1l	protein_coding	Fdx1l	ensembl_havana	2	80.7839	28.48	59.4912	42.7365	29.4926	64.5621	67.3089
19	6998958	7019470	-	Fermt3	protein_coding	Fermt3	ensembl	8	12.3025	215.47	12.1279	90.768	137.24	12.5658	16.734
17	78377885	78418132	-	Fez2	protein_coding	Fez2	ensembl_havana	15	21.871	40.6755	23.6781	37.9834	38.4573	15.7072	16.734
17	29360914	29379661	+	Fgd2	protein_coding	Fgd2	ensembl_havana	14	15.0364	165.45	11.5504	64.3758	87.0945	10.2097	12.1178
13	49261554	49320312	-	Fgd3	protein_coding	Fgd3	ensembl_havana	11	8.20171	103.887	2.88766	44.2249	81.4391	8.63902	6.34746
6	91978878	92076005	+	Fgd5	protein_coding	Fgd5	ensembl_havana	14	5.46784	16.4901	5.19771	17.1194	18.4747	6.28295	6.92449
5	43978858	43981780	-	Fgfbp1	protein_coding	Fgfbp1	ensembl_havana	8	225.544	79.1522	266.81	130.892	99.5367	359.695	220.426
5	21372642	21378375	+	Fgl2	protein_coding	Fgl2	ensembl_havana	5	9.56864	93.4436	10.9728	99.6842	79.5539	28.2729	17.8881
4	132974095	133001911	+	Fgr	protein_coding	Fgr	ensembl_havana	14	2.73397	106.086	0.577613	42.0851	61.8334	1.57081	0.577133
14	9550092	11162036	-	Fhit	protein_coding	Fhit	ensembl_havana	13	16.4033	2.74844	39.271	17.2977	9.04888	30.629	38.6613
1	43123074	43196985	-	Fhl2	protein_coding	Fhl2	ensembl_havana	14	2.73397	8.79478	2.88766	11.7696	10.557	4.71224	2.88526
8	105329163	105347954	-	Fhod1	protein_coding	Fhod1	ensembl_havana	10	21.871	81.351	30.0308	71.5088	82.9472	43.9801	27.1206
15	101050194	101078568	-	Fignl2	protein_coding	Fignl2	ensembl_havana	2	2.73397	11.5431	1.15513	6.41983	8.67184	2.35617	3.4623
16	57353093	57573127	+	Filip1l	protein_coding	Filip1l	ensembl_havana	14	15.0364	106.636	19.058	75.6105	90.1108	20.4194	20.1962
15	98724366	98728199	-	Fkbp11	protein_coding	Fkbp11	ensembl_havana	7	248.782	49.4702	222.342	81.1383	77.6688	248.958	216.388
19	6977741	6980462	-	Fkbp2	protein_coding	Fkbp2	ensembl	15	159.931	89.5959	150.153	54.3894	55.4238	173.564	155.222
9	32422204	32542862	-	Fli1	protein_coding	Fli1	ensembl_havana	13	4.1009	43.4238	4.6202	27.6406	33.1789	5.4976	2.30823
X	74223461	74249821	-	Flna	protein_coding	Flna	ensembl_havana	15	213.242	438.085	151.308	288.532	377.787	177.49	153.491
11	78037931	78060435	+	Flot2	protein_coding	Flot2	ensembl_havana	14	35.5404	108.285	23.1006	56.1726	85.5865	20.4194	31.1599
7	45129788	45136433	-	Flt3l	protein_coding	Flt3l	ensembl_havana	1	12.3025	94.5429	12.1279	43.8683	64.0956	7.85367	6.92449
1	191005847	191026159	-	Flvcr1	protein_coding	Flvcr1	ensembl_havana	9	4.1009	10.4438	4.6202	16.5844	16.5895	3.92688	6.34746
6	38533502	38539450	+	Fmc1	protein_coding	Fmc1	ensembl_havana	4	77.9154	31.3312	83.162	32.4554	20.7369	81.6772	78.4766
11	103171107	103198902	+	Fmnl1	protein_coding	Fmnl1	ensembl_havana	15	10.9356	268.238	8.08528	95.7609	166.648	9.42438	6.34746
2	52857860	53133805	+	Fmnl2	protein_coding	Fmnl2	ensembl_havana	17	1.36703	16.4901	8.66279	35.6652	24.5072	6.28295	9.23262
15	99317225	99370483	-	Fmnl3	protein_coding	Fmnl3	ensembl_havana	18	15.0364	96.7416	13.2829	56.351	62.9645	40.0533	21.3503
X	68678541	68717964	+	Fmr1	protein_coding	Fmr1	ensembl_havana	17	15.0364	19.7881	12.7054	28.3539	30.9168	10.9951	12.1178
X	68678541	68717964	+	Fmr1	protein_coding	Fmr1	ensembl_havana	17	15.0364	19.7881	12.7054	28.3539	30.9168	10.9951	12.1178
2	31026206	31142009	-	Fnbp1	protein_coding	Fnbp1	ensembl_havana	13	41.0081	226.463	42.736	152.291	210.007	24.3462	45.0086
4	155694342	155696482	+	Fndc10	protein_coding	Fndc10	havana	2	73.8146	18.1391	53.1313	38.5185	29.4086	44.7654	62.8967
12	85473890	85477274	+	Fos	protein_coding	Fos	ensembl_havana	13	1.36703	18.1391	2.31015	14.4445	17.7206	6.28295	3.4623
6	122819914	122845367	+	Foxj2	protein_coding	Foxj2	ensembl_havana	15	25.9719	89.0464	33.4958	68.299	68.6199	44.7654	40.3924
5	142401497	142462012	+	Foxk1	protein_coding	Foxk1	ensembl_havana	9	38.2743	109.934	40.426	82.03	116.126	64.3993	43.2776
6	128362967	128376147	+	Foxm1	protein_coding	Foxm1	ensembl_havana	14	4.1009	37.3775	0.577613	33.347	27.5235	2.98453	3.82891
2	152931898	152933209	-	Foxs1	protein_coding	Foxs1	ensembl_havana	2	1.36703	9.89412	2.88766	6.77648	4.90152	0.785457	2.30823
2	4017717	4614044	+	Frmd4a	protein_coding	Frmd4a	ensembl_havana	16	4.1009	36.8278	5.19771	37.0919	30.5397	3.92688	4.03933
19	5849702	5875275	-	Frmd8	protein_coding	Frmd8	ensembl_havana	12	15.0364	106.086	17.903	72.5787	88.6027	30.629	17.3111
19	5845623	5851389	+	Frmd8os	antisense	Frmd8os	havana	5	19.1372	4.39744	36.9609	17.8327	4.52449	59.6872	39.8154
5	73019987	73256620	-	Fryl	protein_coding	Fryl	ensembl_havana	13	19.1372	75.3046	35.8059	89.8763	75.7836	39.2679	41.5465
5	142960343	142973186	+	Fscn1	protein_coding	Fscn1	ensembl_havana	14	19.1372	164.9	8.66279	68.4773	91.619	15.7072	12.1178
8	31187331	31261739	+	Fut10	protein_coding	Fut10	ensembl_havana	16	2.73397	9.89412	2.88766	7.13313	8.29481	2.35617	2.30823
12	77238125	77476339	+	Fut8	protein_coding	Fut8	ensembl_havana	16	2.73397	31.3312	6.93025	29.6022	22.9991	8.63902	6.92449
4	25609332	25800245	-	Fut9	protein_coding	Fut9	ensembl_havana	8	4.1009	15.3908	4.04269	21.5775	14.3273	1.57081	5.19339
4	147868979	147870359	+	Fv1	protein_coding	Fv1	ensembl_havana	1	1.36703	3.29811	0.577613	5.70653	3.01636	0.785457	0.577133
7	31032722	31042482	-	Fxyd5	protein_coding	Fxyd5	ensembl_havana	14	39.6412	200.079	60.6389	94.156	123.29	56.5458	56.5493
15	6522853	6663314	+	Fyb	protein_coding	Fyb	ensembl_havana	16	5.49403	69.6798	0.62069	59.7467	68.62	3.92688	3.4623
10	39368855	39565382	+	Fyn	protein_coding	Fyn	ensembl_havana	14	27.3388	112.132	17.3255	76.8585	81.8161	23.5608	26.5436
1	193272161	193273218	-	G0s2	protein_coding	G0s2	ensembl_havana	3	352.669	145.662	226.385	95.0478	123.29	308.645	199.076
7	97081586	97308947	+	Gab2	protein_coding	Gab2	ensembl_havana	6	21.8711	42.8742	21.3681	48.6831	52.7846	25.9169	19.0422
11	69991143	69994952	+	Gabarap	protein_coding	Gabarap	ensembl_havana	14	421.016	223.715	315.9	114.842	179.091	379.328	306.405
8	111940703	111953613	+	Gabarapl2	protein_coding	Gabarapl2	ensembl_havana	7	20.5041	10.4438	39.8485	18.9026	12.8192	25.9169	34.045
17	37045966	37075068	+	Gabbr1	protein_coding	Gabbr1	ensembl_havana	17	4.1009	62.1126	8.66279	39.5885	48.2602	7.85367	12.1178
11	33550781	33578960	-	Gabrp	protein_coding	Gabrp	ensembl_havana	8	17.7702	44.5232	19.058	33.882	46.7521	14.1365	20.1962
4	33062999	33095866	+	Gabrr2	protein_coding	Gabrr2	ensembl_havana	10	9.56864	2.74844	20.213	5.34987	4.52449	13.3512	13.2719
10	80930073	80932205	+	Gadd45b	protein_coding	Gadd45b	ensembl_havana	9	4.1009	73.6556	2.88766	42.7983	42.2277	10.2097	5.77043
1	93918311	93942651	+	Gal3st2b	protein_coding	Gal3st2b	ensembl_havana	7	23.238	7.69545	19.6355	8.38141	9.04887	29.0583	19.0422
4	47091909	47123071	+	Galnt12	protein_coding	Galnt12	ensembl_havana	12	5.46784	28.0332	9.81782	21.2209	21.1139	3.14153	8.65559
15	100691813	100729377	-	Galnt6	protein_coding	Galnt6	ensembl_havana	12	1.36703	53.8675	0.577613	33.882	40.7196	1.57081	2.30823
2	120403896	120461701	+	Ganc	protein_coding	Ganc	ensembl_havana	12	15.0364	48.8561	18.3626	33.3213	33.7527	12.5658	16.6705
2	9857078	9890035	-	Gata3	protein_coding	Gata3	ensembl_havana	10	4.1009	37.9272	1.15513	18.1893	22.622	3.14153	4.03933
2	122594467	122611304	-	Gatm	protein_coding	Gatm	ensembl_havana	14	5.46784	64.3112	5.19771	59.5609	55.4238	3.92688	10.3867
3	142620602	142638009	+	Gbp2	protein_coding	Gbp2	ensembl_havana	12	15.0364	274.284	14.4379	171.728	212.646	5.4976	15.58
3	142594847	142619180	+	Gbp2b	protein_coding	Gbp2b	ensembl_havana	10	4.1009	280.88	5.19771	202.4	218.679	6.28295	12.6948
3	142560026	142573210	+	Gbp3	protein_coding	Gbp3	ensembl_havana	14	5.46784	123.675	4.6202	112.702	125.552	1.57081	3.4623
5	105115767	105139587	-	Gbp4	protein_coding	Gbp4	ensembl_havana	7	4.1009	218.218	5.77523	130.535	131.585	2.35617	8.07856
3	142493978	142522345	+	Gbp5	protein_coding	Gbp5	ensembl_havana	4	2.73397	97.841	1.15513	54.9245	107.831	0.785457	0.577133
5	105077630	105139540	-	Gbp9	protein_coding	Gbp9	ensembl_havana	15	2.73397	88.4966	1.15513	65.6241	63.7186	1.57081	1.7312
15	79030874	79042532	+	Gcat	protein_coding	Gcat	ensembl_havana	1 | 15	232.379	31.3312	214.257	91.1244	81.439	191.627	207.155
19	17326141	17356668	-	Gcnt1	protein_coding	Gcnt1	ensembl_havana	17	2.73397	35.1788	2.88766	20.3292	17.7206	1.57081	1.15417
8	116981810	116993538	-	Gcsh	protein_coding	Gcsh	ensembl_havana	5	64.246	37.9272	88.937	48.3264	35.8182	87.96	85.4009
7	118688545	118705779	-	Gde1	protein_coding	Gde1	ensembl_havana	15	240.581	98.9403	226.385	108.066	93.881	289.011	236.584
2	155941023	155945368	-	Gdf5	protein_coding	Gdf5	ensembl_havana	4	181.802	24.1855	162.859	64.9107	98.7825	133.511	163.877
7	99381414	99461878	+	Gdpd5	protein_coding	Gdpd5	ensembl_havana	10	19.1372	96.7417	30.0307	54.5677	54.6697	19.634	23.6584
4	11704457	11714753	+	Gem	protein_coding	Gem	ensembl_havana	13	1.36703	9.34445	1.73264	9.09472	9.42591	0.785457	2.30823
14	70890120	70979839	+	Gfra2	protein_coding	Gfra2	ensembl_havana	10	4.1009	12.0928	2.31015	6.59816	13.1962	3.14153	4.61636
10	75561604	75586201	+	Ggt1	protein_coding	Ggt1	ensembl_havana	10	90.2178	16.4901	110.883	38.6968	38.4574	96.599	96.9417
10	75589340	75617201	+	Ggt5	protein_coding	Ggt5	ensembl_havana	17	13.6694	42.3245	13.2829	34.7736	39.5885	10.9951	16.157
2	35400179	35463232	-	Ggta1	protein_coding	Ggta1	ensembl_havana	17	6.83477	79.1523	6.35274	43.8683	57.686	8.63902	10.3867
6	48764464	48770852	-	Gimap3	protein_coding	Gimap3	ensembl_havana	9	6.83477	201.179	2.88766	76.1452	125.552	2.35617	2.88526
6	48684549	48692061	+	Gimap4	protein_coding	Gimap4	ensembl_havana	16	4.1009	222.066	13.2829	96.4743	156.846	10.2097	16.157
6	48684549	48692061	+	Gimap4	protein_coding	Gimap4	ensembl_havana	16	4.1009	222.066	13.2829	96.4743	156.846	10.2097	16.157
6	48701582	48708226	-	Gimap6	protein_coding	Gimap6	ensembl_havana	11	6.83477	225.914	26.5657	83.9918	141.764	15.7072	18.4651
6	48676129	48679115	+	Gimap9	protein_coding	Gimap9	ensembl_havana	6	4.1009	75.8542	5.19771	36.0219	46.7521	3.92688	5.77043
10	7767947	7792825	-	Ginm1	protein_coding	Ginm1	ensembl_havana	13	135.327	52.7682	147.843	83.4566	72.7673	139.794	151.183
8	120578633	120589305	-	Gins2	protein_coding	Gins2	ensembl_havana	11	4.1009	18.6888	0.577613	17.1194	11.6881	0.785457	4.03933
5	114727407	114775518	-	Git2	protein_coding	Git2	ensembl_havana	17	43.742	134.119	51.9762	99.8627	112.356	54.1897	41.5465
4	127311421	127314040	-	Gja4	protein_coding	Gja4	ensembl_havana	7	8.20171	33.5298	11.5504	26.749	21.1139	5.4976	6.92449
X	101376378	101385630	+	Gjb1	protein_coding	Gjb1	ensembl_havana	14	483.896	98.9404	316.476	148.902	188.893	347.127	317.946
1	75198236	75210814	-	Glb1l	protein_coding	Glb1l	ensembl_havana	13	2.73397	17.5895	2.31015	12.3588	9.04887	3.14153	2.88526
10	111985448	112002632	-	Glipr1	protein_coding	Glipr1	ensembl_havana	11	4.1009	56.0662	5.19771	37.6268	40.7196	8.63902	6.92449
4	43957401	43979119	+	Glipr2	protein_coding	Glipr2	ensembl_havana	14	2.73397	106.636	6.93025	55.4594	65.2267	9.42438	5.19339
16	4594713	4624925	+	Glis2	protein_coding	Glis2	ensembl_havana	13	6.83477	24.7352	8.08528	23.8958	21.868	2.35617	9.23262
19	28258851	28680078	-	Glis3	protein_coding	Glis3	ensembl_havana	13	9.56864	26.9338	12.1279	24.2524	26.0153	11.7804	8.07856
17	30592866	30612660	-	Glo1	protein_coding	Glo1	ensembl	12	68.3468	46.7219	109.15	50.4664	41.0966	96.599	97.5187
7	137437614	137468595	+	Glrx3	protein_coding	Glrx3	ensembl_havana	8	46.4759	20.8875	57.1738	27.6406	27.9005	58.1165	57.7034
11	100361716	100362127	-	Gm10039	processed_pseudogene	Gm10039	havana	2	110.722	42.3245	65.8365	23.0041	32.8019	82.4625	64.0507
17	78491565	78493542	+	Gm10093	protein_coding	Gm10093	ensembl	4	9.56864	34.6292	13.8604	17.2977	29.0316	10.2097	10.9637
1	151339604	151345232	-	Gm10138	antisense	Gm10138	ensembl_havana	4	32.8065	10.9935	38.6934	17.8327	7.54075	32.1997	40.3924
13	98489348	98492002	-	Gm10320	protein_coding	Gm10320	havana	1	54.6775	17.0398	36.3834	13.0179	14.3273	47.9068	35.1991
12	100276609	100302316	+	Gm10432	processed_transcript	Gm10432	havana	1	8.20171	1.09944	10.3953	3.03164	3.39339	5.4976	7.50153
12	100187968	100193541	+	Gm10433	processed_transcript	Gm10433	havana	10	24.6049	2.19877	31.7633	16.5844	8.29481	21.9901	31.1599
17	36141758	36145924	-	Gm10499	transcribed_unprocessed_pseudogene	Gm10499	havana	11	2.73397	15.3908	2.88766	5.5282	7.54075	2.35617	1.7312
7	18989554	18992775	-	Gm10676	TEC	Gm10676	ensembl_havana	2	4.1009	10.4438	1.73264	6.06318	12.4422	1.57081	2.30823
14	79860521	79869177	-	Gm10845	lincRNA	Gm10845	ensembl_havana	2	9.56864	0.549768	9.2403	0.535078	2.26229	2.35617	4.61636
1	24613974	24614652	-	Gm10925	unprocessed_pseudogene	Gm10925	havana	1	544.04	246.251	317.055	95.5828	205.86	416.239	337.564
11	79704630	79705421	+	Gm11205	lincRNA	Gm11205	havana	1	4.1009	0.549768	3.46518	1.07006	1.50823	3.14153	8.07856
4	69925630	69926080	-	Gm11223	processed_pseudogene	Gm11223	havana	5	1.36703	8.79478	0.577613	6.95481	6.03262	2.35617	2.30823
13	29940283	29942262	+	Gm11365	antisense	Gm11365	havana	1	27.3388	4.94711	62.949	27.1056	17.7206	40.8386	57.7034
4	80003989	80005132	+	Gm11410	processed_pseudogene	Gm11410	havana	1	211.875	94.5429	123.588	40.3017	76.5376	151.574	123.485
11	117789897	117791314	-	Gm11724	antisense	Gm11724	havana	1	5.46784	2.19877	12.7054	5.34988	2.26229	14.9219	17.3111
11	3470902	3471378	-	Gm11945	processed_pseudogene	Gm11945	havana	3	9.56864	3.84777	8.08528	4.27992	3.39339	8.63902	9.23262
11	5634139	5634583	+	Gm11964	processed_pseudogene	Gm11964	havana	1	34.1735	14.8411	20.7906	9.98635	11.6881	24.3462	20.7733
11	5818497	5818584	-	Gm11966	processed_pseudogene	Gm11966	havana	1	23.238	10.9935	15.5929	5.70653	7.54075	21.9901	15.58
4	122778154	122793750	-	Gm12873	unprocessed_pseudogene	Gm12873	havana	1	347.201	101.689	150.153	47.9698	100.291	215.188	164.454
4	122660923	122677279	-	Gm12876	unprocessed_pseudogene	Gm12876	havana	3	39.6412	1.6491	28.8757	11.9479	15.8355	36.9119	32.3139
4	121414735	121423100	-	Gm12886	protein_coding	Gm12886	ensembl_havana	1	441.52	23.0861	430.824	149.615	214.908	424.878	300.634
4	121614271	121622104	-	Gm12887	protein_coding	Gm12887	ensembl_havana	2	56.0444	12.6425	58.3289	15.3361	15.4584	68.3261	53.6641
4	121316316	121324918	-	Gm12888	protein_coding	Gm12888	ensembl_havana	2	817.427	182.49	434.867	145.692	293.708	567.028	417.195
4	129261965	129265011	+	Gm12976	lincRNA	Gm12976	havana	7	9.56864	1.09944	17.903	5.34988	1.88526	9.42438	15.003
2	22590024	22590534	-	Gm13339	unprocessed_pseudogene	Gm13339	havana	1	179.069	72.5562	144.378	48.3264	93.5041	180.632	148.875
2	25782257	25787023	+	Gm13539	protein_coding	Gm13539	havana	2	43.742	25.2848	87.2045	23.7174	11.6881	65.1847	109.059
2	87526145	87526398	+	Gm13736	processed_pseudogene	Gm13736	havana	4	41.0081	15.9405	32.3408	11.413	13.5733	37.6972	35.1991
2	121481129	121481515	+	Gm14017	processed_pseudogene	Gm14017	havana	1	17.7702	9.34445	15.5929	5.88485	7.16371	14.1365	13.2719
2	129168700	129170489	+	Gm14026	processed_pseudogene	Gm14026	havana	1	2.73397	5.49678	1.15513	6.59816	7.91778	0.785457	1.7312
2	149257277	149262146	+	Gm14135	lincRNA	Gm14135	havana	1	615.121	136.318	285.869	87.3798	182.107	387.966	282.746
2	170285035	170285881	+	Gm14270	processed_pseudogene	Gm14270	havana	1	38.2743	15.9405	34.0733	17.6544	18.4747	40.0533	36.3532
X	20581141	20581315	-	Gm14539	processed_pseudogene	Gm14539	havana	2	20.5041	9.34445	12.1279	4.63657	4.14745	14.9219	12.6948
5	148995651	149015814	-	Gm15411	processed_transcript	Gm15411	havana	4	1.36703	5.49678	0.577613	2.67499	5.27855	0.785457	1.15417
3	89391850	89398780	+	Gm15417	antisense	Gm15417	ensembl_havana	12	68.3468	20.3378	91.2471	41.55	21.1139	89.5307	95.7875
5	22528321	22529245	-	Gm15421	transcribed_processed_pseudogene	Gm15421	havana	2	24.6049	9.89412	21.3681	7.67252	6.05536	28.2729	18.4651
7	128001899	128005191	-	Gm15533	antisense	Gm15533	havana	2	19.1372	3.29811	33.4958	15.8711	8.67184	18.8487	40.9694
1	130429781	130437192	-	Gm15675	lincRNA	Gm15675	havana	1	1.36703	53.8675	1.73264	17.476	25.2613	1.57081	4.03933
16	4032839	4037848	-	Gm15879	antisense	Gm15879	havana	1	25.9719	4.39744	33.4958	13.3745	12.0651	29.0583	43.2775
9	53667246	53681266	+	Gm16124	antisense	Gm16124	havana	1	30.0727	7.69545	47.9336	18.546	10.934	37.6972	52.5101
11	19013817	19015155	+	Gm16141	antisense	Gm16141	havana	1	10.9356	2.74844	20.7906	8.38141	6.03262	13.3512	17.8881
1	166431705	166431876	-	Gm16418	processed_pseudogene	Gm16418	havana	1	32.8065	12.6425	17.3255	5.34988	5.65558	25.9169	15.58
7	83597048	83631881	-	Gm16638	antisense	Gm16638	havana	2	4.1009	11.5431	3.46518	9.27304	9.42591	0.785457	1.7312
11	120486339	120488583	-	Gm16755	lincRNA	Gm16755	ensembl	1	5.46784	1.09944	10.9728	4.27992	2.26229	7.85367	10.3867
9	21405242	21411721	-	Gm16853	antisense	Gm16853	havana	1	15.0364	0.549768	10.9728	5.70653	2.26229	7.85367	9.80966
10	84618341	84622579	-	Gm17249	bidirectional_promoter_lncRNA	Gm17249	havana	2	1.36703	4.39744	0.577613	4.10159	4.52449	0.785457	0.577133
X	21146844	21147641	+	Gm1848	processed_pseudogene	Gm1848	havana	3	2.73397	8.79478	3.46518	6.41983	7.16371	2.35617	2.30823
10	30603195	30606635	-	Gm20300	lincRNA	Gm20300	havana	1	66.9799	19.7881	81.4294	38.6968	27.9005	53.4043	71.5522
11	93949819	93968294	-	Gm20390	protein_coding	Gm20390	havana	1	158.051	63.074	116.02	32.8974	52.7918	139.186	114.498
6	3333194	3346129	-	Gm20559	processed_transcript	Gm20559	havana	3	1.36703	31.8808	1.73264	23.0041	21.1139	1.57081	2.88526
6	79817916	79818365	+	Gm20594	protein_coding	Gm20594	ensembl_havana	2	21.8711	9.34445	21.3681	7.84644	11.6881	31.4144	24.2355
5	137629175	137642900	+	Gm20605	protein_coding	Gm20605	havana	9	136.751	239.329	63.2358	146.082	213.122	68.3675	39.8178
11	117809668	117839905	+	Gm20708	protein_coding	Gm20708	havana	1	5.48179	17.4812	4.62019	13.5689	9.42228	3.92687	1.91316
14	51311497	51317769	+	Gm21718	lincRNA	Gm21718	ensembl_havana	2	187.27	95.0926	171.521	77.7502	81.4391	215.188	188.113
10	4391587	4396425	+	Gm21781	lincRNA	Gm21781	havana	1	9.56864	22.5365	13.2829	31.7421	21.1139	10.2097	10.3867
1	86133637	86162789	+	Gm21972	protein_coding	Gm21972	havana	1	40.7544	15.0423	36.0588	4.11299	3.45944	25.2571	36.9631
7	27168430	27181087	-	Gm21983	protein_coding	Gm21983	havana	1	0.0664518	28.4845	1.81578	10.6704	27.8181	0.0260583	0.176988
9	78478528	78478636	-	Gm26377	miRNA	Gm26377	ensembl	1	32.625	13.1459	23.552	7.48978	11.3028	32.1788	21.9059
2	120027493	120043034	+	Gm28042	protein_coding	Gm28042	havana	16	8.17075	20.0829	11.3278	15.4368	17.9691	5.45588	4.99866
11	22834744	22982091	-	Gm28048	protein_coding	Gm28048	havana	1	12.5354	62.1371	17.3108	49.4952	50.3251	8.20929	12.6451
1	24613189	24613972	-	Gm28437	unprocessed_pseudogene	Gm28437	havana	1	647.927	277.582	366.143	114.485	233.76	466.502	376.225
1	24612775	24613120	-	Gm28438	unprocessed_pseudogene	Gm28438	havana	1	158.564	61.0132	117.813	38.5185	72.3903	151.574	116.561
1	24614885	24615566	-	Gm28661	unprocessed_pseudogene	Gm28661	havana	1	370.439	156.106	179.029	54.3895	125.929	238.748	192.152
1	75171731	75185147	-	Gm29253	processed_transcript	Gm29253	havana	1	100.183	35.7762	116.761	49.9988	30.2719	88.0725	97.3238
11	55098115	55113030	+	Gm2a	protein_coding	Gm2a	ensembl_havana	7	71.0807	265.49	57.1738	110.74	196.434	69.8968	66.3589
13	38527403	38532921	+	Gm31834	antisense	Gm31834	havana	1	21.8711	3.29811	15.5929	7.13313	6.78668	13.3512	16.734
7	47008083	47009009	+	Gm32031	bidirectional_promoter_lncRNA	Gm32031	havana	1	34.1735	9.34445	46.7786	19.2593	10.18	52.619	57.1263
10	93778660	93779720	+	Gm3571	processed_pseudogene	Gm3571	havana	3	8.20171	3.29811	9.81781	4.8149	5.27855	13.3512	10.9637
5	137612852	137615248	+	Gm36266	antisense	Gm36266	havana	1	4.1009	10.4438	4.6202	8.55974	9.42591	2.35617	2.88526
14	56665605	56668125	-	Gm4032	transcribed_processed_pseudogene	Gm4032	havana	1	15.0364	4.94711	24.2556	8.20309	3.01636	14.9219	22.5044
13	45099957	45117731	+	Gm40932	lincRNA	Gm40932	havana	1	6.83477	2.74844	12.7054	4.63657	3.77042	7.85367	13.2719
14	65172355	65185433	+	Gm41177	lincRNA	Gm41177	havana	1	15.0364	3.29811	30.0308	14.2662	9.04887	20.4194	43.2776
10	127289696	127290789	-	Gm4189	processed_transcript	Gm4189	havana	7	9.56864	1.09944	17.903	6.06318	3.39339	11.7804	13.8489
7	127015051	127021098	-	Gm42742	protein_coding	Gm42742	ensembl_havana	1	23.1509	69.3434	22.0865	31.6589	57.2724	22.9534	25.2512
3	36088859	36091447	+	Gm43079	antisense	Gm43079	havana	1	4.52266	2.69389	17.5257	4.44638	0.804007	11.6214	13.8628
3	119709516	119709862	+	Gm4332	processed_pseudogene	Gm4332	havana	1	54.6775	32.9802	35.2284	12.1263	16.2125	46.3361	34.6221
3	90126767	90127058	+	Gm43712	unprocessed_pseudogene	Gm43712	havana	1	13.6694	9.89412	15.5929	4.99322	4.52449	14.9219	13.8489
6	136847744	136848250	-	Gm44069	TEC	Gm44069	havana	1	8.20171	0.549768	10.9728	6.41983	1.88526	10.2097	15.003
6	60489956	60490446	+	Gm44410	lincRNA	Gm44410	havana	1	35.5404	20.3378	57.7514	19.2593	18.8517	54.1897	57.7034
6	90478466	90479687	+	Gm44421	lincRNA	Gm44421	havana	1	6.83477	1.09944	12.1279	3.03164	2.26229	7.06831	10.9637
7	79922572	79924868	-	Gm44950	TEC	Gm44950	havana	1	41.0081	9.34445	70.4566	30.8505	22.245	65.9701	69.8211
6	8259450	8597481	+	Gm45062	protein_coding	Gm45062	havana	1	6.48313	40.119	14.3596	36.7312	28.9692	12.6643	14.0931
2	161109411	161114859	+	Gm45447	antisense	Gm45447	havana	1	36.9073	6.59611	40.426	16.0494	15.8355	21.9901	36.3532
13	83687222	83687442	+	Gm48067	processed_pseudogene	Gm48067	havana	1	9.56864	3.84777	6.35274	3.03164	3.01636	10.2097	8.07856
9	45858604	45860683	-	Gm49338	TEC	Gm49338	havana	1	2.73397	7.14578	0.577613	7.13313	9.80294	1.57081	3.4623
7	30563344	30567961	+	Gm49396	protein_coding	Gm49396	havana	1	12.6257	38.8129	3.56751	32.9464	48.2942	12.943	7.17031
10	62071123	62072363	+	Gm5424	processed_pseudogene	Gm5424	havana	6	2.73397	29.6822	3.46518	19.9726	23.3761	2.35617	4.03933
12	84258331	84258974	-	Gm5436	processed_pseudogene	Gm5436	havana	5	42.3751	24.7351	36.9609	13.7312	16.5895	40.0533	36.3532
13	103356252	103357705	+	Gm5454	processed_pseudogene	Gm5454	havana	5	5.46784	7.69545	2.88766	13.0179	17.3436	1.57081	3.4623
3	65393337	65395185	+	Gm5540	processed_pseudogene	Gm5540	havana	7	2.73397	13.7418	0.577613	4.10159	14.3273	1.57081	1.15417
9	48495442	48495973	+	Gm5617	protein_coding	Gm5617	ensembl_havana	8	68.3468	30.7815	64.104	27.9973	16.9666	41.624	61.7426
16	93628097	93630452	+	Gm5678	protein_coding	Gm5678	havana	2	4.1009	1.09944	4.6202	1.78336	1.50823	5.4976	6.34746
16	35573321	35573557	-	Gm5963	processed_pseudogene	Gm5963	havana	5	45.1089	21.4371	24.8331	8.73807	10.18	28.2729	24.2355
9	57483963	57484372	+	Gm6166	processed_pseudogene	Gm6166	havana	6	4.1009	18.1391	2.88766	7.84644	8.67184	4.71224	4.03933
3	53692422	53692879	-	Gm6204	processed_pseudogene	Gm6204	havana	1	53.3105	21.9868	28.2982	8.73807	13.9503	37.6972	27.6977
12	56373593	56373824	-	Gm6265	processed_pseudogene	Gm6265	ensembl_havana	4	27.3388	12.0928	18.4805	5.88485	8.67184	20.4194	17.8881
7	81161397	81161745	-	Gm6415	processed_pseudogene	Gm6415	havana	1	27.3388	12.6425	24.8331	11.0563	9.04887	32.1997	27.1206
5	123066242	123066700	+	Gm6444	processed_pseudogene	Gm6444	havana	1	17.7702	8.79478	13.2829	5.70653	5.65558	11.7804	13.8489
9	22092513	22092773	+	Gm6581	processed_pseudogene	Gm6581	havana	1	21.8711	10.4438	14.4379	6.06318	5.27855	16.4926	15.58
7	40190937	40191332	+	Gm6851	processed_pseudogene	Gm6851	havana	8	10.9356	7.14578	19.6355	8.73807	6.78668	22.7754	17.8881
12	96922423	96923059	-	Gm6863	processed_pseudogene	Gm6863	havana	4	107.988	48.9205	68.1466	21.7559	36.1952	86.3893	66.3589
5	9260935	9261389	-	Gm7332	processed_pseudogene	Gm7332	havana	4	27.3388	12.6425	19.6355	8.91639	9.80294	27.4876	21.3503
1	85199613	85213787	+	Gm7609	transcribed_unprocessed_pseudogene	Gm7609	ensembl_havana	9	8.20171	21.4371	5.77523	13.5529	17.7206	4.71224	9.23262
8	70010549	70011003	-	Gm7730	processed_pseudogene	Gm7730	havana	1	23.238	8.24512	18.4805	6.41983	8.67184	21.2047	14.4259
1	91171429	91172149	-	Gm7776	processed_pseudogene	Gm7776	havana	1	9.56864	28.0332	4.6202	11.0563	14.3273	6.28295	5.77043
15	73407489	73408240	-	Gm7908	processed_pseudogene	Gm7908	havana	1	28.7057	9.89412	25.4107	9.80802	16.9666	23.5608	24.2355
5	54651968	54652122	-	Gm8069	processed_pseudogene	Gm8069	havana	1	6.83477	3.29811	9.81781	3.20997	3.39339	9.42438	7.50153
X	81820384	81822731	-	Gm8822	processed_pseudogene	Gm8822	havana	3	9.56864	29.1325	1.73264	17.1194	26.3924	8.63902	5.77043
19	33674073	33688482	-	Gm8980	unprocessed_pseudogene	Gm8980	havana	1	41.0081	2.74844	99.3323	31.5638	4.90152	65.9701	115.984
13	111882393	111884178	-	Gm9025	processed_pseudogene	Gm9025	havana	2	3.31109	11.7165	0.83941	5.87451	8.21931	0.761015	0.838712
7	136810909	136812516	+	Gm9347	processed_pseudogene	Gm9347	havana	1	30.0727	8.79478	19.058	8.02476	12.0651	25.1315	21.3503
13	3298887	3299668	+	Gm9616	processed_pseudogene	Gm9616	havana	1	27.3388	17.0398	21.3681	8.20309	10.557	29.0583	22.5044
4	152006759	152009620	-	Gm9768	TEC	Gm9768	havana	1	4.1009	0.549768	6.35274	1.24838	0.754165	3.14153	8.65559
6	7982541	7983384	-	Gm9825	processed_pseudogene	Gm9825	havana	2	9.56864	18.1391	5.77523	14.9795	20.3598	7.06831	4.61636
8	69808679	69821871	+	Gmip	protein_coding	Gmip	ensembl_havana	14	39.6412	172.596	21.3681	91.8379	126.306	25.9169	19.0422
1	75435930	75443180	+	Gmppa	protein_coding	Gmppa	ensembl_havana	16	395.044	121.477	255.261	124.293	170.419	233.251	256.203
9	108049242	108052802	+	Gmppb	protein_coding	Gmppb	ensembl_havana	10	359.504	98.9402	328.604	172.263	167.78	321.21	308.136
5	140758408	140830432	-	Gna12	protein_coding	Gna12	ensembl_havana	10	45.1089	152.258	61.7939	103.251	151.567	56.5458	51.356
10	81502306	81524226	-	Gna15	protein_coding	Gna15	ensembl_havana	8	4.1009	33.5298	3.46518	19.4376	21.868	3.92688	4.03933
9	107614125	107635368	-	Gnai2	protein_coding	Gnai2	ensembl_havana	13	136.693	471.065	92.9795	154.252	294.086	98.9552	111.945
3	108092789	108101433	+	Gnat2	protein_coding	Gnat2	ensembl_havana	15	20.5041	1.09944	44.4686	14.9795	7.54075	21.9901	35.1991
3	32580332	32616586	-	Gnb4	protein_coding	Gnb4	ensembl_havana	14	1.36703	54.9669	6.35274	39.4101	34.6871	7.06831	8.65559
4	59035088	59041904	+	Gng10	protein_coding	Gng10	ensembl_havana	12	20.4092	55.5131	20.7811	36.5412	43.6729	19.6337	17.8852
14	19872559	19977628	-	Gng2	protein_coding	Gng2	ensembl_havana	13	9.56864	90.1456	4.04269	58.3127	67.4889	7.06831	5.19339
11	95837216	95845735	+	Gngt2	protein_coding	Gngt2	ensembl_havana	13	8.20171	76.9535	8.08528	37.4485	39.9655	10.2097	12.6948
17	46725664	46729169	-	Gnmt	protein_coding	Gnmt	ensembl_havana	8	356.77	37.9272	243.71	83.2784	95.0123	262.309	230.236
18	38327558	38339004	-	Gnpda1	protein_coding	Gnpda1	ensembl_havana	14	10.9356	27.4835	11.5504	21.3992	26.7694	12.5658	10.9637
5	69573108	69592341	-	Gnpda2	protein_coding	Gnpda2	ensembl_havana	15	2.73397	13.1921	8.66279	21.9342	15.4584	3.14153	6.34746
17	25233331	25240125	-	Gnptg	protein_coding	Gnptg	ensembl	13	146.262	71.457	139.758	65.0893	70.8823	136.652	133.872
2	70661576	70712637	+	Gorasp2	protein_coding	Gorasp2	ensembl_havana	12	522.17	209.423	445.261	206.145	280.136	464.93	431.044
1	92831645	92860780	+	Gpc1	protein_coding	Gpc1	ensembl_havana	7	4.1009	42.8742	4.6202	27.284	33.933	3.92688	5.19339
15	99717515	99725006	+	Gpd1	protein_coding	Gpd1	ensembl_havana	12	318.496	62.6622	254.106	152.112	140.633	264.665	249.278
X	166238911	166388989	+	Gpm6b	protein_coding	Gpm6b	ensembl_havana	17	5.46784	25.8345	12.1279	33.3471	30.1627	3.14153	9.80966
6	49036546	49070930	+	Gpnmb	protein_coding	Gpnmb	ensembl_havana	10	12.3025	87.9469	5.77523	46.8998	73.5214	7.06831	9.80966
13	12615057	12650389	-	Gpr137b-ps	transcribed_unprocessed_pseudogene	Gpr137b-ps	havana	2	2.73397	14.2915	2.88766	12.3046	9.80294	1.57081	4.61636
5	139377697	139396416	+	Gpr146	protein_coding	Gpr146	ensembl_havana	8	5.46784	58.2649	9.2403	40.1235	51.2764	17.2779	10.3867
4	150087365	150105928	+	Gpr157	protein_coding	Gpr157	ensembl_havana	6	4.1009	15.3908	4.6202	12.6612	10.934	4.71224	1.7312
10	127747276	127751733	-	Gpr182	protein_coding	Gpr182	ensembl_havana	7	2.73397	8.24512	2.88766	5.17155	13.9503	0.785457	1.7312
14	121952551	121965196	-	Gpr183	protein_coding	Gpr183	ensembl_havana	8	8.20171	35.1788	4.6202	15.6928	22.245	3.92688	5.19339
7	118972047	118995212	-	Gprc5b	protein_coding	Gprc5b	ensembl_havana	9	39.6412	112.682	28.2982	54.9245	91.6189	29.0583	30.5828
6	59347226	59426295	-	Gprin3	protein_coding	Gprin3	ensembl_havana	5	2.73397	2.74844	0.577613	4.99322	1.50823	2.35617	1.7312
2	26315515	26348238	+	Gpsm1	protein_coding	Gpsm1	ensembl_havana	15	5.46784	35.1788	4.6202	18.9026	29.4086	1.57081	7.50153
17	34589806	34591755	+	Gpsm3	protein_coding	Gpsm3	ensembl_havana	17	10.2583	173.11	13.8466	61.8985	83.8577	6.68977	14.2912
15	76695716	76699687	+	Gpt	protein_coding	Gpt	ensembl_havana	5	127.125	47.2715	125.32	69.0122	54.2927	110.735	112.522
12	76792333	76795555	-	Gpx2	protein_coding	Gpx2	ensembl_havana	8	16.4033	40.6755	7.50776	34.417	25.2612	18.8487	13.2719
11	54902453	54910378	+	Gpx3	protein_coding	Gpx3	ensembl_havana	11	73.8146	157.755	51.3987	78.9985	112.356	43.9801	61.1656
11	61653265	61672785	+	Grap	protein_coding	Grap	ensembl_havana	2	10.9356	163.251	7.50776	57.7777	93.5041	7.85367	8.65559
15	80572594	80652855	+	Grap2	protein_coding	Grap2	ensembl_havana	9	2.73397	125.874	1.73264	43.5116	86.7176	2.35617	2.30823
4	44981395	44990735	+	Grhpr	protein_coding	Grhpr	ensembl_havana	14	211.875	68.7086	186.537	77.2151	81.8162	173.564	179.457
19	60889749	61092554	+	Grk5	protein_coding	Grk5	ensembl	8	2.73397	12.6425	5.19771	14.0878	16.2125	3.14153	6.92449
13	55445072	55460928	+	Grk6	protein_coding	Grk6	ensembl_havana	11	32.8065	242.404	39.8484	99.3273	178.336	38.4826	51.933
5	36464998	36474081	+	Grpel1	protein_coding	Grpel1	ensembl_havana	3	209.141	89.5959	207.905	96.1177	103.684	229.324	192.152
5	21186255	21315133	+	Gsap	protein_coding	Gsap	ensembl_havana	12	2.73397	76.9535	2.88766	51.0014	44.1129	3.14153	5.77043
15	75862327	75867409	+	Gsdmd	protein_coding	Gsdmd	ensembl_havana	5	6.83477	141.814	13.2829	77.9285	93.1272	7.85367	16.734
6	42245935	42250448	+	Gstk1	protein_coding	Gstk1	ensembl_havana	7	87.4839	42.8742	125.898	46.7214	42.6047	121.73	111.944
3	107981702	107986454	-	Gstm2	protein_coding	Gstm2	ensembl_havana	12	129.859	63.7616	116.658	41.9067	55.4238	124.086	92.9024
19	47854970	47864791	+	Gsto1	protein_coding	Gsto1	ensembl_havana	7	92.9516	62.6622	112.615	75.0754	53.9157	185.344	175.418
17	46161032	46169371	+	Gtpbp2	protein_coding	Gtpbp2	ensembl_havana	13	88.8508	214.92	65.8365	119.3	156.846	83.2479	67.5129
5	110103975	110108198	-	Gtpbp6	protein_coding	Gtpbp6	ensembl_havana	15	34.1735	97.8409	20.213	42.2633	67.8659	15.7072	23.6584
15	93239742	93275180	-	Gxylt1	protein_coding	Gxylt1	ensembl_havana	16	39.6412	40.6755	55.4413	67.0506	42.2277	47.1215	46.7397
18	32528322	32560035	-	Gypc	protein_coding	Gypc	ensembl_havana	2	20.5041	50.0199	9.2403	29.6022	39.2115	7.85367	9.80966
13	113093825	113100982	-	Gzma	protein_coding	Gzma	ensembl_havana	8	1.36703	58.8146	2.88766	50.4665	58.8172	3.14153	5.19339
17	34135182	34139102	+	H2-DMa	protein_coding	H2-DMa	ensembl_havana	9	23.238	272.085	28.2982	105.212	144.403	25.1315	36.3532
17	34153072	34160231	+	H2-DMb1	protein_coding	H2-DMb1	ensembl_havana	3	9.56864	95.0927	5.19771	33.882	50.5224	3.14153	8.65559
17	34143307	34151554	+	H2-DMb2	protein_coding	H2-DMb2	ensembl_havana	14	2.73397	161.053	2.88766	50.6447	81.439	4.71224	1.7312
17	33974831	33978791	-	H2-K2	unprocessed_pseudogene	H2-K2	havana	7	10.9356	63.7616	1.73264	20.8642	35.4411	4.71224	0.577133
17	37480851	37483553	-	H2-M2	protein_coding	H2-M2	ensembl_havana	13	1.36703	96.1919	0.577613	35.6653	57.686	0.785457	0.0001
17	37270220	37274485	+	H2-M3	protein_coding	H2-M3	ensembl_havana	6	9.56864	108.285	4.6202	56.886	64.8496	1.57081	1.7312
17	35342242	35346763	+	H2-Q2	protein_coding	H2-Q2	ensembl_havana	8	6.83477	30.7815	9.2403	19.6159	24.8842	3.92688	4.61636
17	35379617	35385291	+	H2-Q4	protein_coding	H2-Q4	ensembl_havana	11	34.1735	341.344	12.7054	128.216	213.023	14.1365	13.8489
17	35424850	35430056	+	H2-Q6	protein_coding	H2-Q6	ensembl_havana	12	19.1372	260.543	8.66279	107.352	177.205	9.42438	5.19339
17	35439155	35443774	+	H2-Q7	protein_coding	H2-Q7	ensembl_havana	15	5.46784	273.735	2.88766	119.657	168.911	3.14153	4.61636
17	36109234	36111659	-	H2-T-ps	unprocessed_pseudogene	H2-T-ps	havana	6	17.7702	56.0662	7.50776	19.4376	38.4574	7.85367	7.50153
17	36115876	36121466	-	H2-T10	polymorphic_pseudogene	H2-T10	ensembl_havana	9	31.4396	109.384	15.0154	58.491	84.0783	12.5658	17.3111
17	36037128	36042748	-	H2-T22	protein_coding	H2-T22	ensembl_havana	18	5.46784	35.1788	1.73264	18.1893	30.1627	0.785457	2.88526
17	36029773	36032856	-	H2-T23	protein_coding	H2-T23	ensembl_havana	8	27.3388	98.9403	17.903	43.3333	71.6362	24.3462	25.3895
4	88396144	88438929	-	Hacd4	protein_coding	Hacd4	ensembl_havana	12	1.36703	19.7881	4.6202	21.7559	23.3761	4.71224	7.50153
17	24840143	24864451	+	Hagh	protein_coding	Hagh	ensembl_havana	17	118.923	51.6689	131.673	63.3058	67.1119	123.301	116.561
10	93488768	93519305	+	Hal	protein_coding	Hal	ensembl_havana	14	46.4759	84.0993	23.1006	83.0998	104.061	25.1315	27.1206
11	100347327	100356129	-	Hap1	protein_coding	Hap1	ensembl_havana	15	6.83477	56.0662	8.08528	37.8052	39.5885	3.92688	6.92449
11	73135485	73138295	-	Haspin	protein_coding	Haspin	ensembl_havana	2	1.36703	12.0928	4.6202	17.8327	14.7044	3.92688	2.30823
14	54541785	54554617	-	Haus4	protein_coding	Haus4	ensembl_havana	9	5.46784	29.6822	13.2829	26.749	26.3924	5.4976	14.4259
7	30653711	30664995	-	Haus5	protein_coding	Haus5	ensembl_havana	10	4.1009	21.5929	3.46518	12.1674	10.5202	2.35617	2.88526
8	71248561	71272935	-	Haus8	protein_coding	Haus8	ensembl_havana	13	4.1009	24.1855	0.577613	23.0041	16.2125	3.14153	5.19339
7	103826534	103828097	-	Hbb-bs	protein_coding	Hbb-bs	ensembl_havana	6	72.4476	46.7219	65.8365	24.9657	30.1627	77.7504	62.3196
2	153108468	153151442	+	Hck	protein_coding	Hck	ensembl_havana	14	5.46784	103.338	4.6202	57.2425	72.3903	5.4976	3.4623
16	36934983	36963213	+	Hcls1	protein_coding	Hcls1	ensembl_havana	14	19.1372	246.801	10.9728	89.8763	146.289	9.42438	10.9637
7	80343104	80350548	+	Hddc3	protein_coding	Hddc3	ensembl_havana	6	289.79	97.841	225.807	80.96	102.553	240.319	226.197
4	62499008	62503468	-	Hdhd3	protein_coding	Hdhd3	ensembl_havana	2	73.8146	21.9868	91.8246	48.3264	30.9167	76.965	87.132
1	93405940	93478816	-	Hdlbp	protein_coding	Hdlbp	ensembl_havana	15	1140.02	345.191	673.96	458.478	691.852	878.814	738.605
11	83753696	83783755	+	Heatr6	protein_coding	Heatr6	ensembl_havana	13	19.1372	59.9138	26.5657	51.1795	45.621	21.2047	35.1991
6	135137522	135198023	-	Hebp1	protein_coding	Hebp1	ensembl_havana	8	19.1372	57.1655	13.2829	29.6022	33.556	10.9951	15.58
16	33684370	33771577	+	Heg1	protein_coding	Heg1	ensembl_havana	12	32.8065	79.1523	36.3834	77.3935	63.3415	25.1315	30.0058
10	120083608	120112988	-	Helb	protein_coding	Helb	ensembl_havana	11	6.83477	29.1325	11.5504	26.3923	26.0153	7.06831	11.5408
19	38930915	38971052	+	Hells	protein_coding	Hells	ensembl_havana	11	1.36703	13.7418	2.88766	19.4376	11.3111	0.785457	2.30823
2	181227615	181242028	-	Helz2	protein_coding	Helz2	ensembl_havana	17	24.6049	332.549	20.213	159.245	228.103	43.9801	20.7733
6	58831465	58920399	+	Herc3	protein_coding	Herc3	ensembl_havana	17	13.6694	27.4835	8.66279	34.7736	25.6383	11.7804	17.3111
3	8663359	8667257	-	Hey1	protein_coding	Hey1	ensembl_havana	8	5.46784	46.1722	6.93025	15.3361	24.1302	3.92688	7.50153
13	23702034	23710855	-	Hfe	protein_coding	Hfe	ensembl_havana	15	9.56864	34.0795	13.2829	39.7667	44.8669	5.4976	20.7733
19	37434810	37440732	+	Hhex	protein_coding	Hhex	ensembl_havana	11	1.36703	61.0132	1.15513	20.1509	35.8181	2.35617	2.88526
12	73901375	73947531	+	Hif1a	protein_coding	Hif1a	ensembl_havana	13	16.4033	45.0728	22.5231	63.0211	52.9802	20.4194	19.6192
13	54590207	54591159	+	Higd2a	protein_coding	Higd2a	ensembl_havana	6	168.133	113.232	164.591	58.8476	66.7348	182.203	163.877
11	54866383	54870502	+	Hint1	protein_coding	Hint1	ensembl_havana	6	211.875	113.781	174.986	67.7641	75.0295	199.481	156.953
4	43654227	43656467	-	Hint2	protein_coding	Hint2	ensembl_havana	10	65.6129	37.9272	80.2743	38.1618	35.0641	78.5358	88.2861
10	30608141	30629633	-	Hint3	protein_coding	Hint3	ensembl_havana	12	47.8428	24.7352	73.3442	28.1756	20.3598	51.0483	66.3589
5	135406531	135545121	-	Hip1	protein_coding	Hip1	ensembl_havana	13	15.0364	58.2648	19.058	54.2111	61.0793	12.5658	9.80966
6	38694390	38876166	-	Hipk2	protein_coding	Hipk2	ensembl_havana	15	6.83477	18.1391	8.66279	18.7243	19.9828	7.06831	7.50153
13	23684199	23692909	+	Hist1h2bc	protein_coding	Hist1h2bc	ensembl_havana	5	45.1089	37.9272	74.4992	29.6022	27.5235	73.8236	66.3589
13	23531050	23531520	+	Hist1h4h	protein_coding	Hist1h4h	ensembl_havana	7	19.1372	3.84777	20.213	8.38141	4.52449	18.0633	12.6948
13	22040636	22041363	-	Hist1h4i	protein_coding	Hist1h4i	ensembl_havana	5	77.9154	20.3378	97.5997	43.6899	35.0641	83.2479	75.0144
13	42052021	42192538	+	Hivep1	protein_coding	Hivep1	ensembl_havana	8	28.7057	64.3112	32.9183	75.2536	91.619	39.2679	26.5436
13	55005985	55021386	-	Hk3	protein_coding	Hk3	ensembl_havana	14	10.9356	129.172	1.15513	63.6625	66.7349	3.92688	5.19339
1	184727140	184732620	-	Hlx	protein_coding	Hlx	ensembl_havana	7	2.73397	25.8345	5.19771	23.5391	32.8019	5.4976	4.03933
11	120762794	120764420	+	Hmga1b	protein_coding	Hmga1b	ensembl_havana	5	5.46784	26.3841	0.577613	10.5213	16.5895	3.92688	1.15417
8	57511907	57516000	+	Hmgb2	protein_coding	Hmgb2	ensembl_havana	7	1.36703	11.5431	1.73264	8.38141	7.54075	4.71224	3.4623
3	98280435	98310739	+	Hmgcs2	protein_coding	Hmgcs2	ensembl_havana	12	5.46784	21.4371	4.04269	22.2908	30.5397	2.35617	6.34746
X	134601179	134607061	+	Hnrnph2	protein_coding	Hnrnph2	ensembl_havana	13	10.9356	28.0332	12.7054	33.882	23.7531	12.5658	11.5408
7	81600481	81707528	-	Homer2	protein_coding	Homer2	ensembl_havana	14	185.903	42.8742	243.71	113.594	143.649	204.193	248.124
8	70282827	70294362	+	Homer3	protein_coding	Homer3	ensembl_havana	15	13.6694	29.1325	6.35274	16.0494	26.3924	7.06831	9.23262
5	77086988	77115122	-	Hopx	protein_coding	Hopx	ensembl_havana	14	77.9154	35.7285	98.7548	50.4664	42.9818	114.662	98.0955
8	109575128	109579173	-	Hp	protein_coding	Hp	ensembl_havana	10	1003.33	308.364	501.856	171.192	337.821	687.185	498.556
4	129111570	129122037	-	Hpca	protein_coding	Hpca	ensembl_havana	13	2.73397	17.5895	1.73264	17.6544	7.91778	1.57081	0.577133
6	65117293	65144909	-	Hpgds	protein_coding	Hpgds	ensembl_havana	5	2.73397	24.7351	2.31015	29.2455	18.8517	3.92688	0.577133
7	31098725	31115291	-	Hpn	protein_coding	Hpn	ensembl_havana	14	13.6694	68.7086	9.2403	47.0781	48.6373	10.2097	8.65559
5	100679484	100719717	-	Hpse	protein_coding	Hpse	ensembl_havana	14	9.56864	79.7019	4.04269	45.1165	60.7023	3.14153	5.19339
1	193221634	193264076	-	Hsd11b1	protein_coding	Hsd11b1	ensembl_havana	14	16.4033	36.2782	20.213	47.9697	50.8995	12.5658	23.0814
X	152001845	152004443	+	Hsd17b10	protein_coding	Hsd17b10	ensembl_havana	10	243.314	107.185	207.904	83.2782	99.1596	229.324	195.614
18	50128201	50196270	+	Hsd17b4	protein_coding	Hsd17b4	ensembl_havana	6	486.629	134.119	336.69	172.084	233.006	337.704	327.178
7	127800604	127803803	+	Hsd3b7	protein_coding	Hsd3b7	ensembl_havana	11	23.238	64.8592	8.66279	38.3342	44.7788	20.4194	16.157
16	35770375	35828478	+	Hspbap1	protein_coding	Hspbap1	ensembl_havana	5	4.1009	14.2915	8.08528	16.2277	12.4422	6.28295	5.77043
16	90386013	90499554	+	Hunk	protein_coding	Hunk	ensembl_havana	8	0.0001	4.94711	4.6202	9.6297	7.16371	3.14153	2.88526
5	122206804	122242298	+	Hvcn1	protein_coding	Hvcn1	ensembl_havana	13	4.1009	361.132	1.15513	75.9668	187.762	3.14153	1.15417
3	105924358	105932665	-	I830077J02Rik	protein_coding	I830077J02Rik	ensembl_havana	3	1.36703	17.0398	1.15513	15.6928	19.2287	2.35617	1.15417
6	8630527	8778489	-	Ica1	protein_coding	Ica1	ensembl_havana	12	211.875	46.1722	199.819	115.555	110.848	257.597	190.421
9	21015985	21028818	+	Icam1	protein_coding	Icam1	ensembl_havana	8	8.20171	197.331	10.9728	100.398	127.814	21.9901	11.5408
11	106377656	106388076	-	Icam2	protein_coding	Icam2	ensembl_havana	15	12.3025	81.3509	10.9728	29.7805	36.1952	7.85367	12.6948
10	78069302	78083914	+	Icosl	protein_coding	Icosl	ensembl_havana	9	13.6694	266.039	11.5504	81.8519	149.682	16.4926	11.5408
18	76930017	76941606	+	Ier3ip1	protein_coding	Ier3ip1	ensembl_havana	1	76.224	48.1003	125.072	66.7317	50.6663	125.359	114.674
1	155096361	155099637	-	Ier5	protein_coding	Ier5	ensembl_havana	5	27.3388	122.026	19.6355	62.7708	79.5539	20.4194	20.7733
2	30471537	30474220	-	Ier5l	protein_coding	Ier5l	ensembl_havana	3	15.0364	39.5762	6.93025	34.7736	19.6058	10.2097	7.50153
6	125145241	125161783	+	Iffo1	protein_coding	Iffo1	ensembl_havana	17	6.83477	54.9669	7.50776	26.9273	32.0478	2.35617	6.92449
1	173962568	173982745	-	Ifi202b	protein_coding	Ifi202b	ensembl_havana	9	6.83477	28.0332	6.93025	36.3786	32.0478	12.5658	11.5408
1	173920407	173942673	-	Ifi203	protein_coding	Ifi203	ensembl_havana	16	1.36703	81.9006	15.0154	71.8655	75.7836	5.4976	9.23262
1	173747293	173766944	-	Ifi204	protein_coding	Ifi204	ensembl_havana	6	9.56864	53.3179	10.9728	44.9382	37.7033	9.42438	7.50153
1	174011998	174031811	-	Ifi205	protein_coding	Ifi205	ensembl_havana	7	5.46784	7.14578	1.73264	13.9095	18.8517	1.57081	3.4623
1	173723427	173741748	-	Ifi207	protein_coding	Ifi207	ensembl_havana	11	12.3025	35.1788	13.8604	44.0466	39.9655	6.28295	13.8489
11	101448407	101458699	+	Ifi35	protein_coding	Ifi35	ensembl_havana	13	66.9799	179.741	62.949	119.657	135.355	79.3211	69.8211
3	151730922	151749961	-	Ifi44	protein_coding	Ifi44	ensembl_havana	13	1.36703	32.9802	2.31015	50.6446	92.75	3.92688	6.92449
11	49076587	49096975	+	Ifi47	protein_coding	Ifi47	ensembl_havana	3	6.83477	207.108	2.88766	102.861	119.133	1.57081	8.65559
2	62595798	62646256	-	Ifih1	protein_coding	Ifih1	ensembl_havana	14	10.9356	51.1192	10.9728	101.468	78.7998	8.63902	16.734
19	34640871	34650010	+	Ifit1	protein_coding	Ifit1	ensembl_havana	8	1.36703	35.7285	1.73264	45.8298	54.6698	3.92688	5.19339
19	34583531	34588732	+	Ifit3	protein_coding	Ifit3	ensembl_havana	3	6.83477	57.1655	3.46518	43.6899	42.6047	7.85367	4.61636
7	142325837	142373754	-	Ifitm10	protein_coding	Ifitm10	ensembl_havana	14	4.1009	22.5354	0.794497	15.7991	10.8328	1.57081	1.65398
16	91485238	91507442	+	Ifnar1	protein_coding	Ifnar1	ensembl_havana	13	42.3751	112.132	41.0035	84.5267	102.93	54.1897	43.8546
10	19591949	19610230	+	Ifngr1	protein_coding	Ifngr1	ensembl_havana	13	43.742	145.662	50.8212	99.5055	127.06	79.3212	66.3588
16	91547072	91565624	+	Ifngr2	protein_coding	Ifngr2	ensembl_havana	8	20.5041	114.331	27.7207	74.7187	88.6027	65.9701	32.3139
11	78536361	78541738	+	Ift20	protein_coding	Ift20	ensembl_havana	15	462.023	94.5429	292.222	111.989	155.715	330.635	282.169
10	87858265	87937043	+	Igf1	protein_coding	Igf1	ensembl_havana	18	32.8065	59.9139	24.2556	51.0013	61.0793	10.9951	16.157
1	72857932	72874885	-	Igfbp5	protein_coding	Igfbp5	ensembl_havana	8	213.242	381.47	117.813	175.831	411.342	85.604	131.564
12	113406604	113416325	-	Ighd	IG_C_gene	Ighd	havana	5	1.36703	375.422	1.15513	101.289	223.581	0.785457	1.7312
12	113325240	113330524	-	Ighg1	IG_C_gene	Ighg1	ensembl_havana	7	6.83477	166	10.3953	136.063	191.532	0.785457	2.30823
12	113302965	113307934	-	Ighg2b	IG_C_gene	Ighg2b	ensembl_havana	4	25.9719	92.3442	27.1432	88.6278	83.7014	26.7022	17.3111
12	113285325	113288933	-	Ighg2c	IG_C_gene	Ighg2c	ensembl_havana	8	12.3025	54.4172	2.88766	36.9136	41.4737	5.4976	3.4623
12	113418558	113422731	-	Ighm	IG_C_gene	Ighm	ensembl_havana	9	50.5767	568.908	33.4958	246.447	408.327	29.0583	38.0843
6	67759700	67760414	+	Igkv1-132	IG_V_gene	Igkv1-132	ensembl_havana	1	4.1009	23.0861	2.31015	17.1194	29.0316	3.14153	0.577133
6	67942074	67942541	-	Igkv9-124	IG_V_gene	Igkv9-124	ensembl_havana	2	4.1009	17.0398	0.577613	8.73807	6.03262	2.35617	0.577133
16	19198396	19200352	-	Iglc2	IG_C_gene	Iglc2	ensembl_havana	3	6.83477	104.987	14.4379	55.9944	61.4563	19.634	12.1178
16	19065230	19065682	-	Iglc3	IG_C_gene	Iglc3	havana	1	1.36703	97.841	5.77523	39.2318	49.7684	8.63902	3.4623
3	59316735	59344395	-	Igsf10	protein_coding	Igsf10	ensembl_havana	12	10.9356	30.7815	6.35274	30.1372	32.8019	5.4976	9.23262
7	121064067	121074573	-	Igsf6	protein_coding	Igsf6	ensembl_havana	3	1.36703	53.3179	2.31015	41.1934	41.8507	1.57081	4.03933
1	172481788	172498879	+	Igsf9	protein_coding	Igsf9	ensembl_havana	15	12.3025	37.3775	21.3681	33.7037	39.5885	21.2047	17.8881
9	27299204	27357547	+	Igsf9b	protein_coding	Igsf9b	ensembl_havana	18	1.36703	5.49678	1.15513	7.48979	4.52449	0.785457	0.577133
11	58199556	58207592	+	Igtp	protein_coding	Igtp	ensembl_havana	8	16.4033	422.958	15.0154	219.119	297.723	10.2097	12.6948
18	60376029	60392628	+	Iigp1	protein_coding	Iigp1	ensembl	11	5.46784	273.186	2.31015	177.254	220.94	2.35617	5.19339
1	131254343	131279607	-	Ikbke	protein_coding	Ikbke	ensembl_havana	13	23.238	109.384	30.0308	66.3373	74.6525	21.2047	23.0814
11	11685003	11772927	+	Ikzf1	protein_coding	Ikzf1	ensembl_havana	17	1.36703	128.622	1.73264	69.0124	97.2742	4.71224	4.61636
11	98464902	98546032	-	Ikzf3	protein_coding	Ikzf3	ensembl_havana	8	5.46784	125.324	0.577613	63.1274	92.75	0.785457	0.577133
9	45253837	45269150	-	Il10ra	protein_coding	Il10ra	ensembl_havana	16	12.3025	200.079	8.08528	85.9532	131.584	2.35617	5.77043
X	36112110	36171260	+	Il13ra1	protein_coding	Il13ra1	ensembl_havana	9	12.3025	35.1788	11.5504	53.3195	41.0966	8.63902	14.4259
8	82331632	82403223	-	Il15	protein_coding	Il15	ensembl_havana	10	5.46784	25.8345	3.46518	16.5844	15.4584	1.57081	3.4623
7	83642825	83745727	-	Il16	protein_coding	Il16	ensembl_havana	12	5.46784	195.132	6.93025	92.1943	132.338	5.4976	9.80966
6	120463247	120487560	+	Il17ra	protein_coding	Il17ra	ensembl_havana	5	21.8711	129.721	36.3834	75.2539	101.422	29.8436	27.6977
7	102014885	102018691	-	Il18bp	protein_coding	Il18bp	ensembl_havana	4	4.1009	145.662	5.77523	99.8626	93.5039	7.06831	3.4623
2	129364570	129371140	-	Il1b	protein_coding	Il1b	ensembl_havana	13	1.36703	26.9338	1.73264	20.3293	27.5235	3.92688	1.15417
8	84030294	84042590	-	Il27ra	protein_coding	Il27ra	ensembl_havana	9	1.36703	97.2911	1.15513	43.1549	63.3416	1.57081	2.30823
2	11642807	11693194	+	Il2ra	protein_coding	Il2ra	ensembl_havana	5	4.1009	24.7351	1.73264	27.6406	26.3924	0.785457	4.61636
15	78479256	78495272	-	Il2rb	protein_coding	Il2rb	ensembl_havana	9	5.46784	262.741	0.577613	138.024	199.827	2.35617	2.88526
X	101264378	101268256	-	Il2rg	protein_coding	Il2rg	ensembl_havana	18	5.46784	258.344	10.3953	102.535	158.933	7.85367	9.23262
19	29925114	29960719	+	Il33	protein_coding	Il33	ensembl_havana	16	25.9719	38.4768	17.903	48.8614	52.0306	13.3512	22.5044
8	110741829	110805925	-	Il34	protein_coding	Il34	ensembl_havana	15	30.0727	75.8542	30.0308	62.2358	66.7347	27.4876	25.9666
14	14346275	14356012	+	Il3ra	protein_coding	Il3ra	ensembl_havana	8	8.20171	102.788	10.3953	40.1234	44.8669	9.42438	10.9637
7	44816387	44840810	+	Il4i1	protein_coding	Il4i1	ensembl_havana	13	1.36703	206.126	3.46518	73.1145	96.1604	2.35617	0.577133
7	125552120	125579475	+	Il4ra	protein_coding	Il4ra	ensembl_havana	9	56.0444	319.357	23.6781	122.332	226.219	21.2047	23.0814
3	89864059	89913197	-	Il6ra	protein_coding	Il6ra	ensembl_havana	11	2.73397	54.9669	8.66279	30.8505	61.4563	7.06831	8.07856
10	78574346	78584503	+	Ilvbl	protein_coding	Ilvbl	ensembl_havana	11	19.1372	60.4635	17.3255	38.6968	38.4574	18.0633	16.157
9	56937475	56938399	+	Imp3	protein_coding	Imp3	ensembl_havana	9	224.177	98.9403	183.649	82.565	85.2094	201.837	168.494
18	67289253	67319147	+	Impa2	protein_coding	Impa2	ensembl	6	8.20171	28.0332	5.19771	22.2908	15.0814	8.63902	8.65559
6	29200434	29216365	-	Impdh1	protein_coding	Impdh1	ensembl_havana	13	386.842	101.689	277.784	144.266	180.599	297.65	272.937
19	9872297	9899534	-	Incenp	protein_coding	Incenp	ensembl	8	6.83477	57.1655	8.66279	54.7461	39.5885	14.1365	16.157
12	112588784	112615558	+	Inf2	protein_coding	Inf2	ensembl_havana	9	19.1372	67.6092	22.5231	59.2043	56.1779	14.1365	17.8881
1	75507077	75510367	+	Inha	protein_coding	Inha	ensembl_havana	4	146.262	19.2385	88.937	51.3579	41.8507	80.1065	93.4794
1	52785427	52817689	-	Inpp1	protein_coding	Inpp1	ensembl_havana	9	2.73397	36.8278	5.19771	44.4032	28.2775	14.9219	15.0029
1	87620312	87720508	+	Inpp5d	protein_coding	Inpp5d	ensembl_havana	14	9.56864	190.735	10.9728	105.391	131.961	12.5658	14.4259
2	26396249	26409204	-	Inpp5e	protein_coding	Inpp5e	ensembl_havana	16	21.871	46.7218	12.7054	39.4101	46.3751	12.5658	13.8489
1	121304353	121332590	-	Insig2	protein_coding	Insig2	ensembl_havana	14	232.379	89.5959	282.982	169.945	147.42	314.143	286.785
8	71689214	71690576	+	Insl3	protein_coding	Insl3	ensembl_havana	2	2.72973	61.927	1.73264	24.2307	23.7504	3.14153	1.7312
4	48279760	48431955	+	Invs	protein_coding	Invs	ensembl_havana	12	2.73397	14.2915	6.35274	13.1962	11.3111	2.35617	6.34746
5	140661827	140702379	-	Iqce	protein_coding	Iqce	ensembl_havana	14	15.0364	41.2252	8.08528	22.8258	38.4574	7.06831	7.50153
15	94543643	94581816	+	Irak4	protein_coding	Irak4	ensembl_havana	16	20.5041	40.6755	20.7906	32.6337	39.9655	10.9951	13.2719
11	53770014	53778375	+	Irf1	protein_coding	Irf1	ensembl_havana	16	32.8065	400.158	25.4107	168.34	254.12	41.624	33.468
8	46739732	46847459	+	Irf2	protein_coding	Irf2	ensembl_havana	9	21.871	133.02	26.5657	85.7749	104.815	32.9851	38.6613
13	30749226	30766977	+	Irf4	protein_coding	Irf4	ensembl_havana	10	2.73397	43.9735	5.19771	49.3964	42.6047	2.35617	4.03933
6	29526625	29541872	+	Irf5	protein_coding	Irf5	ensembl_havana	12	9.56864	201.729	8.08528	72.9354	103.307	15.7072	8.65559
7	141262706	141266482	-	Irf7	protein_coding	Irf7	ensembl_havana	15	36.9073	326.503	11.5504	137.668	231.498	36.9119	24.8125
8	120736358	120756695	+	Irf8	protein_coding	Irf8	ensembl_havana	10	24.6049	417.747	15.5929	148.546	232.252	35.3411	21.9273
14	55603571	55610031	+	Irf9	protein_coding	Irf9	ensembl_havana	15	38.2748	174.906	38.1163	132.837	165.263	57.3314	48.6614
11	48861968	48871684	-	Irgm1	protein_coding	Irgm1	ensembl_havana	7	8.20171	301.218	8.66279	191.344	237.531	23.5608	15.0029
11	58199618	58222783	+	Irgm2	protein_coding	Irgm2	ensembl_havana	7	8.20171	264.127	6.35274	221.346	233.516	10.9951	6.34746
8	91800415	91807540	+	Irx3os	antisense	Irx3os	ensembl_havana	14	31.4396	8.79478	35.8059	27.8189	12.8192	34.5558	37.5072
4	156199424	156200819	-	Isg15	protein_coding	Isg15	ensembl	6	10.9356	80.2516	11.5504	46.7215	45.998	23.5608	15.58
18	58659482	58679571	+	Isoc1	protein_coding	Isoc1	ensembl	8	13.6694	32.4305	25.9882	46.5431	49.0143	15.7072	29.4288
7	4877153	4896974	+	Isoc2a	protein_coding	Isoc2a	ensembl_havana	2	231.012	90.1456	171.521	76.3236	78.4228	187.7	173.11
7	4844959	4870259	-	Isoc2b	protein_coding	Isoc2b	ensembl_havana	12	31.4396	7.69545	45.0461	18.7243	10.18	41.624	42.1235
8	70594373	70597291	+	Isyna1	protein_coding	Isyna1	ensembl_havana	10	45.1089	129.722	43.8911	69.5472	74.6525	41.624	49.0479
11	102453297	102470123	-	Itga2b	protein_coding	Itga2b	ensembl_havana	13	73.8145	28.0332	71.0341	36.3786	38.4574	62.8286	69.821
2	79255426	79333124	+	Itga4	protein_coding	Itga4	ensembl_havana	18	5.46784	107.185	6.35274	85.7748	94.2582	2.35617	11.5408
15	103344286	103366764	-	Itga5	protein_coding	Itga5	ensembl_havana	8	16.4033	53.3178	10.3953	48.5048	46.7521	27.4876	13.8489
7	127296260	127335139	+	Itgal	protein_coding	Itgal	ensembl_havana	18	2.73397	145.662	4.04269	109.492	124.044	3.14153	4.03933
7	128062640	128118492	+	Itgam	protein_coding	Itgam	ensembl_havana	18	16.4033	45.0729	9.2403	40.6949	45.0397	13.3512	9.80966
2	83724397	83806917	+	Itgav	protein_coding	Itgav	ensembl_havana	11	17.7702	27.4835	26.5657	61.3441	36.5722	18.8487	16.734
7	128129547	128150658	+	Itgax	protein_coding	Itgax	ensembl_havana	9	9.56864	135.768	5.19771	88.628	107.077	4.71224	4.61636
10	77530252	77565709	+	Itgb2	protein_coding	Itgb2	ensembl_havana	13	5.46784	211.072	7.50776	110.205	150.436	6.28295	13.2719
11	104608000	104670477	+	Itgb3	protein_coding	Itgb3	ensembl_havana	4	8.20171	60.4635	8.66279	21.5775	48.6373	3.92688	6.34746
15	102215995	102231945	-	Itgb7	protein_coding	Itgb7	ensembl_havana	10	15.0364	225.913	10.9728	82.3867	153.829	8.63902	10.3867
12	119158022	119238803	-	Itgb8	protein_coding	Itgb8	ensembl_havana	14	1.36703	2.74844	1.73264	11.413	10.934	1.57081	1.15417
2	119742337	119751264	+	Itpka	protein_coding	Itpka	ensembl_havana	7	2.73397	9.89412	3.46518	16.5844	9.04887	3.14153	4.61636
6	108213096	108551110	+	Itpr1	protein_coding	Itpr1	ensembl_havana	11	12.3025	48.9205	12.1279	34.0603	27.1464	7.06831	12.1178
6	146108299	146502224	-	Itpr2	protein_coding	Itpr2	ensembl_havana	15	28.7057	100.04	29.4532	67.9423	79.9309	26.7022	35.1991
16	91729281	91920598	+	Itsn1	protein_coding	Itsn1	ensembl_havana	20	13.6694	64.3112	13.8604	51.1796	51.6535	9.42438	16.734
11	51813455	51857654	-	Jade2	protein_coding	Jade2	ensembl_havana	15	13.6694	89.5959	12.1279	59.3828	76.1606	9.42438	17.8881
19	29251828	29313081	+	Jak2	protein_coding	Jak2	ensembl	12	10.9356	77.5032	16.1705	87.3797	65.9806	21.2047	23.0814
8	71676296	71690576	+	Jak3	protein_coding	Jak3	ensembl_havana	17	10.9398	235.444	3.46518	84.9049	148.553	2.35617	8.07856
9	45079183	45108535	+	Jaml	protein_coding	Jaml	ensembl_havana	7	2.73397	41.2252	3.46518	49.0397	46.7521	3.92688	4.61636
3	90231597	90235839	+	Jtb	protein_coding	Jtb	ensembl_havana	15	240.58	111.033	237.935	110.384	102.93	231.68	226.197
8	84974484	84978719	-	Junb	protein_coding	Junb	ensembl_havana	6	69.7138	217.119	36.9609	87.0231	124.421	87.1747	47.3168
11	104333229	104468862	-	Kansl1	protein_coding	Kansl1	ensembl_havana	16	30.0727	64.3113	47.3561	86.6666	78.4229	45.5508	39.8153
19	45075241	45079290	+	Kazald1	protein_coding	Kazald1	ensembl_havana	11	23.238	6.59611	25.4107	11.0563	7.16371	16.4926	26.5436
8	15011025	15033334	+	Kbtbd11	protein_coding	Kbtbd11	ensembl_havana	6	8.20171	92.8938	3.46518	45.1166	72.7673	5.4976	8.65559
4	152390742	152477872	-	Kcnab2	protein_coding	Kcnab2	ensembl_havana	11	13.6694	143.464	2.31015	55.8162	94.6351	4.71224	5.77043
4	152390742	152477872	-	Kcnab2	protein_coding	Kcnab2	ensembl_havana	11	13.6694	143.464	2.31015	55.8162	94.6351	4.71224	5.77043
X	7822289	7838281	+	Kcnd1	protein_coding	Kcnd1	ensembl_havana	4	4.1009	12.0928	2.31015	8.55974	14.7044	1.57081	0.577133
1	192190774	192510160	+	Kcnh1	protein_coding	Kcnh1	ensembl_havana	12	2.73397	31.3312	7.50776	20.8642	18.8517	3.14153	4.61636
2	127456498	127522095	-	Kcnip3	protein_coding	Kcnip3	ensembl_havana	12	88.8508	23.0861	150.153	68.1204	58.8171	95.8136	146.566
11	111066164	111076822	+	Kcnj2	protein_coding	Kcnj2	ensembl_havana	2	5.46784	8.24512	2.31015	8.55974	11.6881	2.35617	2.30823
8	125995170	126030686	+	Kcnk1	protein_coding	Kcnk1	ensembl_havana	9	207.774	70.9072	215.99	111.097	123.29	213.617	188.112
14	102976581	102982638	-	Kctd12	protein_coding	Kctd12	havana	1	19.1372	88.4966	42.1585	90.5896	110.471	39.2679	38.0843
15	78428564	78439304	+	Kctd17	protein_coding	Kctd17	ensembl_havana	16	25.9719	83.5496	18.4805	41.55	42.2277	18.8487	25.3895
1	44106546	44118809	-	Kdelc1	protein_coding	Kdelc1	ensembl_havana	13	4.79712	15.846	7.92318	16.696	15.7792	8.69229	7.91579
5	143403838	143421902	+	Kdelr2	protein_coding	Kdelr2	ensembl_havana	3	340.367	128.622	322.83	138.916	139.879	310.216	296.595
15	79516411	79527740	+	Kdelr3	protein_coding	Kdelr3	ensembl_havana	8	103.887	26.3841	127.053	71.3304	50.5224	146.076	140.219
18	34777047	34838661	+	Kdm3b	protein_coding	Kdm3b	ensembl_havana	11	27.3388	88.4966	28.8757	91.4813	93.5042	30.629	25.9666
6	39136623	39206790	-	Kdm7a	protein_coding	Kdm7a	ensembl_havana	8	10.9356	38.4768	24.8331	49.0397	47.8832	21.9901	30.0058
4	129703164	129742304	-	Khdrbs1	protein_coding	Khdrbs1	ensembl_havana	13	27.3388	69.2582	33.4958	60.0959	60.3253	29.0583	34.045
14	55884947	55898776	+	Khnyn	protein_coding	Khnyn	ensembl_havana	4	45.1089	150.609	40.426	111.811	128.191	56.5458	52.5101
18	34624624	34633266	+	Kif20a	protein_coding	Kif20a	ensembl	15	1.36703	15.9405	0.577613	31.9204	18.0976	1.57081	2.88526
1	136131389	136177999	+	Kif21b	protein_coding	Kif21b	ensembl_havana	18	4.1009	171.496	5.19771	82.743	114.241	4.71224	4.61636
7	127027729	127042472	-	Kif22	protein_coding	Kif22	ensembl_havana	8	2.73397	30.2318	4.04269	28.8889	19.2287	3.14153	8.07856
2	153291413	153333391	+	Kif3b	protein_coding	Kif3b	ensembl_havana	9	6.83477	48.9205	22.5231	56.5294	47.5062	21.9901	28.8517
12	3365132	3406495	+	Kif3c	protein_coding	Kif3c	ensembl_havana	10	4.1009	21.9868	4.6202	14.9795	18.4747	3.14153	3.4623
3	87078593	87174748	-	Kirrel	protein_coding	Kirrel	ensembl_havana	15	8.20171	24.1855	11.5504	28.5322	30.1627	7.06831	15.003
3	87078593	87174748	-	Kirrel	protein_coding	Kirrel	ensembl_havana	15	8.20171	24.1855	11.5504	28.5322	30.1627	7.06831	15.003
5	75574916	75656723	+	Kit	protein_coding	Kit	ensembl_havana	12	27.3388	66.5099	23.1006	60.0959	58.0631	21.2047	23.6584
10	100015630	100100417	+	Kitl	protein_coding	Kitl	ensembl_havana	18	6.83477	16.4901	13.2829	57.2427	37.7033	14.1365	15.003
19	5107746	5118561	-	Klc2	protein_coding	Klc2	ensembl_havana	16	32.8065	70.9072	20.7906	34.417	49.7684	22.7754	23.6584
6	90462576	90475239	+	Klf15	protein_coding	Klf15	ensembl_havana	11	270.653	47.8212	176.142	118.943	125.175	208.119	169.647
8	72319033	72321657	+	Klf2	protein_coding	Klf2	ensembl_havana	7	36.9073	156.106	41.581	53.8545	73.5214	47.9068	28.2747
1	64029447	64122283	-	Klf7	protein_coding	Klf7	ensembl_havana	13	5.46784	26.3841	5.77523	20.8642	25.6383	10.2097	10.9637
9	108447636	108461582	-	Klhdc8b	protein_coding	Klhdc8b	ensembl_havana	12	6.83477	42.3245	6.35274	25.3224	31.6708	14.1365	11.5408
1	161088375	161131512	-	Klhl20	protein_coding	Klhl20	ensembl_havana	16	8.20171	24.7352	20.213	32.2771	37.7033	13.3512	15.0029
8	119862266	119876996	+	Klhl36	protein_coding	Klhl36	ensembl_havana	9	16.4033	50.5695	15.5929	33.882	22.622	12.5658	15.003
5	65107539	65168189	+	Klhl5	protein_coding	Klhl5	ensembl_havana	12	8.20171	34.6292	8.08528	27.1056	28.6545	4.71224	3.4623
16	19946496	19983038	-	Klhl6	protein_coding	Klhl6	ensembl_havana	9	2.73397	76.9536	5.77523	51.1796	58.0631	1.57081	5.19339
7	43797577	43803827	+	Klk8	protein_coding	Klk8	ensembl_havana	4	1.36703	31.3312	5.77523	13.7312	10.557	0.785457	2.88526
6	129610323	129623865	-	Klrk1	protein_coding	Klrk1	ensembl_havana	15	1.36703	54.9669	1.15513	45.1165	35.4411	0.785457	2.30823
11	99385254	99389365	-	Krt10	protein_coding	Krt10	ensembl_havana	10	16.4033	7.14578	28.2982	12.8396	4.14745	18.0633	21.3503
11	99415666	99422260	-	Krt12	protein_coding	Krt12	ensembl_havana	4	83.3831	43.9735	82.5844	79.5334	23.3761	314.143	244.085
3	89245966	89249907	+	Krtcap2	protein_coding	Krtcap2	ensembl_havana	12	270.653	108.834	176.141	64.3757	75.7836	233.251	184.074
5	31251691	31253203	+	Krtcap3	protein_coding	Krtcap3	ensembl_havana	14	23.238	79.1523	22.5231	49.3963	36.5722	19.634	23.6584
2	30185124	30205848	-	Kyat1	protein_coding	Kyat1	ensembl_havana	14	184.536	43.9735	164.014	81.4951	89.7338	128.013	152.914
3	142701051	142746871	+	Kyat3	protein_coding	Kyat3	ensembl_havana	13	99.7863	30.2318	157.083	71.3304	64.0956	120.945	159.838
X	73853778	73896106	-	L1cam	protein_coding	L1cam	ensembl_havana	18	8.20171	40.0098	9.2403	40.7631	39.3328	15.7072	15.003
6	124904361	124911706	-	Lag3	protein_coding	Lag3	ensembl_havana	2	1.36703	101.139	2.31015	51.3579	54.6698	0.785457	0.577133
18	12333819	12583014	+	Lama3	protein_coding	Lama3	ensembl_havana	16	8.20171	29.1325	17.3255	50.823	37.7033	14.9219	15.003
1	153122756	153186448	-	Lamc2	protein_coding	Lamc2	ensembl_havana	13	13.6694	32.9802	15.0154	52.7845	38.8344	15.7072	17.8881
3	88549819	88553075	-	Lamtor2	protein_coding	Lamtor2	ensembl_havana	15	165.399	86.298	166.324	62.7708	60.7023	195.554	158.684
4	130913125	130936142	+	Laptm5	protein_coding	Laptm5	ensembl_havana	17	68.3468	487.007	38.1159	167.448	337.067	50.2629	53.0871
5	134600022	134615026	-	Lat2	protein_coding	Lat2	ensembl_havana	12	5.46784	129.172	9.81781	54.3895	72.7673	10.2097	9.23262
14	57689662	57758389	-	Lats2	protein_coding	Lats2	ensembl_havana	16	16.4033	26.3841	13.8604	38.6968	39.2114	8.63902	15.58
1	133679091	133690109	-	Lax1	protein_coding	Lax1	ensembl_havana	14	2.73397	140.715	1.73264	60.0959	93.8811	2.35617	2.88526
17	72918305	72941943	+	Lbh	protein_coding	Lbh	ensembl_havana	12	16.4033	311.112	7.50776	102.894	210.384	8.63902	15.003
7	123369784	123430359	+	Lcmt1	protein_coding	Lcmt1	ensembl_havana	7	315.762	65.9602	250.063	99.8627	110.47	306.29	249.278
2	25777017	25780280	+	Lcn11	protein_coding	Lcn11	ensembl_havana	5	595.983	238.556	262.768	82.3866	156.468	362.835	266.589
11	34046920	34092296	+	Lcp2	protein_coding	Lcp2	ensembl_havana	13	1.36703	76.4039	3.46518	49.2181	58.0631	0.785457	2.88526
9	21723483	21749920	+	Ldlr	protein_coding	Ldlr	ensembl_havana	9	16.4033	68.7086	17.3255	28.5322	27.1464	11.7804	20.7733
15	100469023	100479165	+	Letmd1	protein_coding	Letmd1	ensembl_havana	9	15.0364	52.7682	19.6355	37.4485	43.3588	7.85367	21.9273
5	140607320	140615546	+	Lfng	protein_coding	Lfng	ensembl_havana	5	27.3388	148.96	16.1705	67.4072	96.1434	14.9219	19.6192
11	118392751	118402093	-	Lgals3bp	protein_coding	Lgals3bp	ensembl_havana	11	69.7138	347.391	28.2982	176.186	266.185	35.3411	53.0871
11	78962974	78984947	-	Lgals9	protein_coding	Lgals9	ensembl_havana	15	42.3751	162.152	25.9882	84.3486	110.094	25.1315	25.9666
5	52533517	52566463	-	Lgi2	protein_coding	Lgi2	ensembl_havana	11	5.46784	11.5431	3.46518	15.6928	13.5733	2.35617	5.19339
7	31059342	31070936	+	Lgi4	protein_coding	Lgi4	ensembl_havana	14	13.6694	23.6358	7.50776	21.3992	29.7857	5.4976	9.80966
12	102394084	102439814	-	Lgmn	protein_coding	Lgmn	ensembl_havana	14	61.5121	203.377	42.736	135.706	152.321	51.8337	43.2775
3	53041528	53261680	+	Lhfp	protein_coding	Lhfp	ensembl_havana	13	9.56864	32.4305	14.4379	41.7283	33.556	11.7804	14.4259
13	94057796	94195410	+	Lhfpl2	protein_coding	Lhfpl2	ensembl_havana	12	5.46784	16.4901	2.31015	18.9026	22.245	3.92688	3.4623
7	13277283	13311434	+	Lig1	protein_coding	Lig1	ensembl_havana	17	5.46784	58.8145	11.5504	49.5747	42.6047	10.2097	22.5044
10	51480632	51486704	+	Lilr4b	protein_coding	Lilr4b	ensembl_havana	1	1.36703	19.7881	1.15513	33.1687	15.4584	7.06831	2.30823
10	51490956	51496612	+	Lilrb4a	protein_coding	Lilrb4a	ensembl_havana	1	2.73397	41.0237	2.31014	49.5143	35.0725	7.0674	4.70053
2	181380078	181383629	+	Lime1	protein_coding	Lime1	ensembl_havana	9	67.1296	99.7737	54.1877	63.41	60.4427	56.0536	47.3185
5	134656039	134688599	-	Limk1	protein_coding	Limk1	ensembl_havana	13	38.2743	63.2118	29.4532	46.0081	59.9483	13.3512	24.8125
1	180641150	180690695	+	Lin9	protein_coding	Lin9	ensembl_havana	13	2.73397	7.14578	3.46518	14.0878	11.6881	4.71224	1.15417
19	34492318	34527475	-	Lipa	protein_coding	Lipa	ensembl	15	13.6694	115.43	21.3681	75.6102	88.9797	22.7754	24.2355
19	33775521	33787463	-	Lipo1	protein_coding	Lipo1	ensembl_havana	10	557.709	63.7615	306.66	134.815	179.467	449.223	357.184
19	33498037	33517781	-	Lipo4	protein_coding	Lipo4	ensembl_havana	10	143.528	4.39744	160.549	86.31	43.3588	219.9	196.768
19	33459609	33473192	-	Lipo5	protein_coding	Lipo5	havana	1	121.657	4.94711	199.242	87.0231	29.7856	226.183	311.598
3	96601149	96626172	+	Lix1l	protein_coding	Lix1l	ensembl_havana	4	15.0364	36.2782	15.0154	29.4239	27.9005	10.9951	19.6192
X	13218210	13218603	-	Llph-ps2	processed_pseudogene	Llph-ps2	havana	4	10.9356	1.6491	9.2403	2.49666	1.50823	10.9951	7.50153
15	98903917	98918232	-	Lmbr1l	protein_coding	Lmbr1l	ensembl_havana	15	27.3388	84.6489	23.6781	46.0081	66.7348	34.5558	32.891
18	56707813	56753425	+	Lmnb1	protein_coding	Lmnb1	ensembl_havana	8	15.0364	73.6556	10.9728	48.8614	55.0468	21.9901	15.003
17	17521410	17625051	-	Lnpep	protein_coding	Lnpep	ensembl_havana	7	17.7702	64.8609	18.4805	77.7502	71.2592	21.2047	22.5044
6	83034173	83052563	+	Loxl3	protein_coding	Loxl3	ensembl_havana	10	9.56864	30.2318	3.46518	28.5322	28.2775	3.14153	10.3867
4	58435255	58553899	-	Lpar1	protein_coding	Lpar1	ensembl_havana	14	9.56864	22.5365	12.1279	23.0041	31.2938	10.9951	17.8881
8	69822429	69831103	+	Lpar2	protein_coding	Lpar2	ensembl	15	1.36703	12.0928	2.31015	8.20309	6.40965	2.35617	3.4623
13	73467197	73516423	+	Lpcat1	protein_coding	Lpcat1	ensembl_havana	15	16.4033	75.3045	11.5504	46.3647	49.3913	10.2097	16.157
8	92855339	92919280	+	Lpcat2	protein_coding	Lpcat2	ensembl_havana	5	13.6694	45.0729	8.08528	37.4485	31.6708	5.4976	8.07856
2	112239468	112247112	+	Lpcat4	protein_coding	Lpcat4	ensembl_havana	4	6.83477	54.9669	3.46518	31.2072	36.9493	14.1365	17.3111
17	71182560	71249818	+	Lpin2	protein_coding	Lpin2	ensembl_havana	17	23.238	57.7152	28.2982	92.1947	60.3253	30.629	27.6977
16	24391612	24393589	-	Lppos	lincRNA	Lppos	ensembl	1	68.3468	34.0795	87.782	39.7668	38.0804	95.0282	95.7875
19	12798606	12833808	+	Lpxn	protein_coding	Lpxn	ensembl	8	4.1009	75.8542	6.35274	41.7283	47.5062	4.71224	5.19339
14	74754675	74947877	-	Lrch1	protein_coding	Lrch1	ensembl_havana	8	10.9356	61.5629	35.2284	75.9669	55.8009	31.4144	30.0058
16	32914100	33015648	+	Lrch3	protein_coding	Lrch3	ensembl_havana	13	20.5041	54.9669	27.7207	55.9944	45.998	17.2779	19.0422
3	106684987	106736578	+	Lrif1	protein_coding	Lrif1	ensembl_havana	15	12.3025	14.1824	19.6355	27.1056	25.6383	9.42438	11.5408
6	145115653	145174935	+	Lrmp	protein_coding	Lrmp	ensembl_havana	13	9.56864	175.344	6.35274	60.8093	89.3567	4.71224	5.19339
2	91457511	91513780	+	Lrp4	protein_coding	Lrp4	ensembl_havana	15	1.36703	8.79478	2.31015	12.8396	16.2125	3.14153	4.03933
19	3584828	3686565	-	Lrp5	protein_coding	Lrp5	ensembl_havana	16	39.6412	146.761	42.1585	74.1835	124.044	43.1947	39.8154
8	70616155	70621484	+	Lrrc25	protein_coding	Lrrc25	ensembl_havana	5	8.20171	82.9999	3.46518	36.0219	47.1291	4.71224	2.88526
2	25289915	25291181	+	Lrrc26	protein_coding	Lrrc26	ensembl_havana	6	613.754	249	315.899	143.017	189.27	382.469	321.984
10	77897575	77902537	-	Lrrc3	protein_coding	Lrrc3	ensembl_havana	4	5.46784	7.14578	3.46518	14.8011	11.6881	3.14153	3.4623
6	48554796	48570723	+	Lrrc61	protein_coding	Lrrc61	ensembl_havana	11	12.3025	50.5696	10.9728	23.8958	34.31	9.42438	11.5408
5	105519388	105613019	+	Lrrc8c	protein_coding	Lrrc8c	ensembl_havana	12	6.83477	65.4106	15.0154	60.8092	49.0143	13.3512	12.6948
7	66226912	66388351	-	Lrrk1	protein_coding	Lrrk1	ensembl_havana	17	45.1089	109.384	54.2863	83.2781	113.11	26.7022	52.5101
5	136122772	136136075	-	Lrwd1	protein_coding	Lrwd1	ensembl_havana	10	9.56864	60.4636	15.0154	37.2702	38.8344	12.5658	15.003
7	142460809	142494868	+	Lsp1	protein_coding	Lsp1	ensembl_havana	10	87.4839	310.013	40.426	113.237	191.909	39.2679	51.933
17	35185095	35188440	-	Lst1	protein_coding	Lst1	ensembl_havana	6	6.83477	75.8542	5.19771	27.6406	28.2775	3.92688	6.92449
17	75005568	75392513	+	Ltbp1	protein_coding	Ltbp1	ensembl_havana	15	16.4033	56.0662	11.5504	43.6899	45.244	11.7804	17.3111
12	84783212	84876533	-	Ltbp2	protein_coding	Ltbp2	ensembl_havana	15	2.73397	46.1722	4.04269	25.3224	35.8182	1.57081	3.4623
2	119751320	119760432	-	Ltk	protein_coding	Ltk	ensembl_havana	14	9.56864	36.2782	9.81781	29.9589	29.7857	11.7804	8.65559
10	97565128	97572704	+	Lum	protein_coding	Lum	ensembl_havana	5	30.0727	46.7219	30.6083	60.6309	78.0458	21.9901	28.2747
15	75108158	75111971	-	Ly6c2	protein_coding	Ly6c2	ensembl_havana	14	6.83477	34.6292	2.31015	17.1194	14.3273	2.35617	3.4623
15	74762056	74763621	-	Ly6d	protein_coding	Ly6d	ensembl_havana	7	2.73397	120.377	6.35274	39.5884	56.5549	8.63902	4.03933
15	74955051	74959906	+	Ly6e	protein_coding	Ly6e	ensembl_havana	14	157.198	502.945	84.8945	171.55	305.02	106.809	107.905
17	35071443	35078066	-	Ly6g6d	protein_coding	Ly6g6d	ensembl_havana	9	39.6412	15.3908	39.8485	15.6928	13.9503	19.634	32.891
17	35076902	35078805	+	Ly6g6e	protein_coding	Ly6g6e	ensembl_havana	11	45.1089	29.6822	79.1193	30.3155	28.2775	54.1897	64.0507
13	37345208	37419037	+	Ly86	protein_coding	Ly86	ensembl_havana	6	17.7702	138.516	12.7054	69.0122	75.7836	7.06831	16.734
8	84701457	84704716	+	Lyl1	protein_coding	Lyl1	ensembl	4	16.4033	142.914	3.46518	44.5816	73.1444	3.14153	10.3867
4	3678115	3813123	+	Lyn	protein_coding	Lyn	ensembl_havana	14	31.4396	146.212	51.3987	99.5062	117.257	48.6922	51.933
15	74747852	74753047	-	Lynx1	protein_coding	Lynx1	ensembl_havana	14	12.3025	36.8278	9.2403	13.9095	29.7856	9.42438	5.19339
1	186087731	186117311	-	Lyplal1	protein_coding	Lyplal1	ensembl_havana	8	84.75	22.5365	80.2743	36.7352	36.1952	54.1897	57.7034
11	78826584	78846871	+	Lyrm9	protein_coding	Lyrm9	ensembl_havana	11	105.254	30.2318	166.324	75.9669	45.621	113.091	158.684
13	13590397	13778804	+	Lyst	protein_coding	Lyst	ensembl_havana	12	12.3025	39.5762	22.5231	44.9382	46.3751	23.5608	15.58
4	123349633	123684361	-	Macf1	protein_coding	Macf1	ensembl_havana	18	61.5122	306.165	71.6117	210.425	231.875	76.1797	91.1713
19	7056768	7198062	+	Macrod1	protein_coding	Macrod1	ensembl	6	150.363	36.8278	130.518	51.7146	68.2429	124.872	131.564
6	66535390	66547221	+	Mad2l1	protein_coding	Mad2l1	ensembl_havana	14	2.73397	21.4371	5.77523	27.6406	28.2775	2.35617	5.77043
8	115682942	115707795	-	Maf	protein_coding	Maf	ensembl_havana	6	13.6694	39.0265	20.7906	45.4732	55.0468	14.1365	21.9273
2	160363703	160367066	-	Mafb	protein_coding	Mafb	ensembl_havana	4	10.9356	84.0993	8.66279	62.0575	73.1444	6.28295	16.157
X	105120378	105123928	+	Magee1	protein_coding	Magee1	ensembl_havana	8	2.73397	8.24512	1.73264	9.6297	8.67184	1.57081	1.7312
6	49073795	49086752	+	Malsu1	protein_coding	Malsu1	ensembl_havana	12	65.613	30.7815	81.4294	44.2249	30.9167	65.1847	80.2077
18	65430962	65478824	+	Malt1	protein_coding	Malt1	ensembl_havana	8	20.5041	68.1589	17.903	56.3511	46.3751	14.9219	27.6977
9	13297957	13709389	+	Maml2	protein_coding	Maml2	ensembl_havana	17	8.20171	41.2252	8.08528	38.1618	28.2775	6.28295	14.4259
3	100562208	100685504	-	Man1a2	protein_coding	Man1a2	ensembl_havana	16	16.4033	46.7219	31.1858	70.9738	49.0143	21.2047	35.1991
8	85083270	85098283	+	Man2b1	protein_coding	Man2b1	ensembl_havana	10	109.355	269.887	91.2471	147.297	200.958	84.0333	96.3646
5	36806921	36830654	-	Man2b2	protein_coding	Man2b2	ensembl_havana	9	27.3388	108.834	25.4107	64.1974	101.422	26.7022	34.6221
9	106838312	106891980	-	Manf	protein_coding	Manf	ensembl_havana	16	438.786	155.006	302.04	110.919	148.928	361.264	287.362
X	16709282	16817367	-	Maob	protein_coding	Maob	ensembl_havana	14	5.46784	9.89412	5.77523	11.5913	16.2125	1.57081	2.88526
2	155276297	155278074	+	Map1lc3a	protein_coding	Map1lc3a	ensembl_havana	9	207.774	92.3443	184.227	81.1386	79.1769	239.534	180.034
8	70905932	70917530	+	Map1s	protein_coding	Map1s	ensembl_havana	3	20.5041	89.0462	21.3681	56.7078	66.3578	20.4194	17.8881
13	111746428	111808994	-	Map3k1	protein_coding	Map3k1	ensembl_havana	17	21.8711	111.033	36.3834	109.492	93.5041	56.5458	43.8546
11	103219762	103267473	-	Map3k14	protein_coding	Map3k14	ensembl_havana	7	12.3025	75.8542	6.35274	38.6968	64.8497	5.4976	6.34746
11	106084613	106155447	+	Map3k3	protein_coding	Map3k3	ensembl_havana	11	24.6049	51.1192	5.19771	39.7668	66.7348	19.634	11.5408
18	4331327	4353016	-	Map3k8	protein_coding	Map3k8	ensembl_havana	10	1.36703	14.8411	4.04269	19.6159	12.4422	3.92688	2.30823
7	28982050	29003280	+	Map4k1	protein_coding	Map4k1	ensembl_havana	11	1.36703	156.655	8.08528	53.6762	89.3567	4.71224	2.88526
19	6341135	6355616	+	Map4k2	protein_coding	Map4k2	ensembl_havana	14	47.8428	224.814	41.581	104.856	149.682	36.1265	36.3532
4	126232167	126256344	-	Map7d1	protein_coding	Map7d1	ensembl_havana	17	41.0081	147.861	42.736	80.2466	109.339	49.4775	38.6613
17	28769307	28778699	+	Mapk13	protein_coding	Mapk13	ensembl_havana	12	10.9356	41.7748	12.7054	34.5953	27.9005	18.0633	15.58
11	61488812	61494407	-	Mapk7	protein_coding	Mapk7	ensembl_havana	17	8.20171	47.2715	22.5231	35.8436	41.4736	14.1365	15.0029
1	184813068	184846452	-	2-Mar	protein_coding	2-Mar	ensembl_havana	9	311.661	144.013	228.695	99.6842	134.978	268.592	236.006
8	65617900	66471638	+	1-Mar	protein_coding	1-Mar	ensembl_havana	16	1.36703	43.9735	1.15513	37.0919	32.4249	1.57081	0.577133
10	37133375	37138921	-	Marcks	protein_coding	Marcks	ensembl_havana	5	49.2097	91.2449	58.9064	103.786	102.176	21.2047	61.7426
4	129513581	129515986	+	Marcksl1	protein_coding	Marcksl1	ensembl_havana	6	12.3025	146.761	13.8604	55.8161	73.8984	18.8487	15.58
8	70778117	70805055	-	Mast3	protein_coding	Mast3	ensembl_havana	10	30.0727	168.199	21.9456	74.0053	124.044	14.1365	19.0422
10	81252935	81263366	+	Matk	protein_coding	Matk	ensembl_havana	17	2.73397	50.0199	1.73264	21.9342	25.6383	1.57081	1.15417
6	115840697	115853372	-	Mbd4	protein_coding	Mbd4	ensembl_havana	12	2.73397	20.8875	2.88766	13.7312	16.2125	4.71224	4.61636
13	30136489	30246718	+	Mboat1	protein_coding	Mboat1	ensembl_havana	15	2.73397	23.6358	0.577613	30.4938	19.6058	7.85367	5.19339
7	64392607	64412126	+	Mcee	protein_coding	Mcee	ensembl_havana	10	87.4839	50.5695	112.615	46.8998	41.0966	106.023	103.866
17	87254658	87265936	-	Mcfd2	protein_coding	Mcfd2	ensembl_havana	11	410.08	141.265	320.519	169.943	190.401	390.322	306.404
1	20802968	20820313	-	Mcm3	protein_coding	Mcm3	ensembl_havana	10	6.83477	73.1059	10.3953	54.3894	46.3751	10.2097	10.9637
16	15623897	15637401	-	Mcm4	protein_coding	Mcm4	ensembl_havana	5	10.9356	36.8278	10.9728	46.0082	46.7521	7.06831	14.4259
8	75109569	75128440	+	Mcm5	protein_coding	Mcm5	ensembl_havana	6	5.46784	96.7417	9.81781	63.1276	63.3415	5.4976	15.58
1	128331590	128359665	-	Mcm6	protein_coding	Mcm6	ensembl_havana	11	1.36703	54.9669	2.88766	52.7845	36.1952	7.85367	10.3867
5	138164583	138172423	-	Mcm7	protein_coding	Mcm7	ensembl_havana	16	24.6049	61.5629	18.4805	45.1165	47.5062	17.2779	18.4651
17	25863698	25868739	-	Mcrip2	protein_coding	Mcrip2	ensembl	5	90.2178	20.3378	114.348	37.4485	31.6708	84.0333	105.597
3	129914960	129970207	-	Mcub	protein_coding	Mcub	ensembl_havana	14	4.1009	21.9868	4.04269	18.9026	12.0651	4.71224	4.61636
17	35841515	35859671	+	Mdc1	protein_coding	Mdc1	ensembl_havana	15	21.8711	49.4702	19.058	50.1097	51.6535	21.2047	23.6584
6	15720661	15802170	+	Mdfic	protein_coding	Mdfic	ensembl_havana	18	12.3025	25.8345	12.7054	44.5815	42.9818	10.9951	8.65559
10	118141811	118168998	+	Mdm1	protein_coding	Mdm1	ensembl_havana	14	4.1009	8.24512	2.88766	10.6997	7.54075	1.57081	2.30823
17	46681137	46683106	+	Mea1	protein_coding	Mea1	ensembl	7	168.133	92.8939	163.436	67.0506	75.7836	156.286	160.415
7	28386146	28392709	-	Med29	protein_coding	Med29	ensembl_havana	8	36.9073	13.7418	38.1159	20.1509	13.5733	33.7704	28.2747
7	67231163	67372859	-	Mef2a	protein_coding	Mef2a	ensembl_havana	17	17.7702	45.0729	24.8331	72.9356	65.6037	43.1947	31.7369
13	83504034	83667081	+	Mef2c	protein_coding	Mef2c	ensembl_havana	16	2.73397	65.9603	14.4379	51.8929	73.8984	7.85367	9.80966
2	115863064	116065840	-	Meis2	protein_coding	Meis2	ensembl_havana	20	9.56864	40.1258	21.3681	37.4486	35.8182	12.5658	19.0422
11	101877510	101894375	-	Meox1	protein_coding	Meox1	ensembl_havana	9	1.36703	18.1391	1.73264	14.9795	16.2125	9.42438	1.7312
7	79792241	79793789	-	Mesp1	protein_coding	Mesp1	ensembl_havana	5	10.9356	1.6491	10.9728	3.92327	3.01636	10.2097	10.9637
3	138458956	138489516	-	Metap1	protein_coding	Metap1	ensembl_havana	12	75.1815	49.4702	81.4294	83.8131	72.0132	91.1015	73.2833
10	93858489	93897094	-	Metap2	protein_coding	Metap2	ensembl_havana	15	58.7783	46.1722	90.092	68.2989	61.4564	47.1215	77.8995
17	25875464	25886008	+	Mettl26	protein_coding	Mettl26	ensembl_havana	15	92.9516	56.6159	132.828	60.9876	49.0143	111.521	124.639
8	35587798	35679450	+	Mfhas1	protein_coding	Mfhas1	ensembl_havana	6	24.6049	64.8609	35.2284	45.8298	58.4401	18.0633	28.8517
15	78755882	78773476	-	Mfng	protein_coding	Mfng	ensembl_havana	12	12.3025	91.7946	9.81781	37.2702	59.1942	12.5658	8.65559
1	132022806	132068063	-	Mfsd4a	protein_coding	Mfsd4a	ensembl_havana	17	30.0727	10.9935	17.3255	13.7312	6.03262	54.9751	79.0536
1	127205015	127488337	+	Mgat5	protein_coding	Mgat5	ensembl_havana	13	1.36703	30.2318	4.04269	27.8189	21.1139	3.92688	6.34746
10	41476314	41487033	+	Mical1	protein_coding	Mical1	ensembl_havana	17	10.9356	123.675	10.9728	60.8092	93.5041	5.4976	9.23262
10	80148272	80158369	+	Midn	protein_coding	Midn	ensembl_havana	13	90.2177	209.973	57.1738	85.953	143.272	78.5357	60.0115
11	98437708	98438992	-	Mien1	protein_coding	Mien1	ensembl_havana	7	240.581	91.2449	175.564	61.7008	78.0458	215.188	169.648
7	18839966	18865403	+	Mill2	protein_coding	Mill2	ensembl_havana	15	2.73397	16.4901	2.88766	7.48979	12.4422	3.14153	3.4623
6	55203383	55320223	+	Mindy4	protein_coding	Mindy4	ensembl_havana	11	2.73397	8.24512	2.88766	6.77648	5.65558	2.35617	1.7312
11	87755577	87757271	+	Mir142hg	lincRNA	Mir142hg	havana	1	4.1009	72.0066	4.6202	25.5007	37.3263	5.4976	6.92449
5	98475556	98475665	-	Mir703	miRNA	Mir703	mirbase	1	12.3025	6.59611	13.2829	3.92327	3.77042	11.7804	8.65559
16	90719312	90727405	-	Mis18a	protein_coding	Mis18a	ensembl_havana	11	1.36703	24.7351	2.31015	21.7559	15.8355	5.4976	2.30823
10	79820989	79830491	+	Misp	protein_coding	Misp	ensembl_havana	11	1.36703	23.6358	2.88766	15.1578	11.3111	2.35617	2.30823
7	135689784	135716362	-	Mki67	protein_coding	Mki67	ensembl_havana	8	1.36703	52.7682	2.31015	97.366	61.8334	2.35617	12.1178
11	97663414	97685464	+	Mllt6	protein_coding	Mllt6	ensembl_havana	11	71.0807	282.53	83.1619	137.667	194.171	84.0333	78.4766
11	90249456	90278590	+	Mmd	protein_coding	Mmd	ensembl_havana	17	17.7702	38.4768	10.3953	25.144	46.3751	8.63902	12.6948
3	63241537	63386031	+	Mme	protein_coding	Mme	ensembl_havana	12	9.56864	57.7152	17.903	46.0081	49.3913	16.4926	21.3503
10	75923222	75936497	-	Mmp11	protein_coding	Mmp11	ensembl_havana	17	5.46784	14.2915	5.77523	11.0563	11.6881	2.35617	3.4623
14	54431612	54445365	+	Mmp14	protein_coding	Mmp14	ensembl_havana	11	31.4396	155.006	10.3953	56.5294	107.454	8.63902	9.80966
10	128790910	128800825	+	Mmp19	protein_coding	Mmp19	ensembl_havana	7	16.4033	24.7351	18.4805	54.2112	38.0803	16.4926	15.003
9	7445822	7455976	+	Mmp3	protein_coding	Mmp3	ensembl_havana	8	8.20171	31.3312	15.5929	31.7421	29.4086	18.8487	13.8489
14	34375465	34404288	+	Mmrn2	protein_coding	Mmrn2	ensembl_havana	9	9.56864	28.0332	16.748	26.0357	36.9493	10.9951	13.2719
1	173849126	173942492	-	Mndal	protein_coding	Mndal	ensembl_havana	8	5.46784	64.8604	5.19771	41.1742	54.0502	7.06831	9.80966
10	80685253	80701978	-	Mob3a	protein_coding	Mob3a	ensembl_havana	10	36.9073	176.993	41.581	91.1246	142.895	72.2529	40.9694
16	93832121	93876074	+	Morc3	protein_coding	Morc3	ensembl_havana	10	8.20171	41.7748	16.1705	51.0014	43.7358	12.5658	13.2719
17	80290203	80297477	+	Morn2	protein_coding	Morn2	ensembl_havana	10	28.7057	22.5365	42.1585	18.7243	15.4584	36.1265	44.4316
1	165460637	165481215	+	Mpc2	protein_coding	Mpc2	ensembl_havana	6	191.371	78.6025	159.394	71.5087	62.9645	154.715	173.687
19	12460779	12465285	+	Mpeg1	protein_coding	Mpeg1	ensembl	9	15.0364	309.463	19.6355	206.68	283.528	17.2779	21.3503
5	124250959	124327973	-	Mphosph9	protein_coding	Mphosph9	ensembl_havana	17	6.83477	20.8875	6.35274	23.1825	18.0976	3.92688	10.3867
X	75109733	75131017	-	Mpp1	protein_coding	Mpp1	ensembl_havana	12	28.7057	67.0596	25.4107	47.7914	50.1454	21.9901	23.6584
18	67225530	67245831	-	Mppe1	protein_coding	Mppe1	ensembl	3	9.56864	32.9802	15.5929	21.3992	18.8517	6.28295	9.23262
2	106693269	106868357	+	Mpped2	protein_coding	Mpped2	ensembl_havana	15	13.6694	3.84777	11.5504	6.95481	6.03262	12.5658	10.9637
8	70758649	70760947	-	Mpv17l2	protein_coding	Mpv17l2	ensembl_havana	9	127.125	59.9139	151.308	60.9875	45.621	139.008	145.989
9	99385420	99437382	-	Mras	protein_coding	Mras	ensembl_havana	17	2.73397	28.5828	9.81781	28.5322	23.3761	6.28295	7.50153
2	14229392	14332058	+	Mrc1	protein_coding	Mrc1	ensembl_havana	3	16.4033	46.7219	16.748	63.4842	75.4066	14.1365	23.0814
11	105292643	105351140	+	Mrc2	protein_coding	Mrc2	ensembl_havana	14	23.238	39.0265	11.5504	29.0672	32.8019	8.63902	13.8489
9	14784654	14837124	+	Mre11a	protein_coding	Mre11a	ensembl_havana	15	6.83477	32.4305	15.0154	39.9451	28.2775	10.9951	16.734
1	72159442	72212308	-	Mreg	protein_coding	Mreg	ensembl_havana	8	1.36703	10.9935	0.577613	4.99322	7.16371	1.57081	0.577133
18	73859385	73881334	+	Mro	protein_coding	Mro	ensembl_havana	15	28.7057	2.19877	21.3681	18.7243	7.16371	25.1315	33.468
11	120484613	120489066	+	Mrpl12	protein_coding	Mrpl12	ensembl_havana	7	215.976	99.49	183.071	77.3934	84.4553	183.773	166.186
17	45686322	45698496	+	Mrpl14	protein_coding	Mrpl14	ensembl_havana	7	107.988	68.1589	91.2471	47.9698	42.2277	87.9601	90.0172
7	105803206	105811100	-	Mrpl17	protein_coding	Mrpl17	ensembl_havana	10	215.976	86.8476	244.865	112.702	84.4553	236.392	220.427
4	155802878	155809976	+	Mrpl20	protein_coding	Mrpl20	ensembl_havana	12	133.96	74.7549	133.983	58.491	50.1454	131.155	127.524
17	26123520	26126614	+	Mrpl28	protein_coding	Mrpl28	ensembl_havana	8	181.802	100.04	187.114	73.1137	85.5864	163.354	168.494
1	37890477	37898536	+	Mrpl30	protein_coding	Mrpl30	ensembl_havana	11	135.327	65.9602	150.153	60.2742	61.4563	153.93	135.603
13	14608184	14613166	-	Mrpl32	protein_coding	Mrpl32	ensembl_havana	4	42.3751	32.9801	71.6117	46.1865	32.4249	60.4725	65.2048
13	73328513	73332179	+	Mrpl36	protein_coding	Mrpl36	ensembl_havana	9	147.629	76.9535	183.649	79.1769	73.8985	164.139	180.034
9	21002738	21008840	+	Mrpl4	protein_coding	Mrpl4	ensembl_havana	10	94.3186	95.6423	89.5146	64.019	68.62	80.1065	74.4372
10	95480805	95501941	-	Mrpl42	protein_coding	Mrpl42	ensembl_havana	5	65.613	41.7748	83.7394	33.5254	30.5397	76.965	79.6306
14	54426909	54429757	+	Mrpl52	protein_coding	Mrpl52	ensembl_havana	12	114.823	75.8542	98.7548	41.9067	40.3426	120.945	102.712
6	83109040	83109940	+	Mrpl53	protein_coding	Mrpl53	ensembl_havana	9	141.189	58.3307	154.089	58.4284	55.3233	140.571	146.156
10	81264713	81266935	-	Mrpl54	protein_coding	Mrpl54	ensembl_havana	4	154.464	85.7483	138.026	56.3511	58.4401	146.862	144.258
14	57826234	57829297	+	Mrpl57	protein_coding	Mrpl57	ensembl_havana	4	136.694	63.2119	158.239	63.4841	53.1616	140.579	144.835
7	28739641	28741821	-	Mrps12	protein_coding	Mrps12	ensembl_havana	8	210.508	101.139	183.649	67.0507	67.4889	150.003	166.762
1	160195215	160202171	+	Mrps14	protein_coding	Mrps14	ensembl_havana	13	106.621	47.2715	126.475	53.1412	49.3913	130.369	126.37
1	160195215	160202171	+	Mrps14	protein_coding	Mrps14	ensembl_havana	13	106.621	47.2715	126.475	53.1412	49.3913	130.369	126.37
3	95862634	95871520	-	Mrps21	protein_coding	Mrps21	ensembl_havana	6	80.6492	39.0265	54.8638	20.6859	21.4909	70.6822	61.1656
3	95862634	95871520	-	Mrps21	protein_coding	Mrps21	ensembl_havana	6	80.6492	39.0265	54.8638	20.6859	21.4909	70.6822	61.1656
11	5703983	5715681	-	Mrps24	protein_coding	Mrps24	ensembl_havana	10	173.621	78.0007	142.646	55.8165	50.1467	155.227	131.599
3	8802146	8923919	-	Mrps28	protein_coding	Mrps28	ensembl_havana	5	135.327	51.6689	123.01	50.823	43.3588	125.657	116.561
2	127587222	127606830	+	Mrps5	protein_coding	Mrps5	ensembl_havana	12	43.742	36.8278	43.8911	40.3017	32.4249	44.7654	43.2776
11	115603925	115608037	+	Mrps7	protein_coding	Mrps7	ensembl_havana	10	170.867	89.5959	206.75	103.072	92.3731	173.564	184.074
7	110868266	110982462	-	Mrvi1	protein_coding	Mrvi1	ensembl_havana	15	2.73397	14.8411	6.35274	17.476	17.3436	10.2097	6.92449
19	11536801	11558468	+	Ms4a4d	protein_coding	Ms4a4d	ensembl_havana	6	8.20171	35.1788	9.81781	32.8121	34.6871	3.14153	8.65559
19	11469366	11482193	+	Ms4a6c	protein_coding	Ms4a6c	ensembl_havana	4	2.73397	57.7152	4.6202	59.2043	64.0956	3.92688	8.07856
19	11586604	11604850	-	Ms4a6d	protein_coding	Ms4a6d	ensembl_havana	10	16.4033	79.7019	9.2403	65.4456	73.1444	10.2097	13.2719
19	11321039	11336147	-	Ms4a7	protein_coding	Ms4a7	ensembl_havana	11	5.46784	89.5959	6.93025	68.2989	69.751	2.35617	8.07856
1	14753346	14755993	-	Msc	protein_coding	Msc	ensembl_havana	6	2.73397	17.0398	1.73264	15.3361	15.8355	7.85367	2.30823
17	87672330	87723714	+	Msh2	protein_coding	Msh2	ensembl_havana	13	13.6694	39.5762	12.7054	34.2387	31.6708	9.42438	15.58
17	87975050	87990884	+	Msh6	protein_coding	Msh6	ensembl	3	10.9356	29.6822	23.6781	44.0466	30.5397	14.9219	19.6192
X	96096042	96168553	+	Msn	protein_coding	Msn	ensembl_havana	16	43.742	256.145	26.5657	161.207	242.432	36.1265	30.5828
8	39581685	39642674	-	Msr1	protein_coding	Msr1	ensembl_havana	16	2.73397	44.5232	1.73264	44.7599	24.5072	3.14153	3.4623
17	24736642	24742779	+	Msrb1	protein_coding	Msrb1	ensembl_havana	12	273.387	158.854	232.16	105.747	109.339	297.651	239.468
6	83305691	83325909	-	Mthfd2	protein_coding	Mthfd2	ensembl_havana	8	196.839	45.0728	192.889	122.51	115.749	252.1	180.611
13	12182712	12258114	-	Mtr	protein_coding	Mtr	ensembl_havana	9	13.6694	43.4238	24.8331	48.8614	41.4737	14.9219	26.5436
15	58941234	59082006	-	Mtss1	protein_coding	Mtss1	ensembl_havana	10	12.3025	35.1788	15.5929	38.1619	39.9655	10.2097	16.157
8	110721476	110741401	+	Mtss1l	protein_coding	Mtss1l	ensembl_havana	14	27.3388	50.5695	24.2556	44.0466	55.8009	18.0633	28.2747
3	89229057	89233382	+	Muc1	protein_coding	Muc1	ensembl_havana	9	15.0364	22.5365	1.73264	30.6721	33.1789	9.42438	4.03933
4	61831319	61835234	-	Mup5	protein_coding	Mup5	ensembl_havana	2	82.0162	64.8609	129.363	52.7846	49.0143	140.579	111.367
4	116807723	116819441	+	Mutyh	protein_coding	Mutyh	ensembl_havana	17	1.36703	16.4901	1.73264	9.45137	9.04887	3.14153	1.7312
16	97447035	97462908	-	Mx1	protein_coding	Mx1	ensembl_havana	15	2.73397	23.0861	0.577613	37.0919	15.4584	3.14153	0.577133
16	97535308	97560901	+	Mx2	polymorphic_pseudogene	Mx2	ensembl_havana	15	1.36703	19.2385	2.31015	27.1056	17.3436	4.71224	2.30823
10	21124935	21160985	-	Myb	protein_coding	Myb	ensembl_havana	15	4.1009	18.1391	4.04269	17.8327	11.3111	7.85367	8.07856
4	123904832	123912270	+	Mycbp	protein_coding	Mycbp	ensembl_havana	13	64.246	26.3842	118.39	60.6309	39.2114	84.0332	95.2105
14	103113411	103346815	-	Mycbp2	protein_coding	Mycbp2	ensembl_havana	15	34.1735	113.232	65.8365	138.024	117.634	58.9019	57.1263
17	56175744	56183921	-	Mydgf	protein_coding	Mydgf	ensembl_havana	13	373.173	135.218	322.83	133.21	147.42	334.562	305.827
11	68691559	68816633	+	Myh10	protein_coding	Myh10	ensembl_havana	15	10.9356	26.9338	8.66279	19.9726	25.6383	3.14153	9.80966
15	77760587	77842176	-	Myh9	protein_coding	Myh9	ensembl_havana	17	196.839	472.165	129.94	320.987	438.111	255.241	147.72
17	33555719	33607765	+	Myo1f	protein_coding	Myo1f	ensembl_havana	16	6.83477	137.417	9.2403	82.0298	108.208	4.71224	6.92449
11	6506548	6520966	-	Myo1g	protein_coding	Myo1g	ensembl_havana	12	2.73397	192.384	3.46518	86.8447	122.536	4.71224	6.92449
9	75071015	75223689	+	Myo5a	protein_coding	Myo5a	ensembl_havana	16	8.20171	72.5562	9.2403	71.1522	57.309	9.42438	8.07856
7	98051060	98119525	-	Myo7a	protein_coding	Myo7a	ensembl_havana	15	2.73397	26.3841	1.73264	18.011	18.0976	0.785457	1.7312
9	59750896	59928867	+	Myo9a	protein_coding	Myo9a	ensembl_havana	15	5.46784	25.2848	5.77523	27.1056	18.4747	3.92688	5.19339
19	37899036	38043578	-	Myof	protein_coding	Myof	ensembl_havana	16	10.9356	91.7946	13.2829	75.4319	67.4889	29.0583	21.3503
18	35647266	35649368	-	Mzb1	protein_coding	Mzb1	ensembl	4	4.1009	106.636	15.0154	60.4526	51.2765	7.85367	6.92449
5	150571644	150597189	-	N4bp2l1	protein_coding	N4bp2l1	ensembl_havana	11	9.56864	75.3045	17.903	71.603	52.7846	27.4876	28.2747
11	69395487	69396681	+	Naa38	protein_coding	Naa38	ensembl_havana	9	109.355	70.9072	113.77	41.1934	38.4574	114.662	102.135
5	92257659	92278171	-	Naaa	protein_coding	Naaa	ensembl_havana	14	21.8711	99.49	12.1279	58.3127	70.5051	9.42438	12.6948
13	100211739	100246324	-	Naip5	protein_coding	Naip5	ensembl_havana	6	1.36703	10.4438	0.577613	11.5913	10.557	1.57081	2.30823
12	32819545	32853350	+	Nampt	protein_coding	Nampt	ensembl_havana	8	16.4033	87.9469	34.0733	105.212	116.126	20.4194	37.5072
4	46489248	46503633	+	Nans	protein_coding	Nans	ensembl_havana	10	453.822	169.847	345.93	163.703	187.385	362.835	331.217
7	44572380	44586863	+	Napsa	protein_coding	Napsa	ensembl_havana	9	4.1009	169.847	5.77523	60.9875	104.061	3.92688	6.92449
6	85910154	85915688	-	Nat8f1	protein_coding	Nat8f1	ensembl_havana	10	31.4396	13.7418	58.3289	26.3923	18.8517	51.8336	61.7426
7	48908716	49610091	+	Nav2	protein_coding	Nav2	ensembl_havana	17	4.1009	24.7352	2.88766	31.3854	19.6058	7.06831	5.77043
8	11497506	11514961	+	Naxd	protein_coding	Naxd	ensembl_havana	11	269.286	101.689	228.695	101.646	113.11	205.764	211.194
9	110624789	110654162	-	Nbeal2	protein_coding	Nbeal2	ensembl_havana	15	34.1735	147.311	32.3408	103.251	99.9137	50.2629	35.1991
6	125168007	125191702	-	Ncapd2	protein_coding	Ncapd2	ensembl_havana	13	17.7702	54.4172	16.1705	53.5762	45.621	16.4926	20.1962
2	127103809	127133955	-	Ncaph	protein_coding	Ncaph	ensembl_havana	15	4.1009	15.9405	7.50776	39.9451	21.4909	5.4976	15.003
5	134220053	134229626	-	Ncf1	protein_coding	Ncf1	ensembl_havana	13	21.871	206.126	6.35274	76.5017	142.896	7.85366	9.80966
1	152800194	152836992	+	Ncf2	protein_coding	Ncf2	ensembl_havana	12	4.1009	54.4172	6.35274	28.1756	31.6708	3.92688	2.30823
15	78244801	78262581	+	Ncf4	protein_coding	Ncf4	ensembl_havana	12	15.0364	161.053	5.19771	66.159	85.2094	10.2097	7.50153
15	103453794	103498811	+	Nckap1l	protein_coding	Nckap1l	ensembl_havana	9	12.3025	245.702	16.1705	136.955	177.582	13.3512	10.9637
15	99422035	99457749	-	Nckap5l	protein_coding	Nckap5l	ensembl_havana	14	4.1009	40.1258	6.93025	19.9726	29.7856	4.71224	5.19339
10	30628999	30803327	-	Ncoa7	protein_coding	Ncoa7	ensembl_havana	16	4.1009	19.7881	4.04269	22.1125	20.7369	0.785457	8.65559
14	20723730	20734563	-	Ndst2	protein_coding	Ndst2	ensembl_havana	6	36.9073	78.6026	25.9882	60.0959	59.5712	28.2729	28.2747
X	37187588	37191164	-	Ndufa1	protein_coding	Ndufa1	ensembl_havana	7	73.8146	49.4702	67.5691	27.6406	29.7856	78.5358	65.7818
8	69894180	69902559	-	Ndufa13	protein_coding	Ndufa13	ensembl_havana	9	164.032	100.04	117.813	43.155	54.6698	154.715	120.6
18	36742332	36744558	-	Ndufa2	protein_coding	Ndufa2	ensembl_havana	4	162.665	87.9469	125.32	47.4348	54.2927	149.218	130.409
6	11900292	11907498	-	Ndufa4	protein_coding	Ndufa4	ensembl_havana	7	161.298	85.1986	127.053	46.7214	55.4238	146.076	122.331
6	24518666	24528014	-	Ndufa5	protein_coding	Ndufa5	ensembl_havana	12	71.0807	45.6225	68.7241	32.0987	29.4086	88.7454	72.1292
15	82350140	82354323	-	Ndufa6	protein_coding	Ndufa6	ensembl_havana	6	143.528	85.7483	123.01	51.3579	55.8009	138.223	117.715
17	33824591	33838317	+	Ndufa7	protein_coding	Ndufa7	ensembl_havana	12	177.702	89.5959	147.266	62.5925	56.932	176.705	154.645
17	24722060	24724479	-	Ndufb10	protein_coding	Ndufb10	ensembl_havana	14	192.738	113.232	166.902	67.0506	77.6687	189.271	169.071
X	20615326	20617620	-	Ndufb11	protein_coding	Ndufb11	ensembl_havana	9	155.831	78.6026	121.855	47.0781	60.3253	150.003	115.984
6	39592574	39603383	+	Ndufb2	protein_coding	Ndufb2	ensembl_havana	13	116.591	54.3062	105.688	49.991	40.9901	115.255	100.915
1	58586384	58595965	+	Ndufb3	protein_coding	Ndufb3	ensembl_havana	8	71.0807	51.1192	91.8246	33.7037	31.2938	102.882	85.4009
3	32736990	32751567	+	Ndufb5	protein_coding	Ndufb5	ensembl_havana	12	162.665	100.589	170.944	74.1836	71.2592	195.554	182.342
4	40270591	40279422	-	Ndufb6	protein_coding	Ndufb6	ensembl_havana	10	99.7863	50.0199	92.9797	42.4417	32.4249	102.882	90.5942
19	44548572	44555441	-	Ndufb8	protein_coding	Ndufb8	ensembl_havana	10	217.343	113.232	204.122	86.7801	104.061	226.968	200.994
15	58933756	58939489	+	Ndufb9	protein_coding	Ndufb9	ensembl_havana	4	278.83	121.857	202.13	70.3608	92.373	258.382	190.543
3	51404677	51408989	-	Ndufc1	protein_coding	Ndufc1	ensembl_havana	11	82.0162	42.3245	75.0768	28.1756	24.1302	80.1065	76.7454
3	51404677	51408989	-	Ndufc1	protein_coding	Ndufc1	ensembl_havana	11	82.0162	42.3245	75.0768	28.1756	24.1302	80.1065	76.7454
13	73319838	73328543	-	Ndufs6	protein_coding	Ndufs6	ensembl_havana	8	79.2823	36.2782	79.1193	30.1371	29.0316	86.3893	80.7846
10	80249121	80256795	+	Ndufs7	protein_coding	Ndufs7	ensembl_havana	14	236.48	136.867	196.932	78.9985	88.6027	192.413	193.883
17	66078795	66101560	-	Ndufv2	protein_coding	Ndufv2	ensembl_havana	14	169.5	92.3443	166.901	68.299	74.6526	180.632	172.532
9	43743984	43807462	+	Nectin1	protein_coding	Nectin1	ensembl_havana	8	31.4396	79.7019	23.1006	55.2811	54.6698	36.1265	32.3139
13	41309581	41487363	-	Nedd9	protein_coding	Nedd9	ensembl_havana	15	4.1009	88.4965	9.2403	53.1412	76.1606	9.42438	7.50153
11	78166106	78176676	-	Nek8	protein_coding	Nek8	ensembl_havana	14	2.73397	17.5895	2.31015	11.413	13.9503	6.28295	4.03933
10	127666901	127701050	+	Nemp1	protein_coding	Nemp1	ensembl_havana	11	1.36703	18.6888	2.88766	25.679	15.8355	8.63902	6.34746
1	52630703	52651920	+	Nemp2	protein_coding	Nemp2	ensembl_havana	15	5.46784	51.6689	5.77523	40.4801	34.31	6.28295	6.34746
1	87509889	87597846	+	Neu2	protein_coding	Neu2	ensembl_havana	8	35.5404	9.89412	49.6662	18.546	23.3761	27.4876	47.3168
17	26414829	26446350	+	Neurl1b	protein_coding	Neurl1b	ensembl_havana	14	5.46784	21.9868	6.93025	27.8189	19.9828	3.14153	9.23262
1	36264597	36274680	-	Neurl3	protein_coding	Neurl3	ensembl_havana	8	1.36703	159.953	6.35274	63.4841	110.848	4.71224	5.77043
15	82992973	83033307	-	Nfam1	protein_coding	Nfam1	ensembl_havana	16	15.0364	74.2053	7.50776	50.6446	72.0132	8.63902	8.07856
1	132564690	132741798	-	Nfasc	protein_coding	Nfasc	ensembl_havana	14	8.20171	50.5695	12.1279	29.0672	45.998	7.85367	12.1178
18	80606205	80713072	-	Nfatc1	protein_coding	Nfatc1	ensembl	15	19.1372	137.967	42.736	108.244	115.749	41.624	35.1991
2	168476410	168601658	-	Nfatc2	protein_coding	Nfatc2	ensembl_havana	16	9.56864	67.0595	8.08528	55.6378	56.5549	20.4194	12.6948
7	126382854	126396738	-	Nfatc2ip	protein_coding	Nfatc2ip	ensembl_havana	7	9.56864	14.8411	5.19771	23.3608	19.9828	7.85367	6.34746
13	52967209	52981074	-	Nfil3	protein_coding	Nfil3	ensembl_havana	7	69.7138	32.4305	147.843	45.6515	33.1789	73.0383	151.183
3	135584655	135691548	-	Nfkb1	protein_coding	Nfkb1	ensembl_havana	17	54.6775	184.689	46.2011	113.415	157.6	73.0383	43.2776
19	46304737	46312091	+	Nfkb2	protein_coding	Nfkb2	ensembl	14	21.871	254.497	30.6083	102.003	153.075	84.0333	33.468
7	30421732	30428747	+	Nfkbid	protein_coding	Nfkbid	ensembl_havana	15	4.1009	50.0198	2.88766	25.679	29.0316	3.92688	6.34746
17	45555716	45563170	+	Nfkbie	protein_coding	Nfkbie	ensembl	7	2.73397	151.708	2.88766	64.0191	95.3893	1.57081	7.50153
16	55811375	55838900	-	Nfkbiz	protein_coding	Nfkbiz	ensembl_havana	17	9.56864	28.5828	10.9728	34.5953	30.1627	10.2097	12.1178
11	95568818	95587736	-	Ngfr	protein_coding	Ngfr	ensembl_havana	6	1.36703	42.8742	0.577613	11.2346	14.7044	8.63902	0.577133
12	70011435	70113718	-	Nin	protein_coding	Nin	ensembl_havana	16	6.83477	45.0729	5.77523	41.7283	34.31	4.71224	2.88526
11	4873951	4894201	+	Nipsnap1	protein_coding	Nipsnap1	ensembl_havana	15	9.56864	30.2318	4.6202	18.9026	22.9991	1.57081	2.30823
4	53011880	53022061	+	Nipsnap3b	protein_coding	Nipsnap3b	ensembl_havana	10	12.3025	30.7815	14.4379	30.3155	32.8019	20.4194	9.80966
7	43437073	43438250	+	Nkg7	protein_coding	Nkg7	ensembl_havana	9	5.46784	133.02	5.19771	64.1974	62.5875	2.35617	6.34746
11	69823122	69837785	-	Nlgn2	protein_coding	Nlgn2	ensembl_havana	15	9.56864	30.2318	11.5504	26.749	32.8019	10.9951	14.4259
8	94434356	94527273	+	Nlrc5	protein_coding	Nlrc5	ensembl_havana	13	4.1009	259.443	1.15513	196.872	199.827	0.785457	2.30823
11	93956979	93968522	-	Nme1	protein_coding	Nme1	ensembl_havana	11	161.449	89.9308	191.253	81.013	70.8464	202.807	187.058
17	24896500	24897523	+	Nme3	protein_coding	Nme3	ensembl_havana	10	122.837	51.3296	113.155	49.4527	41.8669	92.0026	115.145
9	109832749	109843117	+	Nme6	protein_coding	Nme6	ensembl_havana	14	123.024	31.8808	120.7	66.694	59.5712	121.73	113.676
2	51948487	51973495	-	Nmi	protein_coding	Nmi	ensembl_havana	9	16.4033	89.0463	15.5929	60.2742	63.7185	20.4194	17.8881
6	54923949	54972613	-	Nod1	protein_coding	Nod1	ensembl_havana	14	31.4396	80.2516	22.5231	68.1206	68.997	29.8436	40.3924
8	88647315	88688475	+	Nod2	protein_coding	Nod2	ensembl_havana	15	5.46784	35.7285	2.88766	20.3293	24.5072	4.71224	0.577133
2	112261926	112263270	+	Nop10	protein_coding	Nop10	ensembl_havana	3	129.859	64.3112	112.615	43.3333	46.7521	120.16	109.636
13	54584185	54590091	-	Nop16	protein_coding	Nop16	ensembl_havana	11	103.887	42.3245	127.63	67.4072	49.0143	107.594	118.869
2	130274430	130279314	+	Nop56	protein_coding	Nop56	ensembl_havana	16	43.742	54.4172	23.5689	61.8792	72.7673	35.105	17.3658
2	26457903	26516664	-	Notch1	protein_coding	Notch1	ensembl_havana	15	32.8065	92.3443	34.0733	71.6871	78.4228	38.4826	31.7369
3	98013527	98150362	+	Notch2	protein_coding	Notch2	ensembl_havana	11	34.1735	98.9403	43.8911	104.648	115.372	69.8968	55.3952
17	32120820	32166881	-	Notch3	protein_coding	Notch3	ensembl_havana	7	31.4396	64.3112	21.9456	50.823	44.4899	22.7754	25.9666
2	91184061	91202835	-	Nr1h3	protein_coding	Nr1h3	ensembl_havana	10	12.3025	93.4436	16.1705	39.5884	53.5387	11.7804	8.07856
6	92091390	92174295	+	Nr2c2	protein_coding	Nr2c2	ensembl_havana	14	13.6694	32.4305	21.9456	57.0644	41.8507	16.4926	23.0814
9	110621135	110624453	-	Nradd	protein_coding	Nradd	ensembl_havana	14	5.46784	20.8875	6.35274	11.413	9.80294	4.71224	5.77043
18	36017707	36197381	-	Nrg2	protein_coding	Nrg2	ensembl_havana	12	4.1009	24.7351	4.04269	17.6544	19.6058	1.57081	2.30823
9	55220222	55326845	-	Nrg4	protein_coding	Nrg4	ensembl_havana	17	73.8146	3.29811	139.758	40.3017	27.1464	90.3161	132.718
9	37544492	37552905	-	Nrgn	protein_coding	Nrgn	ensembl_havana	11	1.36703	33.5298	1.73264	21.3992	18.8517	0.785457	3.4623
17	35861318	35865403	+	Nrm	protein_coding	Nrm	ensembl_havana	14	10.9356	89.0463	4.04269	27.284	30.9167	4.71224	6.34746
13	36725361	36735132	-	Nrn1	protein_coding	Nrn1	ensembl_havana	16	1.36703	26.3842	0.577613	21.3992	17.3436	1.57081	1.7312
8	128358604	128503364	+	Nrp1	protein_coding	Nrp1	ensembl_havana	9	6.83477	26.4206	2.31015	34.0603	19.2287	6.28295	8.07856
1	62703285	62818696	+	Nrp2	protein_coding	Nrp2	ensembl_havana	15	12.3025	81.9006	17.3255	55.1027	50.1454	8.63902	12.1178
16	32142785	32165595	-	Nrros	protein_coding	Nrros	ensembl_havana	14	23.238	158.854	10.3953	71.152	110.47	10.2097	19.0422
4	6396207	6454272	-	Nsmaf	protein_coding	Nsmaf	ensembl_havana	15	19.1372	75.3045	37.5384	73.6488	64.8497	44.7654	38.0843
2	25054355	25062882	+	Nsmf	protein_coding	Nsmf	ensembl_havana	19	25.9719	79.7019	18.4805	47.6131	48.6373	14.9219	13.8489
13	69533746	69635781	+	Nsun2	protein_coding	Nsun2	ensembl_havana	18	124.391	92.3443	136.293	113.594	113.11	143.72	135.026
14	31131053	31139125	+	Nt5dc2	protein_coding	Nt5dc2	ensembl_havana	4	6.83477	19.2385	7.50776	21.0425	18.0976	6.28295	12.6948
9	88327197	88372093	+	Nt5e	protein_coding	Nt5e	ensembl_havana	8	9.56864	46.1722	12.1279	44.9382	44.4899	14.1365	11.5408
2	29194541	29253006	-	Ntng2	protein_coding	Ntng2	ensembl_havana	19	3.9263	21.8598	0.577613	8.16988	14.5501	1.57081	0.577133
10	84370905	84440598	-	Nuak1	protein_coding	Nuak1	ensembl_havana	14	4.1009	19.2385	9.2403	15.5144	16.5895	1.57081	6.92449
1	132316126	132333489	+	Nuak2	protein_coding	Nuak2	ensembl_havana	15	21.871	80.2516	25.4106	62.5927	56.9319	40.0533	28.8517
7	116504369	116540585	+	Nucb2	protein_coding	Nucb2	ensembl_havana	14	377.274	132.47	325.717	150.686	202.843	386.395	323.139
9	105128903	105131825	-	Nudt16	protein_coding	Nudt16	ensembl_havana	9	8.20171	37.3775	15.5929	32.9904	24.8842	9.42438	14.4259
3	96706067	96708563	-	Nudt17	protein_coding	Nudt17	ensembl_havana	11	1.36703	22.5365	1.15513	9.6297	14.7044	1.57081	1.7312
7	35547185	35556305	-	Nudt19	protein_coding	Nudt19	ensembl_havana	5	110.722	92.3443	219.455	121.618	62.2104	303.148	207.155
19	6993018	6996118	-	Nudt22	protein_coding	Nudt22	ensembl_havana	9	247.415	73.1059	201.552	88.4495	90.4877	223.041	188.113
3	37404910	37420212	-	Nudt6	protein_coding	Nudt6	ensembl_havana	15	31.4396	13.1921	60.6389	30.3155	18.4747	44.7654	51.356
13	46679905	46727941	-	Nup153	protein_coding	Nup153	ensembl_havana	10	19.1372	52.2185	19.058	67.4072	50.8995	30.629	24.2355
2	90677215	90736329	+	Nup160	protein_coding	Nup160	ensembl_havana	13	10.9356	17.0398	13.8604	34.5953	24.1302	11.7804	11.5408
6	91013068	91116830	-	Nup210	protein_coding	Nup210	ensembl_havana	17	28.7057	143.464	25.4107	79.5335	104.438	28.2729	28.8517
2	80617236	80658907	+	Nup35	protein_coding	Nup35	ensembl_havana	14	15.0418	9.89412	32.9183	15.5144	9.42591	32.9851	27.6977
7	126623249	126630862	-	Nupr1	protein_coding	Nupr1	ensembl_havana	9	542.672	208.324	263.346	87.9148	181.73	384.039	268.32
14	55854010	55874737	+	Nynrin	protein_coding	Nynrin	ensembl_havana	10	8.20171	24.1855	8.66279	18.011	19.2287	7.06831	9.23262
5	120896256	120907522	-	Oas1a	protein_coding	Oas1a	ensembl_havana	10	8.20171	36.2782	0.577613	23.5391	38.4574	1.57081	3.4623
5	120812635	120824164	+	Oas1b	polymorphic_pseudogene	Oas1b	ensembl_havana	16	4.1009	48.9205	4.6202	39.5884	42.6047	3.14153	7.50153
5	120730333	120749854	-	Oas2	protein_coding	Oas2	ensembl_havana	16	5.46784	97.2913	2.88766	58.8477	90.4878	9.42438	4.03933
5	114896936	114912235	+	Oasl2	protein_coding	Oasl2	ensembl_havana	17	17.7702	260.542	13.2829	140.521	208.876	25.9169	26.5436
X	78186777	78192293	+	Obp1b	protein_coding	Obp1b	havana	3	185.903	67.0596	81.4294	25.3224	53.9157	110.735	82.5158
5	124112297	124115484	+	Ogfod2	protein_coding	Ogfod2	ensembl_havana	13	194.105	72.5562	158.239	88.8064	93.1271	173.564	152.914
2	180589245	180595837	+	Ogfr	protein_coding	Ogfr	ensembl_havana	10	79.2823	207.774	74.4992	117.339	175.697	76.965	76.1684
14	8348937	8378755	-	Oit1	protein_coding	Oit1	ensembl_havana	6	384.109	129.172	232.16	100.398	125.175	273.304	244.085
2	28192992	28230737	+	Olfm1	protein_coding	Olfm1	ensembl_havana	18	5.46784	39.0265	13.8604	35.6652	32.4249	16.4926	19.0422
3	103722222	103738002	-	Olfml3	protein_coding	Olfml3	ensembl_havana	12	9.56864	69.2582	15.5929	55.2811	61.8334	12.5658	19.6192
5	123015074	123030457	+	Orai1	protein_coding	Orai1	ensembl_havana	14	49.2097	78.6026	77.3868	64.7324	49.7684	50.2629	65.2048
6	50293330	50456202	-	Osbpl3	protein_coding	Osbpl3	ensembl_havana	15	12.3025	45.0729	16.1705	47.7914	43.3588	18.0633	16.734
11	97050628	97068905	+	Osbpl7	protein_coding	Osbpl7	ensembl_havana	17	1.36703	72.0066	5.77523	27.819	35.8182	2.35617	5.77043
8	119434124	119446257	+	Osgin1	protein_coding	Osgin1	ensembl_havana	10	262.451	74.755	201.552	109.136	107.454	193.983	182.92
15	6813577	6874970	-	Osmr	protein_coding	Osmr	ensembl_havana	12	5.46784	61.5629	10.9728	71.8654	64.0956	21.2047	11.5408
5	30905885	30907789	-	Ost4	protein_coding	Ost4	ensembl_havana	7	132.593	63.7616	94.1346	39.9451	42.2277	123.301	92.3253
2	19657752	19660584	+	Otud1	protein_coding	Otud1	ensembl_havana	5	5.46784	15.3908	5.19771	14.2662	14.7044	3.14153	9.80966
8	79639618	79677725	+	Otud4	protein_coding	Otud4	ensembl_havana	13	28.7057	42.3245	31.1858	80.7814	56.1778	37.6972	19.0422
3	59207892	59210883	-	P2ry13	protein_coding	P2ry13	ensembl_havana	2	4.1009	39.5762	1.15513	29.9588	24.8842	3.14153	3.4623
3	59113855	59153619	-	P2ry14	protein_coding	P2ry14	ensembl_havana	13	5.46784	24.1855	8.08528	33.5253	32.4249	7.06831	10.3867
7	100937630	100974650	-	P2ry6	protein_coding	P2ry6	ensembl_havana	5	9.56864	78.0529	4.04269	49.218	52.7846	3.14153	10.3867
4	119232915	119248976	+	P3h1	protein_coding	P3h1	ensembl_havana	16	6.83477	25.8345	9.81782	26.214	22.622	4.71224	9.80966
11	100408456	100414837	-	P3h4	protein_coding	P3h4	ensembl_havana	15	98.4194	17.5895	108.573	50.1097	47.8832	85.604	95.7875
11	120560298	120573254	-	P4hb	protein_coding	P4hb	ensembl_havana	11	1502.26	449.628	646.814	297.268	559.517	922.003	714.366
3	9687479	9833680	-	Pag1	protein_coding	Pag1	ensembl_havana	15	6.83477	43.9735	20.213	32.6337	39.9655	7.06831	16.157
7	97788541	97912382	+	Pak1	protein_coding	Pak1	ensembl_havana	13	8.20171	74.7549	10.3953	60.0959	61.0793	13.3512	15.58
7	122107262	122132986	-	Palb2	protein_coding	Palb2	ensembl_havana	13	2.73397	3.84777	1.15513	6.77648	6.03262	0.785457	0.577133
10	61319656	61383531	-	Pald1	protein_coding	Pald1	ensembl_havana	9	10.9356	31.3312	9.81781	38.1618	31.2938	15.7072	6.92449
9	15002128	15045479	-	Panx1	protein_coding	Panx1	ensembl_havana	14	4.1009	61.0132	4.04269	37.9835	40.7196	4.71224	4.61636
19	32620005	32667188	+	Papss2	protein_coding	Papss2	ensembl	6	272.02	78.6026	313.589	204.718	132.338	251.314	287.362
17	23736186	23740331	-	Paqr4	protein_coding	Paqr4	ensembl	3	32.8065	84.0993	24.8331	48.6831	52.7846	22.7754	31.1599
4	134496697	134510236	+	Paqr7	protein_coding	Paqr7	ensembl_havana	15	9.56864	32.4305	7.50776	19.616	27.5235	6.28295	9.23262
5	91517615	91626895	+	Parm1	protein_coding	Parm1	ensembl_havana	9	4.1009	57.1655	9.2403	50.823	53.5387	7.06831	12.6948
15	76231174	76243442	-	Parp10	protein_coding	Parp10	ensembl_havana	12	17.7702	166.524	11.485	112.345	125.552	10.9951	13.8489
6	127446840	127494262	+	Parp11	protein_coding	Parp11	ensembl_havana	12	5.46784	72.0066	9.2403	51.5363	47.1291	5.4976	8.65559
6	39086410	39118350	-	Parp12	protein_coding	Parp12	ensembl_havana	6	24.6049	95.6423	30.6083	102.181	101.422	35.3411	36.9302
16	35832874	35871545	-	Parp14	protein_coding	Parp14	ensembl_havana	14	15.0364	221.516	16.748	190.449	178.333	24.3462	14.4259
9	106470322	106476950	-	Parp3	protein_coding	Parp3	ensembl_havana	15	15.0364	92.3443	15.5929	71.5087	80.3079	15.7072	14.4259
14	56575619	56659795	+	Parp4	protein_coding	Parp4	ensembl_havana	7	15.0364	59.9139	10.3953	54.7461	45.621	19.634	11.5408
13	116854820	117025538	-	Parp8	protein_coding	Parp8	ensembl_havana	9	17.7702	47.2715	16.1705	39.2318	34.31	8.63902	10.3867
16	35938470	35972606	+	Parp9	protein_coding	Parp9	ensembl_havana	15	2.73397	122.026	6.93025	108.422	121.027	14.1365	10.3867
15	84232043	84315689	+	Parvb	protein_coding	Parvb	ensembl_havana	6	10.9356	32.9802	16.1705	35.6653	33.556	14.9219	15.003
15	84324026	84342979	+	Parvg	protein_coding	Parvg	ensembl_havana	9	1.36703	169.298	4.04269	61.3441	118.766	1.57081	3.4623
19	11912399	11945097	+	Patl1	protein_coding	Patl1	ensembl	7	15.0364	54.4172	26.5657	51.0013	51.2765	25.9169	28.8517
11	3288874	3309084	+	Patz1	protein_coding	Patz1	ensembl_havana	17	6.83477	52.2185	9.2403	32.1088	38.0804	12.5658	6.34746
2	25455141	25461095	-	Paxx	protein_coding	Paxx	ensembl_havana	11	138.06	74.7549	134.561	69.7255	55.4238	135.081	135.603
3	89436706	89450953	+	Pbxip1	protein_coding	Pbxip1	ensembl_havana	9	53.3105	201.728	47.3561	123.402	178.713	67.5408	64.6278
13	55727368	55776831	+	Pcbd2	protein_coding	Pcbd2	ensembl_havana	12	38.2743	25.2848	45.6236	19.2593	13.9503	31.4144	47.3168
14	122534324	122891101	+	Pcca	protein_coding	Pcca	ensembl_havana	15	136.694	36.2782	129.363	72.2221	80.685	112.306	126.37
18	37806364	37841874	+	Pcdhgc3	protein_coding	Pcdhgc3	ensembl_havana	1	3.72696	10.6814	2.24176	16.5673	39.8951	4.28254	3.73757
9	65890237	65903267	+	Pclaf	protein_coding	Pclaf	ensembl_havana	6	1.36703	13.1921	0.577613	10.1647	10.18	1.57081	0.577133
10	76351263	76442787	-	Pcnt	protein_coding	Pcnt	ensembl_havana	10	20.5041	52.7682	25.4107	49.9313	48.2603	24.3461	24.8125
15	103503034	103530053	+	Pde1b	protein_coding	Pde1b	ensembl_havana	6	8.20171	57.7152	8.08528	34.5953	32.8019	4.71224	9.23262
7	101421691	101512828	+	Pde2a	protein_coding	Pde2a	ensembl_havana	1	12.2854	32.5438	1.20966	27.2491	37.6754	9.99166	1.39881
3	19223108	19311323	-	Pde7a	protein_coding	Pde7a	ensembl_havana	12	8.20171	73.1059	10.9728	51.7146	52.0306	9.42438	5.19339
13	95024454	95250337	-	Pde8b	protein_coding	Pde8b	ensembl_havana	17	2.73397	15.3908	2.88766	10.343	5.65558	2.35617	1.7312
15	79995874	80014978	-	Pdgfb	protein_coding	Pdgfb	ensembl_havana	7	27.3388	74.2052	24.2556	47.2565	66.3578	29.0583	22.5044
5	75152292	75198216	+	Pdgfra	protein_coding	Pdgfra	ensembl_havana	15	16.4033	42.8742	36.3834	72.4003	57.6861	18.0633	21.9273
18	61045150	61085062	+	Pdgfrb	protein_coding	Pdgfrb	ensembl_havana	11	30.0727	84.0993	40.426	71.1523	74.2754	39.2679	39.8154
X	160122209	160138414	-	Pdha1	protein_coding	Pdha1	ensembl_havana	10	326.698	129.722	346.508	169.053	209.253	384.825	345.643
14	8165996	8173026	-	Pdhb	protein_coding	Pdhb	ensembl_havana	9	112.089	45.0729	119.545	63.8408	53.5387	103.667	117.138
16	35397312	35490874	-	Pdia5	protein_coding	Pdia5	ensembl_havana	8	73.8146	21.9868	103.952	62.5924	55.0468	99.7404	102.712
14	70164218	70177682	-	Pdlim2	protein_coding	Pdlim2	ensembl_havana	10	5.46784	90.1456	10.3953	31.9204	43.3588	7.85367	13.2719
8	45885461	45919549	+	Pdlim3	protein_coding	Pdlim3	ensembl_havana	7	32.8065	119.278	49.6662	69.9038	59.5712	36.9119	34.045
11	54054928	54069015	-	Pdlim4	protein_coding	Pdlim4	ensembl_havana	12	25.9719	85.7484	17.903	50.288	42.2277	11.7804	17.3111
13	55495795	55513677	-	Pdlim7	protein_coding	Pdlim7	ensembl_havana	15	23.238	77.5032	30.6083	57.4209	54.6698	28.2729	28.8517
4	143267431	143299565	-	Pdpn	protein_coding	Pdpn	ensembl_havana	14	15.0364	45.0729	15.0154	31.5638	35.8182	18.8487	18.4651
5	150673739	150810691	+	Pds5b	protein_coding	Pds5b	ensembl_havana	15	12.3025	27.4835	22.5231	48.1481	42.9818	5.4976	13.8489
X	73793359	73824970	-	Pdzd4	protein_coding	Pdzd4	ensembl_havana	12	2.73397	10.4438	2.31015	9.45137	13.1962	3.92688	1.7312
1	172196728	172206805	-	Pea15a	protein_coding	Pea15a	ensembl_havana	12	79.2823	219.867	81.4294	130.891	185.877	88.7454	79.0536
9	56201126	56418068	-	Peak1	protein_coding	Peak1	ensembl_havana	9	12.3025	45.6225	21.9456	49.218	48.2602	12.5658	21.3503
3	87747890	87824307	-	Pear1	protein_coding	Pear1	ensembl_havana	15	15.0364	71.3163	18.9588	54.7034	67.4564	14.1365	15.58
11	106654217	106750629	-	Pecam1	protein_coding	Pecam1	ensembl_havana	19	49.2098	167.649	48.5112	92.5512	127.06	62.8287	32.891
1	72259167	72284315	-	Pecr	protein_coding	Pecr	ensembl_havana	13	180.436	56.0662	189.424	70.4388	85.5864	164.14	173.11
11	21091291	21150324	+	Peli1	protein_coding	Peli1	ensembl_havana	13	20.5041	42.3245	19.058	49.0397	41.0967	17.2779	27.1206
8	3457105	3467681	-	Pex11g	protein_coding	Pex11g	ensembl_havana	12	344.468	77.5032	282.404	133.388	148.174	294.509	300.057
2	11471433	11554078	-	Pfkfb3	protein_coding	Pfkfb3	ensembl_havana	19	16.4033	92.8939	10.3953	56.1729	85.9636	3.92688	10.9637
9	108991778	109032229	+	Pfkfb4	protein_coding	Pfkfb4	ensembl_havana	18	5.46784	41.2252	3.46518	23.7174	28.2775	5.4976	3.4623
13	6579768	6648778	-	Pfkp	protein_coding	Pfkp	ensembl_havana	14	6.83477	115.98	13.2829	75.2536	75.4065	18.0633	12.6948
3	57841895	57848080	-	Pfn2	protein_coding	Pfn2	ensembl_havana	16	1.36703	9.34445	4.04269	12.4829	10.934	3.92688	3.4623
1	54472994	54557685	-	Pgap1	protein_coding	Pgap1	ensembl_havana	4	4.1009	21.9868	4.04269	27.1056	24.8842	10.2097	4.61636
X	106187100	106203700	+	Pgk1	protein_coding	Pgk1	ensembl_havana	12	9.56864	6.59611	10.3953	4.8149	4.52449	14.9219	12.1178
17	24470473	24471592	+	Pgp	protein_coding	Pgp	ensembl	6	147.629	59.3642	121.278	63.8408	41.0966	106.809	118.869
13	42680623	43138527	+	Phactr1	protein_coding	Phactr1	ensembl_havana	16	2.73397	14.2915	1.73264	4.10159	9.42591	0.785457	2.30823
10	13207717	13474413	-	Phactr2	protein_coding	Phactr2	ensembl_havana	16	8.20171	31.3312	14.4379	39.2318	39.2114	10.9951	24.8125
4	128654702	128752882	+	Phc2	protein_coding	Phc2	ensembl_havana	17	84.75	205.576	84.317	105.212	174.566	80.8918	66.9359
14	59347407	59365471	-	Phf11d	protein_coding	Phf11d	ensembl_havana	14	5.46784	52.7682	19.058	67.4073	63.7185	35.3411	16.157
X	160502166	160598879	+	Phka2	protein_coding	Phka2	ensembl_havana	13	10.9356	43.9735	15.5929	34.417	34.6871	18.0633	22.5044
7	24610763	24629298	+	Phldb3	protein_coding	Phldb3	ensembl_havana	4	13.6694	35.7285	9.81781	24.0741	26.0153	18.0633	11.5408
2	25573430	25575225	-	Phpt1	protein_coding	Phpt1	ensembl_havana	6	104.825	65.4105	115.503	50.8229	44.8569	122.515	114.83
2	4919019	4938731	+	Phyh	protein_coding	Phyh	ensembl_havana	7	1055.28	258.344	584.443	212.921	375.901	761.01	580.494
2	30266203	30282150	+	Phyhd1	protein_coding	Phyhd1	ensembl_havana	12	217.949	68.919	172.634	77.1064	103.075	160.477	169.039
6	124996694	125003097	+	Pianp	protein_coding	Pianp	ensembl_havana	11	23.238	128.622	23.6781	57.5993	88.2257	18.0633	25.3895
1	84036296	84364181	-	Pid1	protein_coding	Pid1	ensembl_havana	16	12.3025	23.0861	12.7054	25.5007	26.3924	7.06831	11.5408
7	141438113	141444026	-	Pidd1	protein_coding	Pidd1	ensembl_havana	13	4.1009	20.8875	4.04269	18.011	19.9828	4.71224	2.30823
8	122481698	122551330	-	Piezo1	protein_coding	Piezo1	ensembl_havana	17	46.4759	142.914	28.8757	87.0231	101.422	29.0583	30.0058
1	130826684	130852250	+	Pigr	protein_coding	Pigr	ensembl_havana	13	317.129	302.317	85.472	327.941	448.668	91.8868	55.3952
9	22156846	22158359	+	Pigyl	protein_coding	Pigyl	ensembl_havana	8	118.923	70.9072	146.11	55.4594	41.0966	149.218	148.874
16	31933851	31946047	+	Pigz	protein_coding	Pigz	ensembl_havana	5	1.36703	11.5431	2.88766	10.5213	12.8192	6.28295	2.88526
4	149649168	149702572	-	Pik3cd	protein_coding	Pik3cd	ensembl_havana	18	8.20171	234.158	5.77523	108.422	171.173	5.4976	5.77043
11	3330401	3342972	+	Pik3ip1	protein_coding	Pik3ip1	ensembl_havana	14	9.56864	62.6622	10.3953	45.6515	33.933	10.2097	12.6948
11	68432121	68497850	+	Pik3r5	protein_coding	Pik3r5	ensembl_havana	13	8.20171	78.6026	7.50776	60.9875	73.1443	3.14153	4.61636
5	137821952	137836282	-	Pilra	protein_coding	Pilra	ensembl_havana	13	2.73397	26.9338	1.15513	15.6928	7.91778	2.35617	2.30823
17	29490812	29496112	+	Pim1	protein_coding	Pim1	ensembl_havana	7	6.83477	58.2649	5.77523	34.0603	48.6373	7.06831	10.3867
X	7878262	7883433	+	Pim2	protein_coding	Pim2	ensembl_havana	16	8.20171	78.0529	9.2403	31.0288	42.6047	8.63902	9.80966
15	88862186	88865727	+	Pim3	protein_coding	Pim3	ensembl_havana	11	516.701	218.218	393.286	196.158	220.941	548.18	379.687
2	18842255	18998127	-	Pip4k2a	protein_coding	Pip4k2a	ensembl_havana	12	13.6694	87.3973	20.213	63.1275	79.9309	11.7804	18.4651
11	97715157	97744705	-	Pip4k2b	protein_coding	Pip4k2b	ensembl_havana	8	16.4033	123.675	25.4107	58.1343	88.6027	27.4876	29.4288
10	81292963	81319974	+	Pip5k1c	protein_coding	Pip5k1c	ensembl_havana	17	58.7783	219.868	50.8212	97.9012	177.583	47.9069	52.5101
7	3711409	3720392	-	Pirb	protein_coding	Pirb	ensembl_havana	13	8.20171	102.238	9.81782	52.2496	55.0468	6.28295	16.7341
11	3125904	3131005	+	Pisd-ps1	transcribed_unprocessed_pseudogene	Pisd-ps1	havana	10	20.5041	78.0529	21.3681	34.7736	65.6037	14.1365	17.3111
17	3076578	3084184	-	Pisd-ps2	transcribed_unprocessed_pseudogene	Pisd-ps2	havana	16	2.73397	8.24512	2.88766	6.24151	9.42591	3.14153	2.30823
19	4099998	4113966	+	Pitpnm1	protein_coding	Pitpnm1	ensembl_havana	13	31.4396	181.94	32.9183	96.6527	141.764	31.4144	23.6584
2	163658386	163726159	+	Pkig	protein_coding	Pkig	ensembl_havana	14	16.4033	100.589	19.6355	42.085	55.8009	10.2097	25.9666
17	23726336	23736730	+	Pkmyt1	protein_coding	Pkmyt1	ensembl	7	8.20171	57.1655	6.93025	35.1303	32.4249	11.7804	8.65559
16	38396117	38433146	-	Pla1a	protein_coding	Pla1a	ensembl_havana	7	27.3388	41.2252	21.9456	47.0781	52.7846	8.63902	23.0814
3	129878606	129895826	+	Pla2g12a	protein_coding	Pla2g12a	ensembl_havana	15	236.48	58.2649	244.866	109.849	92.3731	255.241	267.744
8	106150399	106164716	+	Pla2g15	protein_coding	Pla2g15	ensembl_havana	7	38.2743	117.079	24.8331	66.6941	77.2917	16.4926	26.5436
4	138724792	138746133	+	Pla2g2c	protein_coding	Pla2g2c	ensembl_havana	12	13.6694	0.549768	12.1279	0.891729	1.1312	7.06831	22.5044
1	149829618	149961291	-	Pla2g4a	protein_coding	Pla2g4a	ensembl_havana	14	2.73397	24.7352	3.46518	23.8957	19.6058	3.14153	4.03933
17	43568098	43612202	+	Pla2g7	protein_coding	Pla2g7	ensembl_havana	17	12.3025	107.735	12.7054	93.7996	86.3405	17.2779	17.8881
5	100553725	100572246	-	Plac8	protein_coding	Plac8	ensembl_havana	12	20.5041	126.973	19.6355	61.166	76.1606	30.629	29.4288
2	153227759	153241427	-	Plagl2	protein_coding	Plagl2	ensembl_havana	17	12.3025	43.4239	17.903	50.2879	41.8507	18.0633	17.8881
7	24462484	24475969	+	Plaur	protein_coding	Plaur	ensembl_havana	10	1.36703	61.0132	1.15513	16.7627	19.6058	5.4976	2.30823
6	136612070	136661929	-	Plbd1	protein_coding	Plbd1	ensembl_havana	7	24.6049	131.371	28.8757	80.6033	116.503	20.4194	32.3139
2	134786067	135475259	+	Plcb1	protein_coding	Plcb1	ensembl_havana	16	23.238	7.69545	56.5964	19.081	7.91778	41.624	75.0143
2	160731300	160775761	+	Plcg1	protein_coding	Plcg1	ensembl_havana	17	34.1735	76.9536	24.2556	67.2289	80.685	28.2729	24.8125
8	117498291	117635143	+	Plcg2	protein_coding	Plcg2	ensembl_havana	10	42.3751	148.96	57.7514	106.282	124.044	56.5458	51.933
17	50509547	50688494	+	Plcl2	protein_coding	Plcl2	ensembl	6	4.1009	91.7946	6.35274	42.9766	49.3913	1.57081	6.34746
12	112760655	112768991	+	Pld4	protein_coding	Pld4	ensembl_havana	7	46.4759	297.369	19.6355	123.58	201.335	18.0633	30.0058
11	16971206	17052382	-	Plek	protein_coding	Plek	ensembl_havana	15	8.20171	82.4502	6.35274	75.7887	75.4066	3.14153	3.4623
8	25039144	25102377	-	Plekha2	protein_coding	Plekha2	ensembl_havana	16	19.1372	178.642	18.4805	113.059	139.879	15.7072	24.8125
7	45526330	45554230	+	Plekha4	protein_coding	Plekha4	ensembl_havana	19	127.125	28.5828	77.9642	48.3264	52.7846	81.6772	100.981
6	140424054	140597111	+	Plekha5	protein_coding	Plekha5	ensembl_havana	11	13.6694	21.9868	13.8604	36.5569	30.1627	16.4926	14.4259
1	133164210	133303436	+	Plekha6	protein_coding	Plekha6	ensembl_havana	16	20.5041	55.5165	26.5657	75.2538	51.2765	40.8386	30.5828
1	34849976	34879581	+	Plekhb2	protein_coding	Plekhb2	ensembl_havana	11	23.238	91.7946	45.0461	72.4004	72.3903	22.7754	47.8938
10	3740364	3967304	+	Plekhg1	protein_coding	Plekhg1	ensembl_havana	17	5.46784	17.0398	4.04269	14.4445	15.0814	5.4976	2.30823
7	28359604	28372600	-	Plekhg2	protein_coding	Plekhg2	ensembl_havana	17	23.238	115.98	14.4379	54.5679	79.5538	18.8487	16.157
4	141625734	141664900	-	Plekhm2	protein_coding	Plekhm2	ensembl_havana	14	36.9073	103.887	42.1585	68.2989	76.1606	40.0533	42.1235
1	64785983	64956825	-	Plekhm3	protein_coding	Plekhm3	ensembl_havana	13	4.1009	40.6755	9.2403	35.1303	31.6708	19.634	9.80966
3	95988429	95996002	-	Plekho1	protein_coding	Plekho1	ensembl_havana	9	36.9073	185.238	35.8059	78.2852	111.601	36.9119	26.5436
9	65552698	65580041	-	Plekho2	protein_coding	Plekho2	ensembl_havana	9	16.4033	214.92	13.2829	90.4118	141.388	19.634	13.2718
9	50494525	50505483	+	Plet1	protein_coding	Plet1	ensembl_havana	14	589.149	280.331	507.633	203.649	259.399	539.54	495.672
19	29348599	29367391	-	Plgrkt	protein_coding	Plgrkt	ensembl_havana	12	30.0727	77.5032	29.4532	47.6131	46.7521	18.0633	32.3139
4	86648386	86670061	-	Plin2	protein_coding	Plin2	ensembl_havana	12	65.6129	101.139	35.2284	90.233	113.864	25.1315	31.7369
8	25720037	25724888	+	Plpp5	protein_coding	Plpp5	ensembl_havana	17	341.734	102.238	272.586	159.245	162.878	294.509	261.973
3	117319139	117360877	-	Plppr4	protein_coding	Plppr4	ensembl_havana	12	2.73397	9.89412	0.577613	11.413	6.03262	2.35617	0.577133
9	92249750	92272279	+	Plscr1	protein_coding	Plscr1	ensembl_havana	13	4.1009	25.2848	1.73264	29.6022	19.9828	6.28295	4.61636
9	92275602	92297753	+	Plscr2	protein_coding	Plscr2	ensembl_havana	14	2.73397	18.6888	2.88766	20.8642	17.3436	4.71224	6.34746
11	97923238	97986445	-	Plxdc1	protein_coding	Plxdc1	ensembl_havana	14	8.20171	15.9405	2.31015	11.5913	12.8192	1.57081	3.4623
X	74329066	74344690	+	Plxna3	protein_coding	Plxna3	ensembl_havana	13	5.46784	21.9868	9.2403	29.4238	16.2125	14.1365	9.80966
9	109095389	109119918	+	Plxnb1	protein_coding	Plxnb1	ensembl_havana	13	16.4033	115.98	18.4805	94.6911	88.9797	26.7022	21.9273
10	94790866	94944836	-	Plxnc1	protein_coding	Plxnc1	ensembl_havana	5	2.73397	52.2185	1.15513	38.1618	45.244	2.35617	1.15417
6	115954811	115995006	-	Plxnd1	protein_coding	Plxnd1	ensembl_havana	15	68.3468	177.543	40.426	96.2961	141.764	33.7704	35.1991
2	173224458	173276534	-	Pmepa1	protein_coding	Pmepa1	ensembl_havana	15	21.8711	65.9602	20.213	60.0959	70.1281	14.9219	21.9273
9	58218076	58249787	-	Pml	protein_coding	Pml	ensembl_havana	16	30.0727	269.338	31.7633	139.273	164.763	32.1997	46.7398
19	58728887	58744170	+	Pnliprp1	protein_coding	Pnliprp1	ensembl	5	1323.19	21.4371	614.473	213.991	391.737	879.599	592.613
9	106281061	106350522	+	Poc1a	protein_coding	Poc1a	ensembl_havana	17	2.73397	10.9935	4.6202	13.5529	14.3273	5.4976	7.50153
X	93304767	93632156	-	Pola1	protein_coding	Pola1	ensembl_havana	6	2.73397	7.14578	2.31015	16.7627	17.7206	2.35617	4.03933
19	5940543	5964207	-	Pola2	protein_coding	Pola2	ensembl	14	16.4033	56.0662	9.81781	49.2181	35.0641	22.7754	10.3867
7	44532746	44548850	-	Pold1	protein_coding	Pold1	ensembl_havana	14	16.4033	97.2913	25.9882	55.4594	70.1281	17.2779	22.5044
7	100082111	100121566	-	Pold3	protein_coding	Pold3	ensembl_havana	16	17.7702	61.5629	30.6083	66.3373	55.0468	30.629	32.3139
5	147077050	147111598	+	Polr1d	protein_coding	Polr1d	ensembl_havana	11	191.371	109.934	200.974	81.495	90.1108	217.544	196.768
3	54361109	54391038	+	Postn	protein_coding	Postn	ensembl_havana	16	77.9154	109.934	57.1739	142.126	147.42	63.614	64.0508
17	55652025	55712629	-	Pot1b	protein_coding	Pot1b	ensembl	8	1.36703	8.24512	1.73264	7.84644	9.04887	2.35617	2.30823
9	51213708	51240081	+	Pou2af1	protein_coding	Pou2af1	ensembl_havana	8	4.1009	176.993	4.6202	87.2015	144.78	7.06831	2.30823
7	25087344	25179727	-	Pou2f2	protein_coding	Pou2f2	ensembl_havana	19	4.1009	195.132	1.73264	63.1276	84.8324	7.06831	4.61636
15	100575318	100599985	-	Pou6f1	protein_coding	Pou6f1	ensembl_havana	17	27.3388	65.4105	26.5657	41.9067	59.9482	20.4194	28.8517
17	28232754	28301470	+	Ppard	protein_coding	Ppard	ensembl_havana	15	20.5041	87.9469	13.2829	35.3086	51.2765	18.8487	13.2719
1	134296783	134332929	-	Ppfia4	protein_coding	Ppfia4	ensembl_havana	13	8.20171	90.6952	3.46518	53.4979	61.4564	7.06831	6.92449
9	66060222	66066624	+	Ppib	protein_coding	Ppib	ensembl_havana	7	507.132	249	328.605	126.79	200.58	391.895	314.482
1	97706048	97770412	-	Ppip5k2	protein_coding	Ppip5k2	ensembl_havana	14	10.9356	22.5365	22.5231	39.4101	40.7196	10.9951	17.8881
19	6975048	6977325	+	Ppp1r14b	protein_coding	Ppp1r14b	ensembl	6	39.6412	17.5895	34.6509	16.5844	16.9666	36.1265	38.0843
2	158665398	158766335	+	Ppp1r16b	protein_coding	Ppp1r16b	ensembl_havana	13	1.36703	83	2.88766	38.8752	58.063	2.35617	4.61636
17	35865593	35875597	+	Ppp1r18	protein_coding	Ppp1r18	ensembl_havana	17	16.4033	277.582	8.66279	92.551	153.829	16.4926	16.157
11	94991035	95006900	+	Ppp1r9b	protein_coding	Ppp1r9b	ensembl_havana	12	112.089	281.98	87.2044	128.395	246.579	96.5991	96.3645
14	70217865	70289472	-	Ppp3cc	protein_coding	Ppp3cc	ensembl_havana	11	10.9356	59.9139	16.1705	35.3086	29.4086	15.7072	21.9273
19	46044886	46072916	+	Pprc1	protein_coding	Pprc1	ensembl_havana	13	92.9517	63.2119	101.642	110.027	85.9635	152.359	82.5157
12	16988648	17000409	-	Pqlc3	protein_coding	Pqlc3	ensembl_havana	14	6.83477	39.0265	5.19771	29.2455	27.9005	4.71224	2.30823
6	85446810	85451971	-	Pradc1	protein_coding	Pradc1	ensembl_havana	9	43.742	25.2848	69.3016	37.8051	28.6545	69.8968	69.244
8	36094828	36147788	+	Prag1	protein_coding	Prag1	ensembl_havana	12	2.73397	38.4768	5.77523	12.8396	27.9005	4.71224	5.77043
7	92874470	92934584	+	Prcp	protein_coding	Prcp	ensembl_havana	7	5.46784	31.8808	5.77523	26.749	28.2775	5.4976	6.34746
2	92965151	93046168	-	Prdm11	protein_coding	Prdm11	ensembl_havana	11	6.83477	40.1258	6.93025	29.2455	29.7856	8.63902	9.80966
4	143107391	143212996	-	Prdm2	protein_coding	Prdm2	ensembl_havana	13	61.5121	134.119	42.736	87.5581	122.913	47.9068	44.4316
1	161240112	161251220	-	Prdx6	protein_coding	Prdx6	ensembl_havana	15	344.467	138.516	284.136	119.478	145.535	285.085	283.9
2	166566342	166713833	-	Prex1	protein_coding	Prex1	ensembl_havana	13	39.6412	174.794	41.0035	107.53	130.453	34.5558	31.7369
10	61297833	61304681	+	Prf1	protein_coding	Prf1	ensembl_havana	6	2.73397	46.1722	1.73264	41.3717	44.1129	1.57081	2.30823
8	46575594	46617213	-	Primpol	protein_coding	Primpol	ensembl_havana	15	5.46784	24.7352	12.7054	28.5322	19.6058	4.71224	15.003
3	146729574	146812991	-	Prkacb	protein_coding	Prkacb	ensembl_havana	15	13.6694	76.9535	24.8331	58.3128	59.9483	27.4876	22.5044
5	139017306	139150002	-	Prkar1b	protein_coding	Prkar1b	ensembl_havana	13	4.1009	14.2915	4.6202	18.1198	12.4422	6.28295	6.34746
7	122288751	122634403	+	Prkcb	protein_coding	Prkcb	ensembl_havana	11	1.36703	87.9469	5.77523	38.6968	54.6698	2.35617	5.77043
14	30595354	30626211	-	Prkcd	protein_coding	Prkcd	ensembl_havana	17	54.6775	193.483	45.0461	111.81	137.994	58.9018	50.2019
7	16842902	16870465	+	Prkd2	protein_coding	Prkd2	ensembl_havana	16	27.3388	156.656	22.5231	69.5471	120.65	20.4194	23.6584
17	78949405	79020817	-	Prkd3	protein_coding	Prkd3	ensembl_havana	15	12.3025	36.2782	18.4805	41.0151	41.8507	14.1365	14.4259
X	77761411	77796279	-	Prkx	protein_coding	Prkx	ensembl_havana	13	13.6694	28.5828	9.2403	32.4554	29.7856	9.42438	10.3867
18	32123129	32139571	-	Proc	protein_coding	Proc	ensembl	8	53.3105	6.59611	43.8911	28.3539	24.1302	41.624	43.8546
2	155751117	155755472	+	Procr	protein_coding	Procr	ensembl_havana	12	30.0727	56.0662	13.2829	27.8189	41.0966	9.42438	15.58
5	43993620	44102033	-	Prom1	protein_coding	Prom1	ensembl_havana	15	36.9073	24.1855	66.4141	60.0959	36.9493	62.0433	80.7848
16	62854307	62929347	+	Pros1	protein_coding	Pros1	ensembl_havana	8	15.0364	36.8278	25.4107	47.7914	44.8669	13.3512	18.4651
7	45027563	45052882	-	Prr12	protein_coding	Prr12	ensembl_havana	8	32.8065	96.7416	43.8911	73.6487	96.5203	43.9801	46.7397
17	35972541	35980237	-	Prr3	protein_coding	Prr3	ensembl_havana	15	6.83477	38.4768	10.3953	25.3224	21.4909	13.3512	16.734
2	101714285	101883028	-	Prr5l	protein_coding	Prr5l	ensembl_havana	15	5.46784	16.4901	2.88766	17.476	15.4584	0.785457	3.4623
1	162670725	162740557	-	Prrc2c	protein_coding	Prrc2c	ensembl_havana	15	36.9073	63.2119	31.7633	107.887	78.7998	36.1265	38.6613
7	127932638	127946726	-	Prss36	protein_coding	Prss36	ensembl_havana	11	47.8428	16.4901	49.6662	30.6721	19.6058	42.4093	54.2412
7	127925716	127930105	-	Prss8	protein_coding	Prss8	ensembl_havana	10	366.339	117.629	247.752	162.812	176.828	397.391	246.97
19	16956118	17223933	+	Prune2	protein_coding	Prune2	ensembl_havana	10	4.1009	12.6425	0.577613	12.6612	9.42591	1.57081	1.15417
2	24367580	24414955	+	Psd4	protein_coding	Psd4	ensembl_havana	16	13.6694	202.827	19.058	110.562	144.781	18.8487	25.3895
8	105935735	105938445	-	Psmb10	protein_coding	Psmb10	ensembl_havana	9	41.0081	222.066	26.5657	88.9847	111.602	32.1997	29.4288
14	54614119	54618023	-	Psmb5	protein_coding	Psmb5	ensembl_havana	7	71.2525	36.2749	42.0498	20.7416	22.3107	60.4726	51.8979
17	34197721	34201455	+	Psmb8	protein_coding	Psmb8	ensembl_havana	14	50.5767	384.218	27.1432	139.094	222.826	29.8436	36.9302
17	34181988	34187765	-	Psmb9	protein_coding	Psmb9	ensembl_havana	2	28.7057	305.066	15.5929	127.503	169.288	14.9219	20.7733
5	21785283	21803788	+	Psmc2	protein_coding	Psmc2	ensembl_havana	7	313.028	145.112	234.47	113.95	138.371	198.695	209.463
7	28041707	28050102	-	Psmc4	protein_coding	Psmc4	ensembl_havana	16	205.04	132.47	186.537	105.034	132.338	182.988	172.533
14	55578123	55581530	+	Psme1	protein_coding	Psme1	ensembl_havana	17	60.1452	219.867	49.0887	93.2645	120.273	67.5408	53.0871
14	55587441	55591114	-	Psme2	protein_coding	Psme2	ensembl_havana	10	19.1372	51.6689	13.2829	26.9273	28.2775	14.9219	17.3111
16	95979954	95990904	-	Psmg1	protein_coding	Psmg1	ensembl	15	50.5767	36.8278	60.6389	33.7037	29.0316	44.7654	62.3196
14	56720710	56778317	-	Pspc1	protein_coding	Pspc1	ensembl_havana	12	5.46784	19.2385	6.35274	27.8189	20.7369	14.1365	5.77043
5	129765558	129787450	-	Psph	protein_coding	Psph	ensembl_havana	14	71.0807	35.1788	89.5145	59.2043	29.0316	116.233	73.8603
4	132564067	132582684	+	Ptafr	protein_coding	Ptafr	ensembl_havana	7	16.4033	84.6489	8.08528	49.753	60.3253	6.28295	12.1178
15	5206661	5244188	-	Ptger4	protein_coding	Ptger4	ensembl_havana	15	2.73397	29.6822	2.31015	26.3923	17.3436	3.92688	4.61636
7	16906490	16910906	+	Ptgir	protein_coding	Ptgir	ensembl_havana	9	5.46784	10.4438	2.88766	12.3046	13.5733	3.14153	4.61636
2	36230426	36252273	+	Ptgs1	protein_coding	Ptgs1	ensembl_havana	13	6.83477	26.3841	14.4379	20.6859	14.7044	10.2097	10.9637
14	66153257	66281053	-	Ptk2b	protein_coding	Ptk2b	ensembl_havana	13	77.9153	230.311	88.937	124.293	181.353	98.955	80.7848
1	30940302	30949771	-	Ptp4a1	protein_coding	Ptp4a1	ensembl_havana	15	34.1735	14.8411	61.2164	27.284	25.6383	39.2679	54.2412
5	20986645	21055912	-	Ptpn12	protein_coding	Ptpn12	ensembl_havana	13	8.20171	21.9868	11.5504	37.0919	43.3588	20.4194	16.7341
5	103425192	103598304	+	Ptpn13	protein_coding	Ptpn13	ensembl_havana	14	8.20171	15.9405	3.46518	24.9657	17.7206	10.2097	5.19339
1	189728268	189876696	+	Ptpn14	protein_coding	Ptpn14	ensembl_havana	17	17.7702	29.6822	15.0154	36.7352	28.6546	18.8487	10.3867
3	103859795	103912248	+	Ptpn22	protein_coding	Ptpn22	ensembl_havana	13	2.73397	46.1722	1.73264	42.9766	42.6047	3.14153	1.15417
6	124720707	124738715	-	Ptpn6	protein_coding	Ptpn6	ensembl_havana	15	60.1452	329.8	71.6117	118.943	226.974	54.975	64.0507
1	135132700	135145318	+	Ptpn7	protein_coding	Ptpn7	ensembl_havana	11	5.46784	102.238	1.15513	47.613	76.9146	0.785457	2.30823
1	138062861	138175709	-	Ptprc	protein_coding	Ptprc	ensembl_havana	16	10.9356	213.821	4.04269	155.678	189.27	3.92688	7.50153
19	4154606	4156752	+	Ptprcap	protein_coding	Ptprcap	ensembl_havana	8	1.36703	211.622	7.50776	71.3304	105.192	3.92688	1.7312
7	135537481	135686294	+	Ptpre	protein_coding	Ptpre	ensembl_havana	10	2.73397	29.1325	1.73264	24.9657	22.9991	3.92688	2.30823
6	137252319	137463234	+	Ptpro	protein_coding	Ptpro	ensembl_havana	14	6.83477	15.3908	2.88766	16.2278	21.4909	1.57081	4.03933
17	56412426	56476484	-	Ptprs	protein_coding	Ptprs	ensembl_havana	17	42.3751	73.6556	19.058	53.1412	57.686	25.1315	21.3503
13	34627834	34653487	-	Pxdc1	protein_coding	Pxdc1	ensembl_havana	16	5.46784	75.3045	3.46518	21.0426	51.2765	12.5658	9.23262
12	29937608	30017659	+	Pxdn	protein_coding	Pxdn	ensembl_havana	17	24.6049	62.6622	21.9456	48.8614	46.752	21.9901	30.0058
11	120635712	120643770	-	Pycr1	protein_coding	Pycr1	ensembl_havana	15	374.54	74.2052	305.504	157.284	177.582	369.118	324.87
1	180904293	180908089	+	Pycr2	protein_coding	Pycr2	ensembl_havana	8	340.367	120.927	243.132	134.993	134.978	272.518	223.311
19	42725858	42752776	-	Pyroxd2	protein_coding	Pyroxd2	ensembl	3	143.528	42.3245	143.223	73.292	80.308	144.506	157.53
5	45434021	45450237	-	Qdpr	protein_coding	Qdpr	ensembl_havana	12	153.097	64.3112	151.308	70.0822	71.6363	114.662	153.491
17	10206471	10319362	-	Qk	protein_coding	Qk	ensembl	14	23.238	29.6822	17.3255	50.4663	60.7023	7.06831	13.2719
7	127107114	127122227	-	Qprt	protein_coding	Qprt	ensembl_havana	5	1.36703	19.2385	1.15513	8.73807	7.54075	1.57081	0.577133
19	59902884	59943655	-	Rab11fip2	protein_coding	Rab11fip2	ensembl_havana	14	4.1009	14.2915	5.19771	16.2278	16.9666	2.35617	6.34746
17	66494512	66519718	-	Rab12	protein_coding	Rab12	ensembl_havana	12	24.6049	37.3775	13.2829	38.8752	33.1789	16.4926	16.734
3	88542029	88548301	-	Rab25	protein_coding	Rab25	ensembl_havana	12	200.94	91.2449	187.114	81.3166	78.4229	190.056	180.034
17	24527241	24534211	-	Rab26	protein_coding	Rab26	ensembl_havana	10	49.2097	27.4835	68.724	30.1372	30.9167	51.8336	68.0891
4	8535644	8607779	+	Rab2a	protein_coding	Rab2a	ensembl_havana	9	192.738	86.2979	246.598	107.352	99.9136	186.13	223.889
7	92741603	92844536	+	Rab30	protein_coding	Rab30	ensembl_havana	14	1.36703	21.9868	4.6202	13.9095	18.8517	1.57081	3.4623
17	65651726	65772753	-	Rab31	protein_coding	Rab31	ensembl	8	4.1009	53.8675	10.9728	37.0919	44.4899	11.7804	13.2719
10	10545002	10558266	-	Rab32	protein_coding	Rab32	ensembl_havana	5	10.9356	53.3179	20.213	46.0082	49.7684	7.85367	18.4651
8	70754679	70758678	+	Rab3a	protein_coding	Rab3a	ensembl_havana	12	136.694	61.0132	165.169	73.6485	58.8171	152.359	160.992
19	10001669	10038381	+	Rab3il1	protein_coding	Rab3il1	ensembl_havana	17	19.1372	87.9469	13.2829	56.3511	74.6524	12.5658	27.1206
8	123805985	123835288	+	Rab4a	protein_coding	Rab4a	ensembl_havana	16	179.069	64.8609	174.986	91.3028	87.4716	176.705	166.186
1	131688695	131715440	+	Rab7b	protein_coding	Rab7b	ensembl_havana	12	6.83477	21.4371	10.9728	27.284	26.0153	7.06831	9.80966
9	66843664	66919688	-	Rab8b	protein_coding	Rab8b	ensembl_havana	9	8.20171	67.6092	14.4379	58.6693	53.1616	17.2779	17.8881
7	24969752	24972755	-	Rabac1	protein_coding	Rabac1	ensembl_havana	11	416.915	209.973	267.389	103.429	146.666	329.85	259.088
1	160219174	160793212	-	Rabgap1l	protein_coding	Rabgap1l	ensembl_havana	15	21.8711	59.9139	38.1159	88.8064	59.9482	34.5558	38.6613
15	78559167	78572784	-	Rac2	protein_coding	Rac2	ensembl_havana	7	23.238	421.595	15.0154	155.322	239.038	15.7072	18.4651
15	99620496	99651657	-	Racgap1	protein_coding	Racgap1	ensembl_havana	14	4.1009	31.3312	1.73264	46.8998	30.5397	3.14153	6.92449
12	79297282	79814691	+	Rad51b	protein_coding	Rad51b	ensembl_havana	15	1.36703	12.0928	1.15513	12.6612	10.18	1.57081	3.4623
11	87376645	87404955	-	Rad51c	protein_coding	Rad51c	ensembl_havana	13	1.36703	8.79478	1.73264	7.66811	9.04887	2.35617	5.19339
19	4195198	4201604	-	Rad9a	protein_coding	Rad9a	ensembl	6	19.1372	70.9072	18.4805	43.155	46.3751	19.634	21.9273
1	156804166	156939627	-	Ralgps2	protein_coding	Ralgps2	ensembl_havana	14	13.6694	120.377	28.2982	64.0191	70.8822	18.0633	24.8125
1	91179822	91225197	+	Ramp1	protein_coding	Ramp1	ensembl_havana	14	8.20171	58.8146	9.81781	31.7421	27.5235	9.42438	6.92449
4	137696979	137706607	-	Rap1gapos	antisense	Rap1gapos	havana	1	4.1009	0.549768	9.81781	2.67499	1.50823	5.4976	15.58
3	61361638	61368431	+	Rap2b	protein_coding	Rap2b	ensembl_havana	3	19.1372	54.4172	25.4107	54.3895	50.1454	27.4876	31.7369
11	54522847	54699286	+	Rapgef6	protein_coding	Rapgef6	ensembl_havana	19	9.56864	59.3642	27.1432	76.5019	58.0631	19.634	23.6584
15	102234938	102257518	-	Rarg	protein_coding	Rarg	ensembl_havana	15	43.742	126.424	32.9183	62.2358	92.373	51.0483	51.356
11	35808381	35834507	-	Rars	protein_coding	Rars	ensembl_havana	4	241.947	68.1589	231.583	133.209	128.191	290.582	205.424
9	96539300	96631618	-	Rasa2	protein_coding	Rasa2	ensembl_havana	12	8.20171	22.5365	12.7054	34.0603	24.1302	14.1365	12.1178
8	13566948	13677604	-	Rasa3	protein_coding	Rasa3	ensembl_havana	16	21.8711	186.338	18.4805	99.6842	137.617	18.8487	18.4651
5	136083916	136111861	+	Rasa4	protein_coding	Rasa4	ensembl_havana	13	12.3025	124.775	9.81781	71.3304	82.1931	13.3512	9.80966
5	120648812	120679598	+	Rasal1	protein_coding	Rasal1	ensembl_havana	11	21.8711	108.285	24.2556	53.1412	47.5062	40.0533	30.5828
17	32390659	32403584	-	Rasal3	protein_coding	Rasal3	ensembl_havana	15	8.20171	231.96	3.46518	107.887	152.698	2.35617	2.88526
5	99217426	99729066	-	Rasgef1b	protein_coding	Rasgef1b	ensembl_havana	9	10.9356	61.5629	16.748	35.487	50.1454	22.7754	20.7733
2	117279993	117343002	-	Rasgrp1	protein_coding	Rasgrp1	ensembl_havana	18	10.9356	74.7549	19.6355	47.0782	53.1617	19.634	20.1962
19	6399340	6415217	+	Rasgrp2	protein_coding	Rasgrp2	ensembl_havana	16	19.1372	207.225	13.8604	58.6693	136.109	7.06831	10.9637
17	75435905	75529044	+	Rasgrp3	protein_coding	Rasgrp3	ensembl	11	2.73397	73.6556	2.88766	37.0919	53.5387	7.85367	7.50153
7	29134851	29153962	+	Rasgrp4	protein_coding	Rasgrp4	ensembl_havana	15	8.20171	25.8345	1.73264	16.9411	26.3924	0.785457	6.34746
2	131989415	132030259	-	Rassf2	protein_coding	Rassf2	ensembl_havana	15	20.5041	190.734	15.0154	90.9463	147.796	3.92688	16.734
6	116633008	116673953	-	Rassf4	protein_coding	Rassf4	ensembl_havana	8	16.4033	114.881	13.2829	100.398	108.962	14.9219	13.8489
1	131176410	131245259	-	Rassf5	protein_coding	Rassf5	ensembl_havana	16	6.83477	98.3908	6.93025	58.6693	81.062	13.3512	11.5408
2	152316334	152332654	-	Rbck1	protein_coding	Rbck1	ensembl_havana	15	90.2177	242.404	90.0921	119.3	191.533	90.3162	85.9779
15	77078990	77307005	-	Rbfox2	protein_coding	Rbfox2	ensembl_havana	18	25.9719	43.4238	23.1006	51.0013	55.0467	21.9901	22.5044
2	157145893	157204535	-	Rbl1	protein_coding	Rbl1	ensembl_havana	13	2.73397	21.9868	4.04269	27.9973	22.9991	1.57081	5.19339
4	12140264	12146732	+	Rbm12b1	protein_coding	Rbm12b1	ensembl_havana	14	1.36703	7.14578	1.15513	9.27304	4.14745	3.14153	1.7312
13	46418434	46431096	+	Rbm24	protein_coding	Rbm24	ensembl_havana	6	8.20171	1.09944	24.8331	8.38141	3.01636	14.1365	21.3503
X	8138975	8145881	-	Rbm3	protein_coding	Rbm3	ensembl_havana	16	19.1372	51.1192	24.2556	59.2043	47.8832	29.8437	27.6977
2	173020498	173034735	+	Rbm38	protein_coding	Rbm38	ensembl_havana	17	23.238	180.291	12.7054	51.1796	97.2744	19.634	12.6948
2	51924448	51935164	-	Rbm43	protein_coding	Rbm43	ensembl_havana	16	9.56864	62.6622	17.903	60.9875	48.2602	9.42438	17.8881
14	73123037	73207844	+	Rcbtb2	protein_coding	Rcbtb2	ensembl_havana	14	19.1372	55.5165	41.581	69.1905	48.6373	28.2729	25.9666
1	165646516	165709758	-	Rcsd1	protein_coding	Rcsd1	ensembl_havana	14	12.3025	160.503	10.9728	64.5539	102.176	4.71224	12.6948
7	19606217	19629439	-	Relb	protein_coding	Relb	ensembl_havana	17	13.6694	137.417	17.3255	70.4388	86.7175	83.2478	9.23262
X	73922121	73930851	-	Renbp	protein_coding	Renbp	ensembl_havana	14	8.20171	57.1656	10.3953	34.0603	31.6708	10.2097	8.65559
4	155074110	155086383	-	Rer1	protein_coding	Rer1	ensembl_havana	3	261.085	137.417	278.362	121.975	130.076	294.509	263.704
8	70504292	70506753	-	Rex1bd	protein_coding	Rex1bd	ensembl_havana	11	183.169	109.934	147.843	60.9875	62.2104	173.564	144.835
9	48468512	48480624	-	Rexo2	protein_coding	Rexo2	ensembl_havana	7	362.238	144.013	274.896	112.702	149.305	296.865	267.166
7	119794006	119848944	+	Rexo5	protein_coding	Rexo5	ensembl_havana	16	1.36703	17.5895	3.46518	11.9479	9.42591	2.35617	3.4623
11	76019194	76027783	-	Rflnb	protein_coding	Rflnb	ensembl_havana	6	34.1735	83.5496	41.0035	52.4279	82.5702	24.3462	40.9694
17	49992257	50190675	-	Rftn1	protein_coding	Rftn1	ensembl_havana	14	2.73397	92.8939	6.93025	51.3579	67.8659	7.06831	6.34746
1	55170159	55226783	-	Rftn2	protein_coding	Rftn2	ensembl_havana	14	1.36703	15.9405	0.577613	7.66811	8.67184	2.35617	2.88526
3	94954075	94961562	+	Rfx5	protein_coding	Rfx5	ensembl_havana	12	5.46784	66.5099	15.5929	45.6516	48.2602	14.9219	17.3111
9	21968711	21989447	-	Rgl3	protein_coding	Rgl3	ensembl_havana	9	6.83477	17.0398	8.66279	16.9411	15.4584	7.06831	5.77043
7	128373621	128418759	-	Rgs10	protein_coding	Rgs10	ensembl_havana	11	19.1372	74.2053	14.4379	49.218	52.4076	8.63902	15.003
5	34949445	35039645	+	Rgs12	protein_coding	Rgs12	ensembl_havana	16	10.9356	56.0662	8.08528	25.1441	35.8182	7.06831	12.1178
13	55369732	55384688	+	Rgs14	protein_coding	Rgs14	ensembl_havana	14	6.83477	91.2449	1.73264	29.9588	51.6536	0.785457	0.577133
1	143999338	144004162	-	Rgs2	protein_coding	Rgs2	ensembl_havana	9	15.0364	117.079	37.5384	64.9107	72.0132	20.4194	19.6192
1	4909576	5070286	-	Rgs20	protein_coding	Rgs20	ensembl_havana	17	6.83477	20.8875	6.93025	20.3293	18.0977	7.06831	11.5408
4	62559847	62704002	+	Rgs3	protein_coding	Rgs3	ensembl_havana	18	5.46784	52.7682	6.93025	44.0466	52.0306	3.92688	8.07856
11	80300912	80355956	+	Rhbdl3	protein_coding	Rhbdl3	ensembl_havana	8	1.36703	41.2252	4.04269	13.9095	16.2125	4.71224	4.61636
15	98877778	98894541	-	Rhebl1	protein_coding	Rhebl1	ensembl_havana	10	2.73397	15.9405	1.15513	9.73847	9.42591	2.35617	2.88526
14	69784990	69805637	-	Rhobtb2	protein_coding	Rhobtb2	ensembl_havana	7	30.0727	89.0463	34.0733	62.2358	76.9146	36.1265	33.468
7	102239123	102256055	-	Rhog	protein_coding	Rhog	ensembl_havana	11	45.1089	170.396	60.0614	86.845	122.536	68.3261	64.6278
5	65861213	65896701	+	Rhoh	protein_coding	Rhoh	ensembl_havana	7	1.36703	91.7945	1.15513	42.085	58.8171	3.14153	0.577133
12	75308322	75401457	+	Rhoj	protein_coding	Rhoj	ensembl_havana	13	10.9356	57.1655	20.213	49.3964	49.3913	22.7754	23.0814
4	120854816	120896580	+	Rims3	protein_coding	Rims3	ensembl_havana	17	1.36703	14.8411	3.46518	10.5213	8.29481	2.35617	1.7312
7	28788969	28798964	+	Rinl	protein_coding	Rinl	ensembl_havana	7	5.46784	114.881	2.88766	63.8408	84.8323	3.14153	4.03933
14	55784995	55788866	-	Ripk3	protein_coding	Ripk3	ensembl_havana	14	1.36703	50.0199	2.31015	28.3539	30.9168	1.57081	2.88526
2	167980164	168010619	-	Ripor3	protein_coding	Ripor3	ensembl_havana	9	1.36703	8.24512	1.73264	9.6297	6.40965	3.92688	1.15417
14	51144998	51146786	-	Rnase1	protein_coding	Rnase1	ensembl_havana	5	1.36703	14.8411	3.46518	11.5913	9.80294	1.57081	2.88526
14	51123908	51132188	+	Rnase6	protein_coding	Rnase6	ensembl_havana	7	1.36703	91.2449	2.88766	47.7914	54.6698	3.14153	1.15417
11	70238124	70239843	-	Rnasek	protein_coding	Rnasek	ensembl_havana	1	226.636	131.021	190.191	66.15	77.3686	219.979	186.536
1	153749426	153764222	+	Rnasel	protein_coding	Rnasel	ensembl_havana	11	5.46784	24.1855	0.577613	24.0741	21.4909	3.14153	3.4623
2	51130438	51149112	-	Rnd3	protein_coding	Rnd3	ensembl_havana	8	6.83477	13.1921	4.04269	15.3361	13.9503	3.92688	4.61636
8	31111820	31131483	+	Rnf122	protein_coding	Rnf122	ensembl_havana	11	4.1009	59.9139	6.93025	22.2908	35.4411	3.92688	5.77043
9	108051534	108083347	-	Rnf123	protein_coding	Rnf123	ensembl_havana	15	47.8428	146.761	30.0308	69.5472	105.569	33.7704	29.4288
12	26300964	26415255	-	Rnf144a	protein_coding	Rnf144a	ensembl_havana	13	4.1009	23.6358	4.04269	8.02476	15.8355	1.57081	3.4623
4	129058271	129085887	+	Rnf19b	protein_coding	Rnf19b	ensembl_havana	15	35.5404	199.53	49.6662	110.027	148.551	52.619	44.4316
11	119393100	119487419	+	Rnf213	protein_coding	Rnf213	ensembl_havana	14	27.3388	267.138	32.9183	261.247	235.268	45.5508	38.6613
2	131298064	131352893	-	Rnf24	protein_coding	Rnf24	ensembl_havana	15	4.1009	18.1391	5.19771	12.1263	18.8517	10.9951	3.4623
14	55591708	55603694	+	Rnf31	protein_coding	Rnf31	ensembl_havana	18	35.5399	145.55	50.2433	114.68	146.166	55.7602	48.8573
4	44126210	44233790	-	Rnf38	protein_coding	Rnf38	ensembl_havana	15	17.7702	56.6159	22.5231	46.7215	62.9645	22.7754	21.3503
10	128411657	128441442	+	Rnf41	protein_coding	Rnf41	ensembl_havana	14	25.9719	61.5629	24.8331	47.9698	50.5224	19.634	22.5044
13	54679399	54693908	-	Rnf44	protein_coding	Rnf44	ensembl_havana	16	80.6492	137.417	46.7786	104.32	143.273	62.8287	52.5101
2	156144039	156145798	+	Romo1	protein_coding	Romo1	ensembl_havana	13	113.456	56.6159	84.8945	31.5638	27.1464	100.526	78.4765
15	31441211	31453738	-	Ropn1l	protein_coding	Ropn1l	ensembl_havana	10	23.238	5.49678	24.2556	11.2346	7.16371	21.9901	22.5044
1	64993951	64994605	-	Rpl10a-ps1	processed_pseudogene	Rpl10a-ps1	havana	3	103.887	53.8675	60.6389	20.3292	35.4411	80.1065	66.9359
[truncated: 599 more rows]
