# Supplementary material for: Deciphering Molecular and Phenotypic Changes Associated with Early Autoimmune Disease in the Aire-Deficient Mouse Model of Sjögren’s Syndrome
Source: Int J Mol Sci. 2018 Nov 17;19(11):3628. doi: 10.3390/ijms19113628 (PMC6274681; doi:10.3390/ijms19113628)
Supplement: Supplementary file 1 [file ijms-19-03628-s001.zip › Table S3. DiffExp_genes_p0.01.xlsx]

## Sheet: Sheet1
Gene symbol	Total counts	P-value (KO vs. WT)	FDR step up (KO vs. WT)	Ratio (KO vs. WT)	Fold change (KO vs. WT)	LSMean(KO) (KO vs. WT)	LSMean(WT) (KO vs. WT)
Sell	521.841	0.00478928	0.0219836	223.193	223.193	172.914	0.774728
Cd79b	467.251	0.0053458	0.0238423	200.001	200.001	154.719	0.773592
Ighd	705.331	5.67661e-08	4.21394e-05	185.306	185.306	233.431	1.2597
Cd19	734.117	3.29822e-07	8.15934e-05	172.919	172.919	242.833	1.40432
Cxcl9	619.768	0.00630086	0.0269401	167.932	167.932	204.962	1.2205
Cd3d	204.426	0.00856795	0.0330769	106.922	106.922	67.3027	0.629454
Nlrc5	664.492	2.1498e-07	6.85141e-05	104.777	104.777	218.714	2.08743
Cd3g	253.389	0.00969049	0.0360163	100.807	100.807	83.3603	0.826929
H2-M2	192.273	0.00993246	0.0367053	92.5661	92.5661	63.1811	0.682551
Hvcn1	634.412	2.10246e-06	0.000182379	87.2249	87.2249	208.287	2.38793
Acap1	530.125	1.83448e-07	6.80737e-05	85.5732	85.5732	173.997	2.03332
Sectm1a	125.707	0.0096886	0.0360163	85.0496	85.0496	41.2555	0.485075
Serpina3g	564.401	1.48482e-06	0.000152143	77.8333	77.8333	184.965	2.37643
Cxcl10	242.578	1.11735e-07	6.05988e-05	71.1572	71.1572	79.3719	1.11545
Il2rb	611.879	2.90517e-06	0.000210081	70.9487	70.9487	200.197	2.82172
Gbp5	265.849	1.09323e-06	0.000129543	66.1621	66.1621	86.8656	1.31292
Il4i1	383.166	2.97017e-06	0.000213586	64.4561	64.4561	125.134	1.94138
Iigp1	686.708	4.83784e-08	4.21394e-05	58.4029	58.4029	223.794	3.83189
Ciita	741.509	8.10805e-07	0.000109934	55.8886	55.8886	241.41	4.3195
Lag3	212.206	1.39091e-06	0.000147467	54.8085	54.8085	69.0556	1.25994
Card11	278.461	9.2596e-06	0.000385161	53.0552	53.0552	90.5447	1.70662
Tbc1d10c	377.394	2.68878e-07	7.43813e-05	51.6278	51.6278	122.631	2.37529
Fgr	215.464	5.11619e-06	0.000272793	51.2876	51.2876	70.0014	1.36488
Ikzf3	288.61	1.28782e-05	0.000463253	50.612	50.612	93.7339	1.85201
Cd2	274.814	1.11935e-06	0.000130459	48.5305	48.5305	89.1552	1.8371
H2-Q7	578.416	5.49163e-08	4.21394e-05	46.5288	46.5288	187.434	4.02835
Skap1	162.612	8.61571e-07	0.000114613	45.0977	45.0977	52.6474	1.16741
Parvg	359.85	1.19785e-06	0.000135158	44.6121	44.6121	116.469	2.61071
Cxcr3	194.638	1.34229e-07	6.13212e-05	43.2252	43.2252	62.9378	1.45604
Lat	231.821	1.76061e-06	0.00016121	42.9258	42.9258	74.9456	1.74594
Gm21983	69.0583	0.000497013	0.00466604	42.8228	42.8228	22.3243	0.521319
Il27ra	210.189	3.23838e-07	8.15435e-05	42.4478	42.4478	67.9292	1.6003
Alox12e	470.993	2.11653e-07	6.85141e-05	42.3475	42.3475	152.205	3.5942
Rhoh	198.937	4.02453e-06	0.000244675	41.1691	41.1691	64.2322	1.5602
Runx3	183.33	1.37159e-07	6.13212e-05	40.6365	40.6365	59.1685	1.45604
Lax1	304.4	1.28008e-07	6.13212e-05	40.474	40.474	98.2307	2.42701
Gbp9	225.03	1.52205e-07	6.13212e-05	40.3905	40.3905	72.6131	1.79778
Rasal3	509.454	5.47896e-07	9.26519e-05	38.8405	38.8405	164.182	4.22708
Grap2	265.234	3.90402e-07	8.43678e-05	37.3968	37.3968	85.3677	2.28275
Cxcr4	304.287	1.01421e-06	0.000125022	37.3122	37.3122	97.9297	2.62461
Itgal	393.155	9.04768e-09	4.21394e-05	36.224	36.224	126.399	3.48938
Gimap3	417.84	7.68707e-07	0.000108623	35.8977	35.8977	134.292	3.74097
Ctse	215.619	5.23409e-07	9.22574e-05	35.6975	35.6975	69.2852	1.9409
Ptprcap	402.678	8.46909e-06	0.000365098	35.6107	35.6107	129.382	3.63322
Wdfy4	378.582	3.49468e-07	8.35228e-05	34.2808	34.2808	121.469	3.54337
Sash3	423.177	6.6604e-08	4.26901e-05	33.69	33.69	135.689	4.02757
Tnfrsf18	116.983	3.6413e-06	0.000237713	33.629	33.629	37.5072	1.11533
Gbp2b	730.235	1.18081e-07	6.13212e-05	33.0999	33.0999	233.986	7.0691
Slamf7	129.896	3.63114e-06	0.000237713	33.0323	33.0323	41.6188	1.25994
Apol9b	197.848	5.42843e-06	0.000282459	32.6277	32.6277	63.3602	1.94191
Mar1	118.16	1.55737e-06	0.000152143	32.4019	32.4019	37.8301	1.16753
H2-DMb2	305.201	1.69059e-06	0.000156836	32.395	32.395	97.7121	3.01627
Ighg1	513.919	3.39536e-05	0.000817029	32.3821	32.3821	164.532	5.08095
Klrk1	141.14	1.22976e-06	0.000135475	32.1767	32.1767	45.1749	1.40396
Dennd1c	266.749	9.64134e-07	0.000121409	32.0446	32.0446	85.3645	2.66393
Gbp3	377.05	4.34797e-07	8.51882e-05	31.9137	31.9137	120.643	3.78029
Ikzf1	307.337	2.22691e-06	0.000186915	31.6385	31.6385	98.3029	3.10707
Arhgap15	95.8156	1.84749e-06	0.000168074	31.5568	31.5568	30.6438	0.971067
Gbp4	500.648	4.6772e-07	8.81998e-05	31.5324	31.5324	160.113	5.07771
Ptpn7	236.483	1.31616e-05	0.000469852	31.1172	31.1172	75.5887	2.42916
Traf1	368.639	3.55105e-08	4.21394e-05	31.0821	31.0821	117.825	3.79078
Was	177.031	4.59726e-06	0.000264596	30.7861	30.7861	56.5607	1.83722
Sept1	428.153	4.89211e-06	0.000268722	30.5579	30.5579	136.751	4.47514
Rnase6	202.256	1.65969e-06	0.000155708	30.2062	30.2062	64.5687	2.1376
Pou2af1	427.073	4.69115e-07	8.81998e-05	30.131	30.131	136.325	4.52441
Irgm2	750.886	4.72428e-09	4.21394e-05	30.0546	30.0546	239.663	7.97425
Myo1g	419.6	3.56783e-07	8.38501e-05	30.0342	30.0342	133.921	4.45897
Spn	417.711	1.5167e-07	6.13212e-05	29.5083	29.5083	133.218	4.51458
Galnt6	134.293	3.97687e-06	0.000243817	29.413	29.413	42.823	1.45592
Zbp1	574.412	1.39359e-07	6.13212e-05	28.8197	28.8197	183.004	6.34996
Lcp2	192.188	4.68948e-06	0.000266638	28.8034	28.8034	61.2283	2.12573
Ifi47	449.052	6.99973e-06	0.000329756	28.6802	28.6802	143.034	4.98721
Akna	573.209	4.13201e-08	4.21394e-05	28.5148	28.5148	182.534	6.40138
Cd37	1029.69	3.10648e-06	0.000218975	28.4558	28.4558	327.867	11.5219
Nfkbie	325.811	4.08496e-06	0.000247219	28.2308	28.2308	103.706	3.67349
Ptprc	585.176	2.261e-07	6.85141e-05	28.2135	28.2135	186.256	6.60167
Bin2	303.203	5.52598e-07	9.26519e-05	27.9505	27.9505	96.4659	3.45131
Tnfrsf13b	194.313	1.08815e-06	0.000129543	27.7148	27.7148	61.7978	2.22977
Arhgap25	243.22	2.25525e-07	6.85141e-05	27.418	27.418	77.3135	2.81981
Trbc2	159.555	2.22991e-05	0.000643836	27.4017	27.4017	50.7171	1.85087
Epsti1	221.225	1.59456e-06	0.000152143	27.3471	27.3471	70.3134	2.57115
Pik3cd	538.998	4.8892e-08	4.21394e-05	27.1343	27.1343	171.251	6.31124
Kif21b	387.107	4.67779e-08	4.21394e-05	26.3757	26.3757	122.827	4.6568
Pou2f2	360.61	7.05175e-06	0.000329756	26.1132	26.1132	114.364	4.37955
Fcgr4	232.364	3.06893e-06	0.000217462	25.7616	25.7616	73.6433	2.85865
Jak3	493.742	9.18486e-06	0.000383183	25.1695	25.1695	156.301	6.20993
Unc13d	244.843	2.48783e-05	0.000695131	25.0102	25.0102	77.4836	3.09808
Agap2	191.236	1.53672e-05	0.000509727	24.5023	24.5023	60.4556	2.46735
Neurl3	352.488	1.01773e-05	0.000407883	24.4865	24.4865	111.428	4.55061
Plxnc1	143.024	1.6674e-06	0.000155708	24.4387	24.4387	45.2081	1.84986
Trbc1	134.408	1.58158e-06	0.000152143	23.5878	23.5878	42.4056	1.79778
Map4k1	316.738	1.96296e-05	0.000585077	23.4363	23.4363	99.8961	4.26245
Cd84	164.605	3.82257e-07	8.43678e-05	23.2751	23.2751	51.8954	2.22965
Rgs14	182.787	0.000122849	0.0018567	23.2101	23.2101	57.6191	2.4825
Vcam1	493.413	5.67795e-08	4.21394e-05	23.101	23.101	155.496	6.73113
Arhgap4	619.578	2.40498e-06	0.000193786	23.0889	23.0889	195.251	8.45647
Igtp	994.123	2.10564e-08	4.21394e-05	23.0668	23.0668	313.267	13.5808
Rinl	279.09	2.19652e-07	6.85141e-05	22.6182	22.6182	87.8513	3.88409
Arhgap9	360.546	5.585e-07	9.26519e-05	22.5199	22.5199	113.464	5.03839
Il18bp	359.436	1.42319e-07	6.13212e-05	22.1514	22.1514	113.01	5.10168
Arhgap30	483.703	4.61682e-08	4.21394e-05	22.0752	22.0752	152.05	6.88786
Fam78a	190.717	0.00011558	0.00178705	22.0537	22.0537	59.9481	2.71828
Ccr5	238.221	3.86297e-07	8.43678e-05	22.0277	22.0277	74.8747	3.39911
Napsa	355.624	8.61392e-07	0.000114613	21.5428	21.5428	111.632	5.18188
Carns1	115.435	6.45241e-05	0.00123669	21.3967	21.3967	36.2211	1.69284
Ppp1r16b	191.165	3.87345e-06	0.000242754	21.3693	21.3693	59.9794	2.80681
Tspan32	218.599	3.6475e-05	0.000849539	21.1426	21.1426	68.5438	3.24197
Dock2	424.726	1.91725e-08	4.21394e-05	21.1025	21.1025	133.162	6.31022
Il2rg	552.761	3.64996e-07	8.43678e-05	21.0347	21.0347	173.271	8.23736
Prf1	140.002	4.41014e-07	8.51882e-05	21.034	21.034	43.8856	2.08641
Adap1	217.286	1.8967e-05	0.000572707	20.846	20.846	68.0745	3.26558
Cyfip2	302.964	2.14849e-07	6.85141e-05	20.7852	20.7852	94.9003	4.56576
Fmnl1	565.44	4.84317e-07	8.85358e-05	20.3356	20.3356	176.883	8.69817
Il16	447.37	2.1559e-07	6.85141e-05	20.1966	20.1966	139.888	6.92634
Aurkb	84.4323	1.25889e-05	0.000459842	20.1234	20.1234	26.3952	1.31166
Hhex	124.746	1.37246e-05	0.000479944	20.0907	20.0907	38.9941	1.9409
Ptpn22	140.516	2.03026e-06	0.000181028	20.0486	20.0486	43.9179	2.19057
Igsf6	145.649	2.77498e-06	0.000209603	19.5768	19.5768	45.454	2.32183
Fyb	211.55	5.48097e-05	0.00109806	19.5545	19.5545	66.0155	3.37598
Sectm1b	237.904	2.0438e-05	0.000601661	19.5335	19.5335	74.2343	3.80037
Il10ra	446.131	1.13848e-05	0.000436392	19.5277	19.5277	139.205	7.1286
Itgb2	504.244	4.12403e-07	8.51882e-05	19.3342	19.3342	157.238	8.1326
Arhgap45	1040.34	6.9085e-07	0.000104749	19.106	19.106	324.16	16.9664
Cd72	349.591	1.50341e-05	0.000505958	19.095	19.095	108.925	5.70436
Cytip	260.781	1.60769e-07	6.29723e-05	18.8116	18.8116	81.1734	4.31507
AB124611	284.713	3.13272e-06	0.000218975	18.4262	18.4262	88.5004	4.80298
Itgax	355.568	2.33223e-07	6.85141e-05	18.3426	18.3426	110.491	6.02374
Adgrg5	133.087	2.2919e-05	0.000656871	18.2117	18.2117	41.336	2.26975
Snn	368.828	2.03037e-06	0.000181028	18.1876	18.1876	114.545	6.298
AI662270	143.168	0.000366502	0.00376405	18.1602	18.1602	44.4586	2.44813
Matk	104.784	8.66273e-06	0.000366826	18.0938	18.0938	32.5308	1.7979
Ripk3	117.424	3.3718e-06	0.000226001	17.9166	17.9166	36.4302	2.03332
Nkg7	279.174	3.17139e-06	0.000220294	17.8844	17.8844	86.6016	4.8423
Gzma	180.688	3.70807e-06	0.000240956	17.8028	17.8028	56.0327	3.1474
Csf2rb2	193.451	1.37592e-05	0.000479944	17.6525	17.6525	59.9553	3.39642
Irgm1	785.522	7.36716e-07	0.000108213	17.5625	17.5625	243.364	13.8571
H2-M3	247.511	3.95598e-05	0.000899731	17.5345	17.5345	76.6734	4.37271
Lbh	671.943	2.81916e-06	0.000210081	17.5072	17.5072	208.13	11.8883
Gbp2	709.21	9.14711e-07	0.000117258	17.3725	17.3725	219.553	12.638
Slc37a2	137.146	5.33357e-05	0.00109038	17.1948	17.1948	42.4255	2.46735
H2-Q6	587.518	4.17074e-06	0.000249568	17.1343	17.1343	181.7	10.6044
Ccr1	64.6466	1.84825e-05	0.000561684	17.1254	17.1254	19.9923	1.16741
Ccdc88b	302.653	1.11946e-06	0.000130459	17.058	17.058	93.5705	5.48543
Themis2	381.923	1.60764e-06	0.000152143	16.9014	16.9014	117.999	6.98159
Lrmp	351.337	2.56114e-06	0.000200637	16.8046	16.8046	108.503	6.45675
Ets1	554.275	6.07852e-07	9.63071e-05	16.7851	16.7851	171.162	10.1973
Eomes	88.7145	4.89763e-06	0.000268722	16.563	16.563	27.3683	1.65238
Nrn1	70.3736	2.15222e-05	0.000625741	16.5507	16.5507	21.709	1.31166
Sp110	230.639	2.98394e-06	0.000213586	16.4702	16.4702	71.1221	4.31824
Hk3	280.78	8.40419e-05	0.00146849	16.3167	16.3167	86.5231	5.30274
Hck	252.018	3.12514e-07	8.15435e-05	16.3077	16.3077	77.6568	4.76198
Cmah	230.831	2.4505e-07	7.05195e-05	16.2767	16.2767	71.1179	4.3693
Klhl6	201.47	7.82774e-06	0.000346015	16.2545	16.2545	62.0654	3.81835
Ifi44	190.903	4.41262e-05	0.000967688	16.1865	16.1865	58.7916	3.63214
Vav1	310.383	6.41969e-07	0.000100242	16.0001	16.0001	95.5024	5.96885
Trim59	72.6962	1.31153e-05	0.000469388	15.9265	15.9265	22.3601	1.40396
Prkcb	196.582	3.29552e-05	0.000805063	15.833	15.833	60.4378	3.81721
Gsap	186.601	1.53448e-06	0.000152143	15.7858	15.7858	57.3559	3.6334
Myo1f	355.367	2.13151e-07	6.85141e-05	15.7649	15.7649	109.218	6.92795
Insl3	119.243	1.45868e-05	0.000496321	15.6982	15.6982	36.6361	2.33377
Mki67	230.119	7.27936e-05	0.00134003	15.5706	15.5706	70.6559	4.53779
A130071D04Rik	76.5722	0.000230029	0.00283783	15.5669	15.5669	23.5103	1.51028
Syk	817.55	2.32397e-07	6.85141e-05	15.5409	15.5409	250.984	16.1499
Cd53	328.794	3.95177e-07	8.43678e-05	15.3058	15.3058	100.815	6.58675
Sla	274.769	2.00698e-05	0.000592061	15.282	15.282	84.2398	5.51235
Slfn8	164.175	1.43754e-05	0.00049201	15.2221	15.2221	50.3176	3.30556
Cd274	232.677	1.02848e-06	0.000125022	15.1392	15.1392	71.2813	4.70841
Cmpk2	183.976	7.57603e-07	0.000108623	15.074	15.074	56.3417	3.73768
Oas2	268.446	3.37652e-06	0.000226001	15.0709	15.0709	82.2089	5.4548
Rac2	888.381	5.67945e-07	9.31231e-05	15.0215	15.0215	271.985	18.1064
Itga4	312.936	7.882e-06	0.000347325	14.8909	14.8909	95.7394	6.42937
Dapp1	137.078	3.81129e-06	0.000241843	14.8715	14.8715	41.933	2.81969
Tlr7	84.8132	5.74333e-06	0.000288413	14.8708	14.8708	25.9448	1.74468
Ifit1	148.448	1.74249e-05	0.000550775	14.864	14.864	45.4094	3.05499
Tap1	1196.92	7.26184e-08	4.45214e-05	14.8618	14.8618	366.127	24.6355
Kcnab2	320.377	3.81745e-05	0.000878241	14.8093	14.8093	97.9717	6.61557
Abi3	319.533	7.71713e-07	0.000108623	14.8069	14.8069	97.7122	6.5991
Gm15675	105.315	4.82669e-05	0.00103103	14.7887	14.7887	32.2016	2.17745
Plek	254.804	1.50886e-06	0.000152143	14.7237	14.7237	77.8818	5.28957
Ugt1a6a	73.6636	1.02933e-05	0.00040886	14.6889	14.6889	22.5112	1.53253
Mpeg1	872.971	1.0651e-08	4.21394e-05	14.5461	14.5461	266.557	18.325
Gimap4	519.136	1.13645e-05	0.000436392	14.4878	14.4878	158.462	10.9376
Mx1	82.6667	0.000275366	0.00315686	14.345	14.345	25.2121	1.75756
St6galnac4	193.5	1.0224e-06	0.000125022	14.3229	14.3229	59.0069	4.11975
Clcf1	252.954	3.51775e-05	0.000833677	14.2981	14.2981	77.1258	5.39415
Cenpa	162.885	1.26529e-05	0.000459842	14.2318	14.2318	49.644	3.48824
Dok3	552.443	1.79566e-05	0.000556678	14.2221	14.2221	168.364	11.8382
Serpinb1a	323.185	3.47749e-05	0.000828313	14.2105	14.2105	98.4876	6.93064
Rsad2	155.461	1.0234e-05	0.000407883	14.1549	14.1549	47.3593	3.34578
Nckap1l	613.027	5.42475e-08	4.21394e-05	14.1507	14.1507	186.746	13.197
Tnfsf13b	105.597	1.91133e-05	0.000575643	14.0947	14.0947	32.157	2.2815
Serpinb9	294.557	2.6902e-07	7.43813e-05	13.9094	13.9094	89.5971	6.44148
Apbb1ip	209.987	1.57041e-06	0.000152143	13.872	13.872	63.8578	4.60335
Trpv2	238.219	9.49956e-06	0.000393884	13.8292	13.8292	72.4237	5.23701
Kif20a	72.3593	9.65462e-05	0.00158671	13.7398	13.7398	21.9862	1.60018
Parp9	385.663	1.38337e-05	0.000480466	13.7078	13.7078	117.159	8.54686
Msr1	124.861	4.97503e-06	0.000270861	13.705	13.705	37.9301	2.76761
Fam105a	187.655	1.44569e-05	0.0004936	13.7019	13.7019	57.0044	4.16032
Itgb7	507.164	1.46509e-06	0.000152143	13.6821	13.6821	154.043	11.2587
Bcl2a1b	49.9828	4.29625e-05	0.000952537	13.6524	13.6524	15.1786	1.11179
Evi2b	212.103	2.83049e-05	0.000736398	13.587	13.587	64.3829	4.73859
Tnfaip2	356.753	1.0114e-05	0.000407479	13.5697	13.5697	108.278	7.97945
Gm20559	83.5546	8.54342e-06	0.000365098	13.4112	13.4112	25.333	1.88894
Nrgn	81.1282	5.48213e-05	0.00109806	13.389	13.389	24.5936	1.83686
Plcl2	202.534	3.63115e-05	0.000849135	13.3655	13.3655	61.3875	4.59298
Ms4a7	250.479	5.55191e-06	0.000285721	13.2935	13.2935	75.882	5.7082
Fcgr1	273.01	3.36859e-05	0.000814755	13.2788	13.2788	82.6994	6.22793
Ly6d	238.286	2.81608e-05	0.00073612	13.2641	13.2641	72.1736	5.44126
Dock11	135.215	6.80939e-06	0.000324389	13.2225	13.2225	40.9429	3.09646
Elf4	321.991	2.70567e-06	0.000207351	13.2065	13.2065	97.4879	7.38182
Tlr13	118.248	0.000238719	0.00291192	13.189	13.189	35.797	2.71415
Uba7	838.05	2.71315e-08	4.21394e-05	13.0947	13.0947	253.535	19.3616
Clec7a	191.605	1.11071e-05	0.000430278	12.9801	12.9801	57.9188	4.46214
Iglc3	206.085	0.000109315	0.00172229	12.9457	12.9457	62.2804	4.81089
Arl11	76.5835	7.68058e-05	0.0013972	12.8644	12.8644	23.1305	1.79802
Hcls1	533.464	2.8935e-06	0.000210081	12.752	12.752	160.989	12.6245
Cfap43	175.123	0.000106478	0.00169081	12.7072	12.7072	52.8309	4.15757
Irf4	150.302	2.15473e-06	0.000183447	12.6542	12.6542	45.3249	3.5818
Saa3	94.0198	0.00109449	0.00794311	12.6497	12.6497	28.3516	2.24128
Trim30a	187.284	2.1082e-06	0.000182379	12.6297	12.6297	56.4666	4.47095
Sh2b2	113.02	0.000304016	0.00336071	12.6048	12.6048	34.0694	2.70289
Plaur	107.71	0.00030608	0.00337338	12.5719	12.5719	32.4606	2.582
Tnfaip3	169.471	2.88502e-06	0.000210081	12.5582	12.5582	51.0684	4.06653
Adcy7	409.254	6.39303e-08	4.26901e-05	12.5294	12.5294	123.297	9.84061
Tifab	259.336	8.76908e-07	0.000115563	12.4844	12.4844	78.104	6.25611
Glipr2	251.604	1.04257e-05	0.000409507	12.4823	12.4823	75.7738	6.0705
Ms4a6c	200.375	2.83906e-06	0.000210081	12.4669	12.4669	60.3384	4.8399
Icosl	550.826	3.40064e-06	0.000226191	12.4581	12.4581	165.858	13.3133
Tnfaip8l2	235.664	1.53026e-05	0.000509727	12.432	12.432	70.9457	5.70671
Jaml	151.759	7.28027e-07	0.000108066	12.3921	12.3921	45.6723	3.6856
Ncf1	471.41	1.67428e-05	0.000537792	12.3644	12.3644	141.841	11.4718
Cd300a	171.085	5.76785e-06	0.000288413	12.3294	12.3294	51.4629	4.17398
Ankrd44	166.938	5.92646e-06	0.000294257	12.3119	12.3119	50.2085	4.07804
6530402F18Rik	70.9169	4.53665e-05	0.000987211	12.2798	12.2798	21.3237	1.73649
A630001G21Rik	197.794	9.21033e-05	0.00154613	12.258	12.258	59.4633	4.85099
Rftn1	235.198	5.34951e-06	0.000279383	12.2541	12.2541	70.7059	5.77
Trim34a	71.1164	5.27725e-05	0.00108318	12.2461	12.2461	21.3779	1.7457
Tnfrsf1b	535.855	1.05546e-07	6.05664e-05	12.2311	12.2311	161.061	13.1681
Chsy1	110.497	6.40806e-06	0.000309452	12.224	12.224	33.21	2.71678
Camk1d	124.333	1.39442e-05	0.000482453	12.2171	12.2171	37.3663	3.05852
Il1b	82.9672	3.15583e-05	0.000786225	12.1891	12.1891	24.9288	2.04518
H2-Q4	757.448	7.70618e-06	0.00034422	12.1568	12.1568	227.528	18.7161
Csf2rb	328.766	7.71389e-06	0.00034422	12.1509	12.1509	98.7525	8.1272
Ltbp2	119.122	1.14843e-05	0.000437676	12.1157	12.1157	35.7709	2.95244
Ppp1r18	581.678	5.30319e-06	0.000277994	12.1044	12.1044	174.654	14.4289
Pik3r5	236.202	2.68803e-06	0.000207125	12.0868	12.0868	70.9115	5.86684
Stat1	1797.16	2.41815e-08	4.21394e-05	12.0676	12.0676	539.449	44.7024
Inpp5d	475.62	1.52154e-07	6.13212e-05	12.0081	12.0081	142.696	11.8833
Cd86	199.47	2.31853e-06	0.000190079	12.0039	12.0039	59.8428	4.9853
Grap	349.486	2.61818e-06	0.000202851	11.9985	11.9985	104.844	8.73815
Irf5	419.988	4.43087e-06	0.000258658	11.9943	11.9943	125.99	10.5042
Rrad	73.8288	0.000230006	0.00283783	11.9629	11.9629	22.1418	1.85087
Slc15a3	226.477	1.56385e-06	0.000152143	11.9532	11.9532	67.9165	5.68189
Myo7a	69.4761	4.69528e-05	0.00101236	11.9319	11.9319	20.8309	1.74582
Osbpl7	150.913	0.000117281	0.00179758	11.8449	11.8449	45.2146	3.81721
Fgd3	255.627	1.74064e-05	0.000550775	11.7376	11.7376	76.5171	6.51896
Ube2l6	201.68	1.28391e-05	0.000463028	11.7338	11.7338	60.3672	5.14471
Gcnt1	81.5753	3.86757e-05	0.000883899	11.698	11.698	24.4096	2.08665
Tpx2	120.62	2.28432e-05	0.000656032	11.5929	11.5929	36.0595	3.11048
Bcl3	345.167	3.29769e-05	0.000805063	11.5729	11.5729	103.169	8.91471
Cybb	484.62	5.33739e-08	4.21394e-05	11.5232	11.5232	144.787	12.5649
Lrrc25	185.415	1.66582e-05	0.000536339	11.4997	11.4997	55.3837	4.8161
I830077J02Rik	57.9938	2.52763e-05	0.000702999	11.4848	11.4848	17.3204	1.50812
Batf	146.531	5.38728e-05	0.00109304	11.4593	11.4593	43.753	3.81811
Bst1	108.081	1.57511e-05	0.00051703	11.4426	11.4426	32.2672	2.81993
Foxm1	109.74	0.000242013	0.00294446	11.399	11.399	32.7493	2.87299
Adam19	208.522	8.98814e-07	0.000116277	11.3432	11.3432	62.1963	5.48315
Hpse	207.467	8.54424e-06	0.000365098	11.2712	11.2712	61.8402	5.48656
Tnfsf10	335.895	5.00988e-05	0.00104969	11.2684	11.2684	100.118	8.88486
Parp14	660.855	4.74828e-08	4.21394e-05	11.1551	11.1551	196.766	17.6391
Gimap9	177.624	2.59838e-06	0.000202429	11.1342	11.1342	52.8761	4.74898
Gng2	241.82	2.15217e-06	0.000183447	11.1286	11.1286	71.9824	6.46826
Batf3	90.8138	0.000596663	0.00525518	11.1264	11.1264	27.0319	2.42952
Evl	424.269	7.93432e-07	0.000108623	11.0843	11.0843	126.238	11.3889
Dclk1	111.232	5.07114e-06	0.000272793	11.0087	11.0087	33.0719	3.00416
Fermt3	497.208	7.84831e-07	0.000108623	11.005	11.005	147.826	13.4326
Ncf4	350.366	1.23268e-05	0.000457422	10.9779	10.9779	104.14	9.48634
Apobec3	295.217	1.19591e-06	0.000135158	10.9618	10.9618	87.7342	8.00362
Pclaf	37.6294	0.000195239	0.00252344	10.926	10.926	11.1789	1.02315
Irf8	896.011	5.22936e-06	0.000275146	10.924	10.924	266.182	24.3666
Exoc3l4	96.2091	2.14363e-05	0.000624531	10.8855	10.8855	28.5702	2.62461
Kbtbd11	236.598	8.25758e-06	0.000358277	10.8844	10.8844	70.2592	6.45502
Lpxn	185.448	1.52207e-06	0.000152143	10.8117	10.8117	55.0296	5.08982
Ccl22	156.502	0.000196679	0.0025374	10.804	10.804	46.4366	4.2981
Ighm	1374.9	7.28051e-07	0.000108066	10.7898	10.7898	407.894	37.8038
Icam1	478.248	3.36029e-06	0.000226001	10.7653	10.7653	141.847	13.1763
Slc2a6	84.6419	0.000147008	0.00206495	10.7512	10.7512	25.101	2.33471
Nudt17	52.6947	6.33254e-05	0.00121845	10.7301	10.7301	15.6235	1.45604
Rcsd1	367.915	1.47126e-05	0.000496321	10.7248	10.7248	109.078	10.1706
Selplg	611.255	1.30423e-06	0.000140388	10.7035	10.7035	181.182	16.9273
Ppfia4	231.309	3.82461e-06	0.000241843	10.686	10.686	68.5498	6.41492
Rin3	381.975	0.000275779	0.00315736	10.67	10.67	113.182	10.6075
Panx1	157.188	9.77026e-07	0.000121921	10.662	10.662	46.5721	4.36805
Ccl5	315.222	3.79565e-06	0.000241843	10.642	10.642	93.3751	8.77418
Anln	41.8851	0.00137591	0.00929649	10.625	10.625	12.405	1.16753
P2ry13	106.279	4.39419e-05	0.000965148	10.615	10.615	31.4731	2.96496
Cd44	383.344	4.96896e-07	8.86928e-05	10.5761	10.5761	113.476	10.7294
Samd9l	356.265	3.48784e-07	8.35228e-05	10.5501	10.5501	105.431	9.99333
Rasgrp2	453.033	3.78202e-05	0.000874267	10.5038	10.5038	134.001	12.7574
AU020206	555.08	4.89738e-07	8.85358e-05	10.4909	10.4909	164.163	15.6481
Rasgrp3	185.263	3.43673e-05	0.000822773	10.4424	10.4424	54.7621	5.24421
Lyl1	294.036	0.000260829	0.00309244	10.4058	10.4058	86.8799	8.34918
Cyth4	649.863	2.04902e-06	0.000181028	10.388	10.388	191.98	18.481
Zfp608	82.025	0.000356843	0.0037108	10.3668	10.3668	24.2258	2.33687
Ccnf	79.7877	5.31878e-05	0.00109012	10.3123	10.3123	23.5509	2.28377
H2-T22	94.4021	0.000261909	0.00309267	10.2449	10.2449	27.8436	2.7178
Tlr2	197.246	3.29941e-06	0.000226001	10.2434	10.2434	58.1762	5.67937
Cpxm1	448.617	1.08043e-05	0.000421519	10.2266	10.2266	132.291	12.936
Rassf2	485.657	8.30001e-05	0.00145813	10.1928	10.1928	143.159	14.0451
Hpgds	82.3805	0.000288345	0.00324188	10.1706	10.1706	24.2775	2.38703
Qprt	40.1874	0.000378652	0.00384127	10.1403	10.1403	11.8391	1.16753
Cilp	69.8529	3.88834e-05	0.000887209	10.1187	10.1187	20.5734	2.0332
Mical1	314.627	3.03625e-06	0.000216233	10.1164	10.1164	92.6629	9.15966
Cd48	229.71	1.21729e-06	0.000135158	10.1107	10.1107	67.6489	6.6908
Ccr2	265.489	5.386e-07	9.26519e-05	10.0789	10.0789	78.157	7.75454
Usp35	63.2182	0.000278341	0.00317034	10.052	10.052	18.6049	1.85087
Apobec1	432.199	1.71111e-06	0.000157702	10.0505	10.0505	127.193	12.6554
Psmb9	681.85	2.90381e-06	0.000210081	10.0317	10.0317	200.619	19.9985
Tbxa2r	42.9364	0.000420476	0.00414335	10.026	10.026	12.6322	1.25994
Parp10	458.521	1.68711e-07	6.42973e-05	9.96739	9.96739	134.807	13.5248
Lilrb4a	142.423	1.83854e-05	0.000561684	9.96195	9.96195	41.8702	4.20301
Spi1	407.695	0.000100348	0.00162831	9.93382	9.93382	119.816	12.0615
Rtl6	87.5733	0.000275869	0.00315736	9.84361	9.84361	25.7088	2.61172
Lat2	291.057	5.6554e-06	0.000287894	9.84139	9.84139	85.443	8.682
Ifi203	260.662	0.00033346	0.00355682	9.83735	9.83735	76.5166	7.77817
Slc25a45	186.083	3.17725e-05	0.000790166	9.78478	9.78478	54.5891	5.57898
Oasl2	693.453	1.20487e-06	0.000135158	9.73797	9.73797	203.313	20.8784
Traf5	185.188	8.52224e-06	0.000365098	9.7376	9.7376	54.295	5.57581
Dtx3l	322.232	5.89671e-07	9.55742e-05	9.73487	9.73487	94.4715	9.70445
Arhgef2	411.396	4.00868e-07	8.43678e-05	9.71476	9.71476	120.582	12.4123
Bid	167.408	6.12692e-06	0.00030103	9.69222	9.69222	49.0545	5.06123
Arhgef6	186.158	6.54016e-07	0.000100242	9.69109	9.69109	54.5479	5.62867
Tgfb1	417.743	6.31831e-06	0.000306167	9.64768	9.64768	122.34	12.6808
Ptpre	87.799	1.3716e-05	0.000479944	9.60559	9.60559	25.6991	2.67543
Nedd9	248.065	4.62261e-06	0.000264973	9.5945	9.5945	72.5995	7.56678
Gatm	204.275	3.93245e-06	0.000243208	9.57045	9.57045	59.7653	6.24478
Tnfaip8l1	31.7328	0.000237001	0.00289598	9.55806	9.55806	9.28267	0.971187
Cacna1h	38.105	0.000213987	0.00269896	9.54579	9.54579	11.145	1.16753
Plekho2	509.312	1.57382e-06	0.000152143	9.51601	9.51601	148.907	15.648
Ccna2	145.113	0.000279773	0.00318408	9.48676	9.48676	42.4103	4.47047
Oas1a	112.087	0.000807458	0.0064355	9.48659	9.48659	32.7582	3.45311
Fam111a	231.014	3.34907e-06	0.000226001	9.47922	9.47922	67.5089	7.12178
Gpsm3	363.952	1.73374e-05	0.00055062	9.42989	9.42989	106.289	11.2715
Tbxas1	187.666	1.97784e-06	0.000178779	9.40597	9.40597	54.7887	5.82489
Crlf3	226.118	1.0194e-05	0.000407883	9.38073	9.38073	65.9927	7.03492
B4galt5	243.462	7.79965e-06	0.000345858	9.37332	9.37332	71.0477	7.57978
Il2ra	90.0035	0.000249317	0.0030048	9.34765	9.34765	26.256	2.80884
Slc11a1	291.37	7.53305e-06	0.00034077	9.347	9.347	84.9985	9.09366
Clec4a3	171.826	2.99625e-05	0.000760099	9.34195	9.34195	50.1216	5.36521
Gsdmd	357.575	6.0595e-06	0.000298759	9.33132	9.33132	104.29	11.1763
Xaf1	219.756	4.40684e-07	8.51882e-05	9.30394	9.30394	64.0703	6.88636
Cd83	332.341	5.22156e-06	0.000275146	9.22314	9.22314	96.7881	10.4941
Gadd45b	181.65	3.35554e-05	0.000812997	9.21146	9.21146	52.8939	5.74218
Cx3cr1	210.546	4.43907e-06	0.000258658	9.20402	9.20402	61.3015	6.66029
Dram1	220.997	1.21553e-06	0.000135158	9.2012	9.2012	64.3421	6.99279
Slc13a3	47.3354	0.000259059	0.0030853	9.12981	9.12981	13.7678	1.508
Ncf2	130.952	2.68515e-05	0.000723963	9.12899	9.12899	38.0879	4.17219
Racgap1	124.67	5.44422e-05	0.00109513	9.12148	9.12148	36.2569	3.97489
Igkv1-132	79.3668	0.000491991	0.00462813	9.1134	9.1134	23.079	2.53243
Cd300c2	197.566	3.52597e-05	0.000834223	9.109	9.109	57.4466	6.30657
A230050P20Rik	261.357	7.17929e-06	0.000329756	9.04632	9.04632	75.928	8.39325
Oas1b	150.478	5.58684e-06	0.000286305	9.02793	9.02793	43.7046	4.84104
Wipf1	303.818	8.93519e-07	0.000116277	9.01556	9.01556	88.2249	9.78584
H2-DMb1	206.061	7.9706e-05	0.00142903	9.00972	9.00972	59.8324	6.64087
Samhd1	1428.9	4.29306e-07	8.51882e-05	8.9706	8.9706	414.668	46.2252
Sdc3	890.835	7.59068e-06	0.000340879	8.9587	8.9587	258.476	28.8519
Ntng2	51.2316	0.00122796	0.00856779	8.9358	8.9358	14.8599	1.66297
Coro1a	1005.15	1.75376e-05	0.000550775	8.92481	8.92481	291.5	32.6617
H2-K2	138.024	0.00213285	0.012521	8.91485	8.91485	40.0223	4.4894
Gimap6	519.243	6.15438e-05	0.00119701	8.91225	8.91225	150.557	16.8932
Bcl2	190.563	8.9633e-06	0.000375049	8.8993	8.8993	55.244	6.20768
P2ry6	207.195	4.33967e-05	0.000960653	8.84591	8.84591	60.0185	6.78489
Helz2	829.469	3.60853e-06	0.000237713	8.76018	8.76018	239.966	27.3928
Chaf1a	86.2058	0.00101524	0.00755852	8.71956	8.71956	24.924	2.85841
Hpca	49.7762	0.000614639	0.00535994	8.70033	8.70033	14.3872	1.65364
Vsir	532.038	2.77965e-06	0.000209603	8.69131	8.69131	153.758	17.691
AW112010	358.054	5.14124e-06	0.000272793	8.68663	8.68663	103.47	11.9114
Bcl11a	165.94	1.82453e-05	0.000560802	8.68268	8.68268	47.9499	5.52247
Fgd2	365.835	4.81496e-06	0.000268722	8.6388	8.6388	105.64	12.2286
St6gal1	268.89	1.55605e-06	0.000152143	8.59574	8.59574	77.594	9.02702
Mzb1	252.259	4.09786e-05	0.000923065	8.58998	8.58998	72.7882	8.47362
C3ar1	248.206	1.24093e-05	0.000459276	8.54915	8.54915	71.5727	8.37191
Mcm6	166.442	0.000398574	0.00399168	8.53204	8.53204	47.9822	5.62376
Tmem229b	269.031	0.000155667	0.00215414	8.51983	8.51983	77.542	9.10136
Mir142hg	155.977	3.09387e-05	0.000774314	8.50288	8.50288	44.9445	5.2858
Aif1	257.918	1.30822e-05	0.000469388	8.4643	8.4643	74.2729	8.77484
Amz1	118.614	1.61839e-05	0.000525826	8.45522	8.45522	34.1523	4.0392
Susd1	61.2845	0.000640729	0.00549569	8.45295	8.45295	17.6449	2.08743
Gata3	91.1754	0.000188886	0.00247306	8.4414	8.4414	26.2462	3.10922
Irf7	805.85	3.85668e-05	0.000883899	8.41841	8.41841	231.889	27.5455
Fli1	120.77	1.72612e-05	0.00055062	8.40998	8.40998	34.7478	4.13173
Ifit3	166.23	7.33469e-06	0.000333634	8.40055	8.40055	47.8201	5.69249
Eif4e3	153.261	0.000169924	0.00230837	8.34965	8.34965	44.0525	5.27597
Arhgap19	129.113	5.20453e-05	0.00107294	8.34353	8.34353	37.1076	4.44746
Tnfrsf4	132.326	1.15734e-05	0.000439837	8.33085	8.33085	38.0232	4.56415
Xylt1	56.2646	0.000694006	0.0057975	8.33024	8.33024	16.1672	1.94078
Abcc5	178.678	1.27053e-06	0.000138882	8.32461	8.32461	51.3367	6.16686
Cyp4f16	96.2958	0.00057596	0.00513052	8.29613	8.29613	27.6541	3.33338
Prc1	118.852	9.05924e-05	0.00153724	8.2845	8.2845	34.1251	4.11915
Dclk2	100.554	0.000344226	0.00362287	8.26611	8.26611	28.8624	3.49165
Dse	93.6719	5.47696e-06	0.000283936	8.26271	8.26271	26.8855	3.25384
Arhgef39	44.5644	0.0006371	0.00548124	8.26216	8.26216	12.7907	1.5481
Cxcl13	198.15	3.7954e-06	0.000241843	8.25916	8.25916	56.8691	6.88558
Sh3bp1	429.436	5.96697e-06	0.000295229	8.2367	8.2367	123.202	14.9576
Irf1	955.927	2.06031e-06	0.000181028	8.22767	8.22767	274.206	33.3273
Ngfr	79.974	0.00325084	0.0167483	8.22082	8.22082	22.9377	2.7902
Rassf5	276.779	4.28419e-06	0.000253829	8.21317	8.21317	79.374	9.66423
Zmynd15	260.052	2.34837e-06	0.000190313	8.21228	8.21228	74.5758	9.08102
Rasa4	323.579	7.61748e-07	0.000108623	8.19468	8.19468	92.7661	11.3203
Mcm5	259.574	1.97501e-05	0.000585077	8.18449	8.18449	74.4036	9.09081
Ttyh3	552.523	2.45794e-05	0.000689853	8.18148	8.18148	158.365	19.3566
Aurka	88.4752	0.000263152	0.00309267	8.15538	8.15538	25.3476	3.10808
Siglec1	131.481	0.000623322	0.00539943	8.14755	8.14755	37.6635	4.62269
Rgs3	173.249	3.5984e-06	0.000237713	8.13245	8.13245	49.6151	6.10088
Tm6sf1	145.849	2.9037e-06	0.000210081	8.11812	8.11812	41.7581	5.14381
Usp18	177.644	0.000220774	0.0027477	8.11547	8.11547	50.8588	6.26689
Scimp	106.946	8.37932e-05	0.00146597	8.09742	8.09742	30.6086	3.78005
Nfkbid	121.993	2.5392e-05	0.000704828	8.08905	8.08905	34.9101	4.31573
Ifitm10	57.2876	0.000475393	0.00452024	8.07328	8.07328	16.3891	2.03005
Hells	51.8389	0.000315991	0.00344241	8.07261	8.07261	14.8302	1.8371
Snx20	209.131	8.76319e-06	0.000368865	8.07228	8.07228	59.8281	7.41155
Frmd4a	121.724	2.47235e-06	0.000195857	8.06722	8.06722	34.8198	4.31621
Serpinb6b	147.652	3.64348e-05	0.000849539	8.06466	8.06466	42.2347	5.23701
Cd38	195.218	6.55359e-05	0.0012505	8.06358	8.06358	55.8395	6.9249
Cxcl16	710.2	2.99056e-07	7.96243e-05	8.05227	8.05227	203.103	25.223
C330027C09Rik	39.3723	0.000334904	0.00356205	8.01298	8.01298	11.2518	1.4042
Chtf18	54.351	0.000522374	0.00481437	7.99612	7.99612	15.5278	1.94191
Nin	141.319	1.09327e-05	0.00042469	7.99117	7.99117	40.3704	5.05188
Casp1	165.605	0.000273826	0.00314944	7.95187	7.95187	47.2748	5.94512
Gpnmb	243.324	7.93416e-06	0.000348534	7.94789	7.94789	69.456	8.73893
Cpne2	113.224	9.89758e-05	0.00161384	7.9437	7.9437	32.3171	4.06827
Mx2	74.3853	0.000112109	0.00175196	7.9379	7.9379	21.2292	2.67441
Psd4	535.135	1.20842e-06	0.000135158	7.93721	7.93721	152.723	19.2414
Evi2a	177.562	1.06385e-06	0.000128217	7.91302	7.91302	50.6523	6.40114
Parp11	199.533	3.73445e-06	0.000241557	7.88469	7.88469	56.8907	7.21533
Pilra	59.0979	0.000508496	0.00472975	7.87894	7.87894	16.8481	2.13837
Nod2	94.2099	0.00125765	0.00871887	7.87255	7.87255	26.855	3.41122
Rtp4	378.954	1.60348e-05	0.000523394	7.8653	7.8653	108.008	13.7323
9530082P21Rik	112.255	0.000126309	0.00188528	7.86358	7.86358	31.9935	4.06856
Cfb	668.248	2.66053e-05	0.000722854	7.86167	7.86167	190.449	24.225
Map3k14	209.901	1.47119e-05	0.000496321	7.84258	7.84258	59.8002	7.62508
Sipa1	706.307	2.67996e-05	0.00072395	7.8338	7.8338	201.192	25.6826
Stk10	383.075	2.90001e-06	0.000210081	7.83365	7.83365	109.119	13.9295
Cnp	617.758	4.14439e-06	0.000249568	7.82943	7.82943	175.955	22.4735
Fam49a	136.107	0.000555095	0.00499834	7.79199	7.79199	38.7399	4.97176
Fscn1	380.621	1.53401e-05	0.000509727	7.79018	7.79018	108.332	13.9062
Gpc1	121.933	4.56418e-06	0.000263768	7.779	7.779	34.697	4.46035
Siglech	70.3167	0.00087483	0.00681922	7.77432	7.77432	20.0075	2.57354
Mndal	187.628	4.84789e-06	0.000268722	7.74942	7.74942	53.3616	6.88588
Gm5424	85.6255	1.85692e-05	0.000563105	7.73142	7.73142	24.3436	3.14866
Abcg1	378.519	6.52284e-07	0.000100242	7.73121	7.73121	107.614	13.9194
Akt3	131.469	0.000297618	0.00331232	7.67889	7.67889	37.3395	4.86262
Lst1	154.656	8.26448e-05	0.001455	7.67775	7.67775	43.9241	5.72097
Trim21	170.138	4.83016e-06	0.000268722	7.6741	7.6741	48.3177	6.29621
Myo5a	235.962	2.99276e-07	7.96243e-05	7.66987	7.66987	67.0058	8.73624
Fanca	56.3677	0.00252513	0.0140794	7.66831	7.66831	16.0061	2.08731
Lilr4b	80.314	0.000648145	0.00555592	7.66641	7.66641	22.8051	2.97467
Sp140	107.23	2.70692e-05	0.000726228	7.66098	7.66098	30.4447	3.97399
Dusp2	227.814	0.00190755	0.0116141	7.61999	7.61999	64.6292	8.48153
Cdkn1a	183.569	4.9947e-05	0.00104969	7.60763	7.60763	52.0647	6.84375
Rnf122	138.374	5.12618e-05	0.00106254	7.56743	7.56743	39.2153	5.18212
Ccnb2	90.5519	0.000357239	0.00371218	7.5549	7.5549	25.656	3.39594
Mreg	27.243	0.00138499	0.00933926	7.54221	7.54221	7.7168	1.02315
Nrm	173.285	0.000268256	0.00313135	7.54012	7.54012	49.0823	6.50949
Pfkfb3	276.72	6.76237e-05	0.00127995	7.5169	7.5169	78.3435	10.4223
Tmem173	487.98	6.00321e-07	9.61946e-05	7.51654	7.51654	138.153	18.3799
Misp	59.0238	0.000144807	0.00204959	7.49025	7.49025	16.7016	2.22977
Adamts14	119.762	3.63052e-05	0.000849135	7.48637	7.48637	33.8857	4.52632
Ankrd13d	60.3574	0.000397694	0.0039857	7.48321	7.48321	17.0765	2.28198
Ggta1	212.92	3.95916e-06	0.000243791	7.47961	7.47961	60.2356	8.05331
Naip5	38.4158	0.000502797	0.00469758	7.46195	7.46195	10.864	1.45592
Il6ra	173.817	9.40288e-05	0.00155988	7.39782	7.39782	49.0912	6.63591
Rassf4	382.698	6.09244e-08	4.26901e-05	7.39554	7.39554	108.08	14.6142
Plekha2	509.717	3.80791e-07	8.43678e-05	7.36445	7.36445	143.86	19.5344
Rnasel	82.3998	0.0011158	0.00806932	7.35226	7.35226	23.2502	3.16232
Gnb4	152.508	0.000486517	0.00459811	7.34038	7.34038	43.0213	5.86092
Mef2c	226.587	0.00014493	0.00204959	7.33938	7.33938	63.9172	8.7088
Ighg2c	156.955	0.000113306	0.00176545	7.33218	7.33218	44.2682	6.03752
Zfp367	36.4286	0.000567499	0.00508082	7.31419	7.31419	10.2706	1.4042
Rasa3	501.304	4.76775e-07	8.84606e-05	7.27289	7.27289	141.213	19.4163
Fbxw17	180.549	2.15957e-06	0.000183447	7.27202	7.27202	50.8582	6.99369
Pld4	736.466	2.72929e-05	0.000727518	7.26668	7.26668	207.428	28.5451
Mis18a	73.8095	0.000207479	0.00263811	7.23695	7.23695	20.7755	2.87075
AC160637.1	65.2131	0.000346789	0.00363368	7.22647	7.22647	18.3517	2.53951
Nrros	403.362	2.48948e-05	0.000695131	7.219	7.219	113.492	15.7213
Glipr1	159.275	1.0535e-05	0.000412649	7.20843	7.20843	44.8042	6.21553
Ptger4	87.0054	4.69223e-05	0.00101236	7.20454	7.20454	24.4727	3.39684
Atp8b2	198.682	3.89818e-05	0.000888016	7.19139	7.19139	55.8689	7.76886
Rbl1	86.524	0.000103996	0.00166832	7.18646	7.18646	24.3277	3.38522
Il4ra	791.917	4.49936e-05	0.000982127	7.18131	7.18131	222.636	31.0022
Sh3kbp1	280.929	2.29028e-06	0.000190079	7.17644	7.17644	78.9707	11.0042
Tnfaip8	198.981	1.42121e-05	0.000488794	7.17558	7.17558	55.9336	7.795
Cep72	32.1361	0.000574821	0.00512361	7.17027	7.17027	9.03242	1.2597
Gm5540	38.2073	0.00314902	0.0163793	7.10575	7.10575	10.7236	1.50914
Nemp2	150.332	2.44231e-06	0.000194571	7.06273	7.06273	42.153	5.96837
Mmp14	379.274	0.000174818	0.0023522	7.05532	7.05532	106.33	15.0709
Rnf213	908.123	1.0738e-07	6.05664e-05	7.04791	7.04791	254.551	36.1173
Tap2	991.509	1.00697e-05	0.000406856	7.03111	7.03111	277.819	39.5129
Asf1b	104.3	6.88076e-05	0.0012904	7.02664	7.02664	29.2218	4.15871
S1pr3	154.977	0.000346399	0.00363368	7.02555	7.02555	43.4188	6.18012
4933412E12Rik	93.3349	0.000150923	0.00210918	7.01696	7.01696	26.1439	3.72581
Pfkp	317.516	1.17047e-05	0.000440128	6.988	6.988	88.8801	12.7189
Pde7a	210.643	6.56152e-06	0.00031364	6.97796	6.97796	58.9503	8.44808
Ly86	337.59	2.88533e-05	0.000739746	6.95954	6.95954	94.4374	13.5695
Mafb	261.339	8.48883e-06	0.000365098	6.95559	6.95559	73.1004	10.5096
Pfkfb4	111.113	2.33454e-05	0.000666383	6.94653	6.94653	31.0734	4.47323
Egr1	153.462	6.0324e-05	0.00117979	6.9445	6.9445	42.9144	6.17962
Hap1	159.231	1.16658e-05	0.000439837	6.9048	6.9048	44.4866	6.44286
Flt3l	241.715	1.56232e-05	0.000514727	6.88649	6.88649	67.5023	9.80213
Psmb8	890.632	1.82865e-05	0.000560802	6.88508	6.88508	248.713	36.1234
5830408C22Rik	50.1568	0.00158575	0.0101998	6.88506	6.88506	14.0065	2.03433
Nrg2	74.0179	0.000121824	0.00184714	6.87539	6.87539	20.6651	3.00566
Clec4n	99.0117	5.70461e-05	0.00113137	6.86421	6.86421	27.6358	4.02607
Klk8	66.4323	0.00224305	0.0129787	6.85834	6.85834	18.5398	2.70325
Adgre1	330.991	3.18255e-07	8.15435e-05	6.82267	6.82267	92.2935	13.5275
Pirb	250.571	3.58377e-05	0.000844945	6.80808	6.80808	69.845	10.2591
Pla2g4a	81.6167	1.72991e-05	0.00055062	6.79987	6.79987	22.7456	3.345
Def6	271.93	1.84496e-05	0.000561684	6.79389	6.79389	75.7727	11.1531
C1galt1	100.013	0.000293205	0.00327874	6.76233	6.76233	27.847	4.11796
Syt11	75.1393	0.000789756	0.00634912	6.75648	6.75648	20.9184	3.09604
Pqlc3	115.225	6.24352e-05	0.00120934	6.73019	6.73019	32.0575	4.76324
Mgat5	94.8487	0.000278282	0.00317034	6.72994	6.72994	26.3882	3.92102
Bmp2k	152.477	1.31626e-06	0.000140611	6.72132	6.72132	42.4122	6.3101
Nfam1	236.125	6.30013e-06	0.000306167	6.6855	6.6855	65.621	9.81543
Gins2	56.9996	0.00228944	0.0131608	6.66383	6.66383	15.8321	2.37583
Usp11	116.145	0.000436045	0.00424046	6.65999	6.65999	32.2572	4.84343
Zbtb12	43.0785	0.00538093	0.0239585	6.64845	6.64845	11.9608	1.79903
Dsn1	31.3727	0.000437469	0.00425138	6.63868	6.63868	8.70852	1.31178
Rab30	65.7684	0.000362968	0.00375235	6.62388	6.62388	18.2493	2.75509
Card9	69.365	4.26512e-05	0.000950119	6.60618	6.60618	19.2387	2.91223
Clec4a1	175.014	0.000122219	0.00185114	6.59552	6.59552	48.5277	7.35768
Aff3	134.757	0.000125505	0.00187871	6.58887	6.58887	37.359	5.67002
Ifih1	278.668	9.85506e-06	0.000401636	6.52508	6.52508	77.1289	11.8204
Parm1	194.632	2.99086e-05	0.000760099	6.50578	6.50578	53.8424	8.27608
Haus8	76.4155	0.00196208	0.0118439	6.49607	6.49607	21.134	3.25336
Slfn2	523.461	1.37043e-05	0.000479944	6.47941	6.47941	144.709	22.3336
Rhbdl3	86.0855	0.0011275	0.00810342	6.45457	6.45457	23.7824	3.68458
Tmem140	316.426	5.09869e-06	0.000272793	6.44902	6.44902	87.4045	13.5531
Dennd4b	304.169	3.38176e-06	0.000226001	6.4418	6.4418	84.0026	13.0402
Slc39a4	74.8539	0.000452923	0.00435356	6.43422	6.43422	20.6683	3.21225
Iffo1	137.565	0.000218226	0.00273044	6.43108	6.43108	37.9807	5.9058
Gna15	90.3677	2.46079e-05	0.000689853	6.42407	6.42407	24.9451	3.88307
Il3ra	226.763	3.37435e-05	0.000814755	6.42222	6.42222	62.5928	9.74628
Msn	796.801	7.92202e-07	0.000108623	6.42046	6.42046	219.928	34.2543
Rbm38	397.017	0.000133425	0.00195003	6.42028	6.42028	109.582	17.068
Itgb3	157.817	0.000165322	0.00226118	6.42024	6.42024	43.5594	6.78471
Slco4c1	67.3904	0.00105289	0.00773272	6.41205	6.41205	18.5965	2.90024
Hmga1b	64.6215	0.00337084	0.0172031	6.41052	6.41052	17.8317	2.78162
Pxdc1	178.355	0.000747409	0.00612389	6.40489	6.40489	49.2079	7.68286
Pcdhgc3	81.1325	0.000735753	0.00604948	6.39975	6.39975	22.3812	3.49721
Pla2g7	348.049	5.44044e-07	9.26519e-05	6.37873	6.37873	95.9584	15.0435
Zscan2	48.8771	0.00102166	0.00759767	6.33145	6.33145	13.4582	2.12561
Zeb2	140.461	3.44615e-05	0.000823631	6.32218	6.32218	38.6659	6.11592
Basp1	164.534	0.000158527	0.00217874	6.30514	6.30514	45.2714	7.18008
Laptm5	1201.33	2.91171e-05	0.000745155	6.30099	6.30099	330.507	52.4532
Chst2	134.295	0.000588186	0.00519675	6.28137	6.28137	36.9267	5.87876
Hlx	99.6441	3.61239e-05	0.000847558	6.27224	6.27224	27.3918	4.36715
Prune2	42.1331	0.00156784	0.0101181	6.25463	6.25463	11.5765	1.85087
Pim1	171.027	1.16582e-05	0.000439837	6.25145	6.25145	46.9875	7.51625
Cit	32.9091	0.000350969	0.00366594	6.20058	6.20058	9.02831	1.45604
Mad2l1	93.9911	0.00011633	0.00179408	6.19991	6.19991	25.7851	4.15895
Trim25	316.245	1.28183e-06	0.000139039	6.19984	6.19984	86.7572	13.9935
Smim24	67.0222	0.000763508	0.00622325	6.19809	6.19809	18.3856	2.96634
Unc5cl	31.7128	0.000724934	0.00598145	6.19539	6.19539	8.69883	1.40408
Fbxo5	33.9508	0.00144691	0.00956981	6.17005	6.17005	9.30594	1.50824
Rad51b	42.4893	0.000476291	0.00452572	6.16506	6.16506	11.6447	1.88882
H2-DMa	634.721	1.56184e-05	0.000514727	6.15462	6.15462	173.9	28.2552
Cers4	150.149	1.18618e-05	0.000444851	6.1489	6.1489	41.1308	6.68912
Dhx58	253.206	5.14594e-06	0.000272793	6.14856	6.14856	69.361	11.2808
Tec	133.576	1.37846e-05	0.000479944	6.12656	6.12656	36.567	5.96861
Gabbr1	182.696	4.99553e-05	0.00104969	6.10806	6.10806	49.9871	8.18379
Cdc6	40.9641	0.00182205	0.0112293	6.09991	6.09991	11.2054	1.83698
Cldn2	178.54	4.93191e-06	0.000269554	6.09239	6.09239	48.8272	8.01447
Marcksl1	337.067	2.7883e-05	0.000732176	6.08393	6.08393	92.1586	15.1479
Atp2a3	971.563	0.0001124	0.00175327	6.05701	6.05701	265.426	43.8213
Ptafr	237.617	3.58678e-05	0.000844945	6.05363	6.05363	64.9091	10.7223
Tspyl3	53.8007	0.000701484	0.00584267	6.05163	6.05163	14.6957	2.42839
Cbfa2t3	181.251	2.3534e-05	0.000670411	6.04762	6.04762	49.5029	8.18552
Tmem86a	323.998	0.000127946	0.00189912	6.04675	6.04675	88.4875	14.6339
Mcm3	212.274	5.11867e-06	0.000272793	6.03661	6.03661	57.9568	9.60089
Igsf9b	21.3958	0.0021578	0.0126044	6.01019	6.01019	5.83702	0.971187
Mboat1	90.094	0.0033612	0.0171725	6.0099	6.0099	24.5785	4.08966
Gem	34.0584	0.000722023	0.00597329	5.99891	5.99891	9.28836	1.54834
Rftn2	39.4665	0.00237541	0.01355	5.98943	5.98943	10.7601	1.79652
AC113060.1	33.5879	0.00215617	0.0126037	5.98477	5.98477	9.1561	1.5299
Gm9025	31.5605	0.00235421	0.0134728	5.98476	5.98476	8.60343	1.43756
Plscr1	91.6027	0.000248135	0.00299567	5.96589	5.96589	24.9566	4.18321
Serpina3n	506.846	8.02442e-05	0.00143231	5.96431	5.96431	138.081	23.1512
Pdlim2	202.414	0.000189187	0.00247417	5.96308	5.96308	55.1416	9.24717
Tmem268	205.365	5.41761e-05	0.00109334	5.9555	5.9555	55.9328	9.39179
Acsbg1	95.3001	2.6192e-05	0.000715763	5.93709	5.93709	25.941	4.3693
Sox4	79.4084	0.000154808	0.00214435	5.92598	5.92598	21.6078	3.64628
Ms4a6d	267.417	2.52681e-06	0.000199053	5.92478	5.92478	72.764	12.2813
Ly6c2	81.0393	0.000601675	0.00528568	5.88778	5.88778	22.0253	3.74085
Cdca5	52.5235	0.000236974	0.00289598	5.88041	5.88041	14.2718	2.42701
Mutyh	42.9628	0.000584376	0.00517931	5.85192	5.85192	11.6635	1.9931
Plppr4	33.5846	0.00362795	0.0182251	5.83725	5.83725	9.11323	1.56122
Gpsm1	102.65	0.000668562	0.0056655	5.80991	5.80991	27.83	4.79009
Atp6v0c	56.2604	0.00267381	0.0146421	5.80981	5.80981	15.253	2.62538
Kif22	96.3462	0.000179298	0.00239421	5.80471	5.80471	26.1165	4.49919
C5ar1	140.544	4.91561e-05	0.00104233	5.79586	5.79586	38.0863	6.57128
Mfng	231.601	3.0661e-05	0.000772056	5.79146	5.79146	62.753	10.8354
Apaf1	93.018	0.000104855	0.00167791	5.78583	5.78583	25.199	4.35529
Trim35	190.748	0.00036575	0.00376279	5.76525	5.76525	51.64	8.9571
2700099C18Rik	23.6831	0.00759646	0.0305179	5.74475	5.74475	6.40726	1.11533
Itgb8	30.9201	0.00617132	0.0265634	5.74465	5.74465	8.36514	1.45616
Wdr76	35.9346	0.00133583	0.00909878	5.74297	5.74297	9.72124	1.69272
Donson	72.335	0.00133606	0.00909878	5.74283	5.74283	19.5684	3.40745
Mast3	451.445	2.78741e-05	0.000732176	5.73178	5.73178	122.083	21.2992
Nckap5l	110.821	5.65425e-05	0.00112455	5.72416	5.72416	29.9614	5.2342
Cerk	308.488	9.99426e-06	0.000404969	5.71655	5.71655	83.3813	14.586
Srgn	373.347	4.65218e-06	0.000265589	5.70447	5.70447	100.872	17.6829
Fabp5	46.9907	0.000416649	0.00411138	5.69215	5.69215	12.6908	2.22953
Sirpa	794.409	4.86334e-06	0.000268722	5.67658	5.67658	214.436	37.7755
Endou	29.4686	0.00204219	0.012166	5.66261	5.66261	7.95077	1.40408
AI427809	34.6591	0.00051898	0.00478936	5.6579	5.6579	9.3497	1.6525
Jade2	278.249	5.50388e-06	0.000284287	5.65217	5.65217	75.0464	13.2775
Lgals3bp	976.203	2.73513e-05	0.000727699	5.64801	5.64801	263.254	46.6101
F630028O10Rik	26.3614	0.00144001	0.00955109	5.64157	5.64157	7.10738	1.25982
Pim2	187.577	4.0662e-05	0.0009174	5.63513	5.63513	50.5621	8.97267
Tlr6	104.945	0.00116626	0.0082857	5.63012	5.63012	28.2835	5.0236
Timeless	90.9982	9.17064e-05	0.00154314	5.62962	5.62962	24.5243	4.3563
Zeb1	97.7839	0.00076849	0.00624888	5.625	5.625	26.349	4.68426
Iglc2	275.462	7.60416e-05	0.00138894	5.59332	5.59332	74.1457	13.2561
Smc4	205.788	4.51238e-05	0.000983447	5.58369	5.58369	55.3734	9.91698
Cdkn2c	94.424	9.55146e-05	0.00157342	5.58189	5.58189	25.406	4.55151
Wdr62	58.4672	0.000176776	0.00236951	5.57845	5.57845	15.7295	2.81969
Igkv9-124	39.4223	0.00672278	0.0282137	5.57212	5.57212	10.6035	1.90295
Adam8	140.956	4.22086e-05	0.000944736	5.57073	5.57073	37.9113	6.80545
Prag1	98.2087	0.000549784	0.00496574	5.56146	5.56146	26.4056	4.74797
Sh3tc1	106.953	0.000215064	0.00271012	5.5458	5.5458	28.741	5.18248
Sec14l2	56.9808	0.000410565	0.00406557	5.53142	5.53142	15.3045	2.76683
Ap1s2	91.5055	0.00131857	0.00900831	5.52593	5.52593	24.5728	4.44681
Bak1	436.502	8.0527e-06	0.000351551	5.5259	5.5259	117.218	21.2124
Il15	71.8434	0.000467745	0.00445955	5.5255	5.5255	19.2924	3.49153
B3gnt8	159.974	0.00180423	0.011139	5.52021	5.52021	42.9506	7.7806
Pde1b	155.344	4.432e-05	0.000968924	5.51791	5.51791	41.7042	7.55796
4930523C07Rik	291.63	9.62114e-06	0.000393884	5.51589	5.51589	78.2862	14.1929
Kcnd1	43.9159	0.00276719	0.0149912	5.50795	5.50795	11.7856	2.13975
Zcchc11	138.156	8.62696e-06	0.000366779	5.49742	5.49742	37.0628	6.74186
Pak1	243.458	5.88841e-06	0.000293401	5.49653	5.49653	65.31	11.882
Crip3	22.8183	0.00531695	0.0237486	5.48557	5.48557	6.11885	1.11545
Npl	81.144	0.000587893	0.00519675	5.46688	5.46688	21.7446	3.97752
BC043934	26.7711	0.00685859	0.0285393	5.46349	5.46349	7.17313	1.31292
Fgl2	339.384	4.35738e-05	0.000961642	5.4507	5.4507	90.8939	16.6756
Calhm2	143.913	8.80286e-05	0.00151377	5.43891	5.43891	38.5263	7.08347
Hmgcs2	92.4818	0.000165987	0.00226362	5.43663	5.43663	24.7559	4.55354
Trem2	137.978	1.61411e-05	0.000525647	5.43395	5.43395	36.9309	6.79633
Tmem2	87.6105	8.09794e-05	0.00143815	5.43343	5.43343	23.4492	4.31573
Pml	714.149	4.80211e-06	0.000268722	5.43062	5.43062	191.124	35.1939
Naaa	284.426	2.40651e-05	0.000678685	5.42446	5.42446	76.1026	14.0295
Cd55	210.726	7.99126e-05	0.00143001	5.41887	5.41887	56.3717	10.4029
Rasgrp4	86.2352	0.00377167	0.0187475	5.40355	5.40355	23.056	4.26682
Atad5	31.1471	0.0020453	0.0121742	5.37214	5.37214	8.3179	1.54834
Map3k8	58.5441	0.000600928	0.00528285	5.36996	5.36996	15.6331	2.91121
Smc2	72.0261	0.00087773	0.00683427	5.36864	5.36864	19.2323	3.58233
Syne1	71.3433	0.000970502	0.00734571	5.35807	5.35807	19.0425	3.55398
Parp3	304.923	4.21059e-07	8.51882e-05	5.35771	5.35771	81.387	15.1906
Osmr	246.71	0.000102421	0.00165056	5.35446	5.35446	65.8413	12.2965
Stx1b	34.1783	0.00270416	0.0147681	5.35074	5.35074	9.12014	1.70446
Ccnd2	386.667	2.06691e-06	0.000181028	5.34432	5.34432	103.153	19.3015
Lfng	390.561	2.56071e-05	0.000709402	5.33862	5.33862	104.17	19.5126
Tonsl	86.3357	3.82565e-05	0.00087859	5.33478	5.33478	23.0241	4.31585
Nipsnap1	90.2014	0.00124303	0.00864298	5.32315	5.32315	24.0445	4.51697
Nsl1	26.2097	0.00415854	0.0199319	5.32096	5.32096	6.986	1.31292
Cd1d1	103.726	0.000860718	0.00673529	5.31714	5.31714	27.6435	5.19894
S1pr1	273.156	0.00036888	0.00377489	5.29672	5.29672	72.741	13.7332
Fam20c	98.8028	0.000218176	0.00273044	5.27167	5.27167	26.2859	4.98626
Kcnh1	89.0467	0.000268571	0.00313244	5.26286	5.26286	23.6824	4.49991
Chaf1b	83.5046	0.00136873	0.00926129	5.25921	5.25921	22.2053	4.22217
Sgk3	91.0094	0.00111328	0.00805872	5.25769	5.25769	24.1995	4.60269
Fam189b	167.588	0.00313836	0.0163359	5.25344	5.25344	44.5546	8.48103
Gngt2	193.559	4.37141e-05	0.000961642	5.25173	5.25173	51.4558	9.79788
Gm17249	16.3308	0.00456487	0.0212955	5.25052	5.25052	4.34117	0.826809
Hpn	206.199	7.23509e-06	0.00033124	5.24791	5.24791	54.808	10.4438
Tert	21.9998	0.00429154	0.0203891	5.24097	5.24097	5.84602	1.11545
Atp10d	166.048	9.78066e-05	0.00159997	5.23975	5.23975	44.1218	8.42058
Snx10	204	5.34474e-05	0.00109038	5.23972	5.23972	54.2062	10.3453
Prr5l	62.0278	0.00200259	0.0120218	5.22876	5.22876	16.4749	3.15081
Cttnbp2nl	146.624	6.00721e-05	0.00117691	5.22559	5.22559	38.9392	7.45165
Pde2a	122.354	0.00445302	0.0209318	5.22223	5.22223	32.4894	6.22138
Dok1	291.358	0.000196545	0.0025374	5.22052	5.22052	77.3611	14.8187
Trerf1	80.9616	0.000216348	0.00271659	5.21936	5.21936	21.4959	4.11849
Casp12	98.0281	1.52393e-05	0.000509368	5.20394	5.20394	26.0115	4.99842
Dok2	314.858	9.54031e-06	0.000393884	5.20217	5.20217	83.5408	16.0589
Rnase1	45.5236	0.000759345	0.0061929	5.20158	5.20158	12.0784	2.32207
Coro2a	72.4529	0.00162662	0.01036	5.17796	5.17796	19.2055	3.70909
Pidd1	74.0453	0.000113772	0.00177074	5.17727	5.17727	19.6271	3.79102
Fam43a	185.939	0.000753229	0.00615401	5.16447	5.16447	49.2616	9.53856
Samd14	149.362	0.000940137	0.00718416	5.16126	5.16126	39.5659	7.66595
Nr1h3	234.903	8.00511e-05	0.00143067	5.14692	5.14692	62.1902	12.083
Snx30	134.048	0.000179181	0.00239421	5.13352	5.13352	35.47	6.90949
Fnbp1	741.86	4.19457e-06	0.000249568	5.1275	5.1275	196.254	38.2747
Rhebl1	44.2354	0.000969127	0.00733924	5.12637	5.12637	11.7016	2.28263
Apobr	174.767	1.13887e-05	0.000436392	5.1141	5.1141	46.2083	9.03548
Ehd3	158.261	1.97384e-05	0.000585077	5.1013	5.1013	41.8225	8.1984
Ddx58	458.657	2.88056e-05	0.000739746	5.09537	5.09537	121.177	23.7817
Nav2	95.5536	0.000173043	0.00233811	5.09239	5.09239	25.2421	4.95683
BC006965	307.333	7.66864e-05	0.0013971	5.08732	5.08732	81.1703	15.9554
Cdkn3	43.9148	0.00439021	0.0207174	5.07989	5.07989	11.5949	2.28251
Cep128	48.47	0.000341026	0.00359795	5.07951	5.07951	12.7974	2.51943
Lhfpl2	72.8049	0.000183077	0.00242629	5.06689	5.06689	19.2126	3.79179
Casp4	137.891	1.68628e-05	0.000540414	5.06015	5.06015	36.3781	7.18913
Aldh3b1	102.392	0.000915877	0.00706111	5.05434	5.05434	27.0063	5.3432
Ctso	210.136	0.000389843	0.00393611	5.05225	5.05225	55.4195	10.9693
Ctss	864.561	1.14638e-05	0.000437676	5.05187	5.05187	228.009	45.1335
Rims3	42.5768	0.000994822	0.00744981	5.03122	5.03122	11.2191	2.22989
Swap70	497.61	1.84653e-05	0.000561684	5.0302	5.0302	131.116	26.0657
Prcp	109.995	1.27081e-05	0.000460662	5.01888	5.01888	28.9691	5.77203
Fos	63.7267	0.000995549	0.00745129	4.99703	4.99703	16.7681	3.35561
Ksr1	123.406	0.000582366	0.00517125	4.98354	4.98354	32.4528	6.512
Ampd3	113.307	4.25521e-05	0.00094941	4.98243	4.98243	29.7955	5.98011
Tmem150c	29.2471	0.00311822	0.0162876	4.96359	4.96359	7.68473	1.54822
Nrp2	237.533	2.20927e-05	0.000639691	4.95252	4.95252	62.3829	12.5962
Ass1	56.5689	0.000662737	0.00563987	4.94027	4.94027	14.8488	3.00566
Rtl5	44.9407	0.00452721	0.0211665	4.937	4.937	11.7948	2.38907
Cdca8	118.227	0.000258177	0.00307999	4.92697	4.92697	31.0156	6.29507
Klhl5	114.851	0.00013091	0.0019283	4.92689	4.92689	30.1298	6.11538
Prkd2	440.793	1.57665e-05	0.00051703	4.92306	4.92306	115.618	23.4849
Gmip	496.708	2.38335e-05	0.000674851	4.91643	4.91643	130.247	26.4921
Txndc16	160.613	5.20435e-05	0.00107294	4.91489	4.91489	42.1131	8.56849
Vdr	143.616	0.00371615	0.0185558	4.90941	4.90941	37.6475	7.66843
Phactr1	35.3793	0.00690343	0.0286478	4.90615	4.90615	9.27299	1.89007
Lrrc8c	223.13	2.8434e-05	0.000737036	4.87816	4.87816	58.4114	11.974
Rexo5	49.614	0.0010501	0.00772106	4.87773	4.87773	12.9878	2.66267
Haspin	56.8522	0.000973391	0.00736362	4.86866	4.86866	14.8766	3.05559
Adrb2	81.9516	0.000324245	0.00349021	4.86382	4.86382	21.4398	4.40802
Dnajc27	42.4186	0.000794465	0.00637244	4.86349	4.86349	11.0972	2.28174
Filip1l	347.067	1.48161e-06	0.000152143	4.8607	4.8607	90.7857	18.6775
Abca9	53.834	0.00509162	0.0229677	4.85588	4.85588	14.0789	2.89934
Pola1	53.0687	0.0012147	0.00853012	4.85204	4.85204	13.8764	2.8599
Fv1	15.3282	0.0090997	0.03441	4.84634	4.84634	4.007	0.826809
Tnip1	486.691	1.16351e-05	0.000439837	4.84204	4.84204	127.203	26.2705
Adgre5	449.025	1.41732e-06	0.000149146	4.83962	4.83962	117.346	24.2469
Ifi204	173.427	8.63561e-06	0.000366779	4.83832	4.83832	45.3198	9.36685
Ccl8	434.252	0.000109232	0.00172229	4.83829	4.83829	113.479	23.4542
Clec4a2	123.581	0.000321874	0.0034753	4.83449	4.83449	32.2887	6.67881
Tor3a	418.945	6.43244e-06	0.000309519	4.8331	4.8331	109.453	22.6465
Kif3c	70.7659	0.000112192	0.00175196	4.8236	4.8236	18.4803	3.83123
Tesc	28.5859	0.00302452	0.0159137	4.82124	4.82124	7.46434	1.54822
Zfp90	84.8346	0.000274638	0.00315364	4.80979	4.80979	22.1405	4.60323
Rnf144a	60.6727	0.00221014	0.0128358	4.80606	4.80606	15.832	3.29418
Stk17b	373.24	0.000136003	0.00196493	4.80358	4.80358	97.3828	20.273
Cep250	240.54	9.33859e-05	0.00155654	4.79472	4.79472	62.7346	13.0841
Hey1	109.465	0.000692552	0.00579565	4.79234	4.79234	28.5462	5.95662
Pip4k2a	294.584	7.10452e-06	0.000329756	4.79157	4.79157	76.8186	16.032
Cenpj	79.9766	0.000353971	0.00369182	4.7861	4.7861	20.8503	4.35642
Plxnb1	383.164	2.33368e-06	0.000190215	4.78408	4.78408	99.8836	20.8783
C4b	600.177	0.000184949	0.00243964	4.77762	4.77762	156.409	32.7378
Dnmt1	338.363	1.82944e-05	0.000560802	4.76736	4.76736	88.1374	18.4877
Tmcc2	88.7076	0.000131604	0.00193306	4.75946	4.75946	23.0983	4.85314
Hacd4	83.1211	0.00137441	0.00929075	4.75579	4.75579	21.64	4.55025
Tlr3	132.396	0.00082873	0.00656144	4.7511	4.7511	34.4611	7.25327
Ncoa7	80.2222	0.00414306	0.0198915	4.74941	4.74941	20.8792	4.39616
Sapcd2	57.6373	0.00424763	0.0202351	4.74624	4.74624	14.9989	3.16017
Tmem106a	363.16	6.88003e-06	0.000325555	4.7286	4.7286	94.4275	19.9694
Znfx1	601.169	3.23583e-06	0.000223669	4.71329	4.71329	156.202	33.1407
Cldn1	93.2275	0.00168603	0.010644	4.71327	4.71327	24.2233	5.13939
Ehbp1l1	448.095	5.06786e-06	0.000272793	4.71025	4.71025	116.412	24.7146
Gpr146	192.038	0.000138299	0.00198989	4.70946	4.70946	49.8883	10.5932
Nfatc2	230.02	4.6469e-05	0.001005	4.70774	4.70774	59.7507	12.692
Adgrb2	38.7418	0.00506996	0.0229165	4.70294	4.70294	10.0614	2.13939
Col9a3	98.3274	0.0004898	0.0046106	4.69888	4.69888	25.5312	5.43347
Socs3	349.523	3.43554e-05	0.000822773	4.69693	4.69693	90.7471	19.3205
Glb1l	50.068	0.000502187	0.00469716	4.69665	4.69665	12.999	2.76773
Pitpnm1	539.788	5.74855e-06	0.000288413	4.6929	4.6929	140.119	29.8577
Arhgap11a	63.651	0.00300422	0.0158424	4.68018	4.68018	16.5127	3.52822
Pkmyt1	160.289	4.83507e-05	0.00103103	4.67539	4.67539	41.5736	8.892
Patz1	157.396	6.41514e-05	0.00123242	4.6647	4.6647	40.8026	8.74708
Syne3	38.3889	0.00109559	0.00794696	4.6533	4.6533	9.94632	2.13748
Cnrip1	37.4566	0.000819507	0.00650669	4.65088	4.65088	9.70366	2.08641
Lrp4	48.7049	0.00137394	0.00929075	4.64747	4.64747	12.6156	2.71451
Myo9a	91.2285	7.03346e-05	0.0013067	4.64005	4.64005	23.6217	5.09084
Tmem171	17.3878	0.00681586	0.0284856	4.63455	4.63455	4.50102	0.971187
Emid1	84.9836	0.00114154	0.00815446	4.62901	4.62901	21.993	4.75113
Erap1	415.656	1.97186e-05	0.000585077	4.62792	4.62792	107.563	23.2421
Ptpro	68.4421	0.00116806	0.0082857	4.61844	4.61844	17.7032	3.83314
Gm15411	17.3346	0.00916573	0.0345577	4.61702	4.61702	4.48344	0.971067
Meox1	63.5863	0.0025806	0.0143151	4.61408	4.61408	16.4437	3.56381
Haus5	57.088	0.000664056	0.00564768	4.60985	4.60985	14.7602	3.20188
Lbp	283.484	3.99584e-05	0.000906996	4.6062	4.6062	73.2821	15.9094
Ms4a4d	132.495	0.000282353	0.00319642	4.59153	4.59153	34.226	7.45416
Plekhg2	322.783	3.25527e-05	0.000801527	4.58808	4.58808	83.3673	18.1704
Fut9	66.2034	0.000952011	0.00723682	4.58781	4.58781	17.0985	3.72695
Ramp1	152.449	9.67529e-05	0.00158826	4.58096	4.58096	39.36	8.5921
Suv39h1	148.55	2.06831e-05	0.000605088	4.57356	4.57356	38.3396	8.38288
Dna2	51.5709	0.000853867	0.00672271	4.57177	4.57177	13.3088	2.91109
Magee1	34.3153	0.000943731	0.00719531	4.55622	4.55622	8.84888	1.94215
Dnm3	29.89	0.00386983	0.0190399	4.5535	4.5535	7.70669	1.69248
Lipa	362.069	1.03828e-05	0.000409507	4.55049	4.55049	93.3401	20.5121
Plscr2	73.5779	0.00032041	0.00347013	4.54773	4.54773	18.9655	4.17033
St3gal1	413.75	1.08212e-05	0.000421519	4.5386	4.5386	106.6	23.4874
Mbd4	65.7814	0.00030684	0.003375	4.53336	4.53336	16.9437	3.73756
F2r	142.849	3.09704e-05	0.000774314	4.53101	4.53101	36.7902	8.11964
F730043M19Rik	75.8441	7.31826e-05	0.00134543	4.52414	4.52414	19.5266	4.31609
Nrp1	103.216	0.000857426	0.0067282	4.5213	4.5213	26.5699	5.87661
Rab31	175.575	0.000334674	0.00356205	4.50079	4.50079	45.1498	10.0315
Tle4	94.9671	0.000135902	0.00196493	4.49343	4.49343	24.4119	5.43281
A4galt	43.0966	0.00165815	0.0105133	4.4919	4.4919	11.0774	2.46609
Fcgr2b	241.781	0.000282501	0.00319642	4.48641	4.48641	62.1292	13.8483
Sh3bp2	438.268	5.21836e-05	0.00107422	4.4844	4.4844	112.608	25.111
Gpr182	35.5052	0.00649997	0.0275657	4.48366	4.48366	9.12232	2.03457
Icam2	191.15	0.000340373	0.0035979	4.48239	4.48239	49.1089	10.956
As3mt	91.3164	0.00381452	0.0188743	4.47892	4.47892	23.4561	5.23701
Adar	756.161	3.31333e-06	0.000226001	4.46823	4.46823	194.126	43.4458
Elmo1	275.009	3.22504e-05	0.000796433	4.46725	4.46725	70.5984	15.8036
Ano6	233.915	0.000213283	0.00269249	4.46699	4.46699	60.0481	13.4426
Arrb2	595.721	4.37499e-06	0.000257049	4.46487	4.46487	152.91	34.2475
Zfp869	43.0317	0.00219338	0.0127595	4.45527	4.45527	11.0399	2.47795
Birc5	128.184	0.00140256	0.00938983	4.44351	4.44351	32.8662	7.39645
Gpr183	95.0588	0.00046511	0.00444043	4.44299	4.44299	24.3722	5.48555
Zdhhc18	861.912	4.00079e-05	0.000906996	4.44208	4.44208	220.976	49.746
Adra2a	55.4695	0.00133615	0.00909878	4.44136	4.44136	14.2207	3.20188
B9d2	137.93	0.000292162	0.00326966	4.4395	4.4395	35.3575	7.9643
Fut8	109.16	0.000450364	0.004336	4.43599	4.43599	27.9775	6.30693
Unc93b1	1198.47	0.000304431	0.00336162	4.43211	4.43211	307.102	69.2903
Cklf	60.9655	0.00268469	0.0146957	4.42569	4.42569	15.6169	3.5287
Pik3ip1	185.115	2.70909e-05	0.000726228	4.42428	4.42428	47.4156	10.7171
Adamts7	21.7488	0.00421494	0.0201133	4.42166	4.42166	5.56998	1.2597
Incenp	197.291	0.000106034	0.00168947	4.41134	4.41134	50.5001	11.4478
Gm49396	156.36	0.000623551	0.00539943	4.40888	4.40888	40.0179	9.07664
Frmd8	348.147	1.97228e-05	0.000585077	4.40602	4.40602	89.0891	20.2199
Tvp23a	20.1121	0.00838755	0.0326384	4.40377	4.40377	5.14599	1.16854
H2-T10	328.285	0.000109001	0.00172119	4.40101	4.40101	83.9844	19.083
Car13	58.6176	0.00157977	0.0101811	4.39861	4.39861	14.9941	3.40883
Gm11223	28.3913	0.00542677	0.0241397	4.39442	4.39442	7.26074	1.65226
Msc	62.8399	0.00148434	0.00974881	4.39429	4.39429	16.0705	3.65713
Zfp36l2	324.737	0.00014854	0.00208001	4.37592	4.37592	82.966	18.9597
Ccng2	156.185	4.72744e-05	0.00101773	4.37521	4.37521	39.9018	9.11998
Renbp	160.359	4.42316e-05	0.000968494	4.37405	4.37405	40.9656	9.36559
Tmc8	267.549	0.000666744	0.0056569	4.37001	4.37001	68.3336	15.6369
Trib2	149.968	0.000126479	0.00188528	4.36985	4.36985	38.3025	8.76519
Loxl3	113.604	0.000816641	0.00648758	4.36922	4.36922	29.0139	6.64051
Stard9	74.4805	0.00199131	0.0119691	4.36902	4.36902	19.0218	4.35379
Tnik	106.318	9.31038e-05	0.00155574	4.36829	4.36829	27.1518	6.21565
Wdr91	159.169	3.07767e-05	0.000773587	4.36373	4.36373	40.6391	9.31291
Psmb10	551.855	8.09475e-05	0.00143815	4.36166	4.36166	140.884	32.3006
Cdk19	299.739	0.000152061	0.00211669	4.35729	4.35729	76.5032	17.5575
Slco3a1	188.448	9.89562e-05	0.00161384	4.35444	4.35444	48.0907	11.0441
E2f7	22.3807	0.00682792	0.0284938	4.35427	4.35427	5.71134	1.31166
Cplx2	47.8692	0.0090879	0.0343838	4.35023	4.35023	12.2131	2.80746
Ifi205	52.1406	0.0042027	0.0200912	4.34945	4.34945	13.3023	3.0584
Des	231.848	0.000405814	0.0040374	4.34205	4.34205	59.1263	13.6172
Tmem51	212.799	2.75229e-05	0.000729513	4.3355	4.3355	54.2491	12.5128
Olfml3	243.719	2.24762e-05	0.000646811	4.33325	4.33325	62.1242	14.3367
Ankrd52	225.357	0.000251393	0.00302724	4.32879	4.32879	57.4298	13.2669
Col27a1	112.882	0.000429934	0.0041984	4.32568	4.32568	28.7618	6.64908
Ank2	45.3707	0.0017706	0.0109988	4.32183	4.32183	11.5579	2.67429
Pot1b	32.9045	0.00130804	0.00896245	4.3174	4.3174	8.38014	1.94102
Cenps	78.911	0.00107586	0.00783614	4.31264	4.31264	20.0919	4.65884
Jak2	302.256	2.74507e-05	0.000728969	4.31165	4.31165	76.9545	17.848
Pde8b	41.0984	0.00283266	0.0152397	4.31069	4.31069	10.4631	2.42725
Lpcat2	149.523	0.000119026	0.00181586	4.30944	4.30944	38.0641	8.83272
Pgap1	96.9464	0.000316394	0.00344241	4.29416	4.29416	24.6589	5.74242
Zfp146	124.663	0.000749768	0.00613608	4.28199	4.28199	31.6873	7.40015
Cldn4	259.709	0.000778858	0.00630826	4.27922	4.27922	66.0039	15.4243
Birc3	319.648	5.976e-05	0.00117364	4.27853	4.27853	81.2342	18.9865
Bhlhb9	47.2466	0.00123017	0.00857893	4.27559	4.27559	12.0051	2.80782
Sept9	684.005	1.28228e-05	0.000463028	4.27469	4.27469	173.793	40.6563
Stx2	190.107	0.000795745	0.00637908	4.27364	4.27364	48.2999	11.3018
C1s1	676.811	4.02557e-06	0.000244675	4.27135	4.27135	171.933	40.2527
Stoml1	252.166	6.93559e-05	0.00129363	4.26709	4.26709	64.0436	15.0087
St3gal3	87.1123	0.0031123	0.0162793	4.26677	4.26677	22.1239	5.18516
Tcirg1	752.942	3.90295e-06	0.0002429	4.26198	4.26198	191.173	44.8555
Gm28048	212.658	3.21465e-05	0.00079526	4.25918	4.25918	53.9858	12.6751
Cdc45	66.0193	0.00186998	0.0114497	4.2546	4.2546	16.7555	3.9382
Grk6	683.138	6.33374e-05	0.00121845	4.25229	4.25229	173.356	40.7676
Entpd1	410.02	0.000127367	0.00189252	4.24291	4.24291	103.993	24.5099
Chst15	219.04	1.42828e-05	0.000490029	4.23804	4.23804	55.5399	13.1051
Slc12a7	250.485	0.000138235	0.00198989	4.23404	4.23404	63.4988	14.9972
Palb2	21.9086	0.00938003	0.0351654	4.22896	4.22896	5.55229	1.31292
Alox5ap	228.745	2.99706e-05	0.000760099	4.228	4.228	57.9678	13.7105
Arl4c	423.655	4.70944e-06	0.000266698	4.21939	4.21939	107.309	25.4323
Cd200	237.236	6.22565e-06	0.000303764	4.2123	4.2123	60.0658	14.2596
AC163032.1	28.989	0.00273442	0.0148873	4.20522	4.20522	7.33676	1.74468
Lpcat1	225.381	3.6896e-05	0.000855707	4.1988	4.1988	57.0202	13.5801
Myof	309.342	0.000106161	0.00168958	4.19357	4.19357	78.2385	18.6568
Dbf4	73.2863	0.00054477	0.00493689	4.19083	4.19083	18.5325	4.42216
Rbm43	226.694	6.32719e-05	0.00121845	4.18394	4.18394	57.3033	13.696
Cnn2	781.12	9.73609e-05	0.00159453	4.1805	4.1805	197.411	47.2218
Serpina1b	166.165	0.000567065	0.00508017	4.17658	4.17658	41.985	10.0525
Nemp1	79.4445	0.00388275	0.0190667	4.17184	4.17184	20.0678	4.81029
Ada	121.634	0.00516107	0.0232141	4.16982	4.16982	30.7214	7.36757
Trp53inp1	217.504	0.00670515	0.0281648	4.16888	4.16888	54.9324	13.1768
Gm14026	26.4185	0.00509609	0.0229805	4.16557	4.16557	6.6709	1.60144
Clip2	224.946	7.88436e-05	0.00142334	4.16092	4.16092	56.7855	13.6473
Nfasc	165.936	8.13161e-05	0.00144231	4.15654	4.15654	41.8783	10.0753
Itsn1	220.833	1.71335e-05	0.000547844	4.15098	4.15098	55.7148	13.4221
Sh3bp5	349.328	4.05135e-05	0.000915514	4.14909	4.14909	88.1235	21.2393
Slc25a53	66.8627	0.000871606	0.00680538	4.14707	4.14707	16.8652	4.06677
Zfp605	42.2666	0.00235423	0.0134728	4.14334	4.14334	10.6588	2.57252
Rab8b	237.246	5.64964e-05	0.00112455	4.13893	4.13893	59.8134	14.4514
Abca1	309.816	0.00023188	0.00285318	4.12824	4.12824	78.0603	18.9089
Plbd1	434.691	1.04117e-05	0.000409507	4.12347	4.12347	109.492	26.5535
Sema4c	227.488	0.00037198	0.00378995	4.12303	4.12303	57.2995	13.8974
Pdzd4	43.7936	0.00117927	0.00834367	4.12269	4.12269	11.0305	2.67555
Gpr137b-ps	48.2078	0.00148383	0.00974881	4.10981	4.10981	12.133	2.9522
Prdm11	131.371	4.36328e-05	0.000961642	4.10413	4.10413	33.0523	8.05343
Scn1b	254.453	0.000421506	0.00414603	4.10195	4.10195	64.0111	15.605
Galnt1	244.388	1.41914e-05	0.000488794	4.09957	4.09957	61.4703	14.9943
Hip1	230.025	2.10578e-05	0.000614775	4.09788	4.09788	57.8517	14.1175
Rgs10	233.048	7.19473e-05	0.00132802	4.0974	4.0974	58.6103	14.3043
Arhgap22	100.252	0.0002762	0.00315736	4.08455	4.08455	25.1935	6.168
Rgs12	155.235	0.000246437	0.00297772	4.08402	4.08402	39.0095	9.55174
Dennd5a	289	4.31736e-06	0.000254724	4.07739	4.07739	72.5944	17.8042
Etv3	227.628	3.13687e-06	0.000218975	4.07733	4.07733	57.1781	14.0234
H2-Q2	99.9	0.000377323	0.00383055	4.07727	4.07727	25.0939	6.15458
3110039I08Rik	52.1023	0.0047177	0.0217388	4.07592	4.07592	13.0865	3.21069
Mras	106.827	0.000768736	0.00624888	4.07505	4.07505	26.8304	6.58407
Tspan11	73.5318	0.00255852	0.0142375	4.0659	4.0659	18.4577	4.53964
Tulp3	112.009	0.00551746	0.0244777	4.05951	4.05951	28.1052	6.92329
Arhgdib	741.17	0.000123506	0.00186063	4.05722	4.05722	185.948	45.8315
Fam49b	293.713	0.000133992	0.0019539	4.05446	4.05446	73.6757	18.1715
Rb1	83.5296	0.0049223	0.0224557	4.05393	4.05393	20.9521	5.16834
Pianp	364.816	5.26607e-05	0.00108246	4.04929	4.04929	91.4824	22.5922
Pear1	257.188	4.79345e-06	0.000268722	4.049	4.049	64.492	15.9279
Rab3il1	291.057	7.46474e-05	0.00136702	4.04865	4.04865	72.9835	18.0266
Lig1	200.726	0.000550328	0.00496574	4.04818	4.04818	50.3313	12.4331
Slco4a1	40.6663	0.00472984	0.0217745	4.0446	4.0446	10.1947	2.52056
Mcub	70.4268	0.000341093	0.00359795	4.04106	4.04106	17.6515	4.36805
Nmi	283.343	6.83557e-06	0.00032454	4.04036	4.04036	71.013	17.5759
Tmem237	28.1121	0.00353489	0.0178914	4.03695	4.03695	7.04414	1.74492
Rgl1	234.488	5.91322e-05	0.00116551	4.02708	4.02708	58.7207	14.5815
Elmsan1	219.221	5.08273e-05	0.00105866	4.02386	4.02386	54.8865	13.6403
Rfx5	213.715	0.000488771	0.00460398	4.01352	4.01352	53.4739	13.3234
Fas	97.4407	0.00013345	0.00195003	4.01349	4.01349	24.3807	6.07468
Ralgps2	340.122	0.000115714	0.00178717	4.01176	4.01176	85.0928	21.2109
Zfp773	25.6319	0.00954053	0.035609	4.00444	4.00444	6.40976	1.60066
Fmnl2	102.208	0.00716985	0.0292625	4.00137	4.00137	25.5542	6.38635
Gm16638	40.3248	0.00561016	0.0247757	3.99919	3.99919	10.0807	2.52068
Ier5	352.518	2.7193e-05	0.000726228	3.99773	3.99773	88.117	22.0417
Afap1l2	50.3558	0.000898918	0.00695699	3.99759	3.99759	12.587	3.14866
Fam126a	92.7458	0.00129991	0.0089371	3.99736	3.99736	23.1826	5.79948
Nfkb2	679.555	0.00107192	0.00781414	3.99711	3.99711	169.858	42.4952
Dock8	365.921	0.000350078	0.00365934	3.99629	3.99629	91.459	22.886
Als2cl	134.409	0.000486043	0.0045967	3.98925	3.98925	33.5796	8.41751
Sphk1	106.208	0.000441502	0.00428172	3.98227	3.98227	26.5226	6.66017
Mcm4	172.991	5.91806e-05	0.00116551	3.98096	3.98096	43.196	10.8507
Lgals9	476.055	4.23701e-05	0.000946847	3.98002	3.98002	118.865	29.8653
Blnk	313.564	0.000206064	0.00262485	3.97969	3.97969	78.2911	19.6726
Gm10676	38.6617	0.00377843	0.0187512	3.97411	3.97411	9.64971	2.42815
Mill2	48.6475	0.00141753	0.00945593	3.97227	3.97227	12.1407	3.05636
Dck	106.493	5.63541e-05	0.00112455	3.97181	3.97181	26.576	6.69116
Ccdc88a	48.6057	0.00263333	0.0144936	3.96905	3.96905	12.1278	3.05559
Stard4	65.5793	0.00249726	0.013996	3.95814	3.95814	16.3516	4.13113
Ripor3	32.4652	0.00439442	0.0207174	3.958	3.958	8.09482	2.04518
Atf3	189.76	0.000262599	0.00309267	3.95423	3.95423	47.3031	11.9627
Epb41l2	351.268	9.64313e-07	0.000121409	3.94841	3.94841	87.5311	22.1687
Map4k2	641.255	2.84239e-05	0.000737036	3.94764	3.94764	159.784	40.4759
4930581F22Rik	35.2647	0.00218383	0.0127144	3.93845	3.93845	8.78186	2.22977
Slc9a5	63.9083	0.00398294	0.0193944	3.93818	3.93818	15.9146	4.04111
Sbsn	195.292	0.000452766	0.00435356	3.93791	3.93791	48.6313	12.3495
Lpcat4	164.871	0.00240889	0.0136746	3.93231	3.93231	41.0411	10.4369
C1ra	336.972	3.09284e-05	0.000774314	3.93153	3.93153	83.8779	21.3347
Scpep1	387.832	3.77705e-06	0.000241843	3.92532	3.92532	96.4991	24.5837
Nup210	438.676	8.0987e-06	0.000352468	3.92463	3.92463	109.145	27.8103
Cdh11	44.4626	0.00551623	0.0244777	3.91652	3.91652	11.0567	2.8231
AC125028.1	34.3011	0.0066915	0.028119	3.9143	3.9143	8.5286	2.17883
Foxs1	28.9205	0.00835276	0.0325559	3.91417	3.91417	7.19071	1.8371
Gm10499	38.1687	0.00541579	0.0240985	3.90837	3.90837	9.48658	2.42725
Cd52	427.845	0.000509009	0.0047314	3.9067	3.9067	106.326	27.2164
4833423E24Rik	188.115	0.000336508	0.00356774	3.90381	3.90381	46.7409	11.9731
Igsf10	125.739	0.00012048	0.00183462	3.90276	3.90276	31.2402	8.00463
Baz1a	110.026	0.000325795	0.00350155	3.90272	3.90272	27.3363	7.00442
Zfp69	33.5737	0.00274051	0.0149089	3.90239	3.90239	8.34128	2.13748
Adamts10	350.869	0.000432147	0.00421418	3.89996	3.89996	87.1583	22.3485
Gpm6b	119.891	0.00115481	0.00822425	3.89976	3.89976	29.7814	7.63672
Cdca3	130.146	5.0331e-05	0.00105143	3.89951	3.89951	32.3282	8.29034
Cdh24	41.8352	0.00916253	0.0345577	3.89945	3.89945	10.3918	2.66494
Cep170	75.3841	0.00244658	0.0138052	3.88612	3.88612	18.709	4.8143
Zfp512	182.005	0.00014298	0.00203325	3.88568	3.88568	45.169	11.6245
Tspyl2	193.751	5.70306e-05	0.00113137	3.88151	3.88151	48.0708	12.3846
Maml2	144.66	0.000186833	0.00245301	3.88024	3.88024	35.8882	9.24896
Stom	205.493	8.61138e-05	0.00149176	3.87861	3.87861	50.9743	13.1424
P2ry14	121.144	0.000129403	0.0019127	3.87579	3.87579	30.0452	7.75203
Tubb2b	37.9315	0.00418099	0.020014	3.87411	3.87411	9.40645	2.42803
Dhx35	105.425	0.00214125	0.0125441	3.87189	3.87189	26.14	6.75121
1700025G04Rik	176.042	0.000389954	0.00393611	3.86552	3.86552	43.6311	11.2873
Cacna1d	39.2733	0.00247651	0.013924	3.86531	3.86531	9.73352	2.51817
Car2	103.037	0.000857256	0.0067282	3.85971	3.85971	25.5273	6.61377
Inpp1	147.365	0.00366818	0.0184131	3.85697	3.85697	36.5029	9.46413
Cdt1	186.627	0.000383891	0.00388331	3.85505	3.85505	46.2221	11.99
Crlf2	240.084	0.000417663	0.00411851	3.85403	3.85403	59.4579	15.4275
Gm49338	32.4265	0.00956499	0.0356815	3.84785	3.84785	8.02728	2.08617
Tmem138	75.2282	0.00485773	0.0222038	3.84771	3.84771	18.6228	4.83997
BC017643	445.055	3.39137e-05	0.000817029	3.82688	3.82688	110.019	28.7491
Ctla2b	33.3283	0.00950355	0.0354898	3.82346	3.82346	8.23699	2.15433
Nt5e	182.974	1.36344e-05	0.000479944	3.81647	3.81647	45.2001	11.8434
Fyn	365.576	1.35409e-05	0.000478793	3.81008	3.81008	90.269	23.6922
Muc1	116.62	0.00595411	0.0258415	3.80989	3.80989	28.7959	7.55818
Cntrl	274.809	0.000599284	0.00527172	3.80666	3.80666	67.8408	17.8216
Nampt	417.689	8.26329e-05	0.001455	3.80413	3.80413	103.095	27.1008
Akap7	56.7567	0.000615271	0.00536213	3.79986	3.79986	14.0048	3.6856
Atxn7l2	80.5024	0.000509613	0.00473389	3.79372	3.79372	19.8557	5.23384
Gm5454	51.4455	0.00449324	0.0210776	3.78998	3.78998	12.6856	3.34715
Bhlhe40	269.614	1.46117e-05	0.000496321	3.78697	3.78697	66.4687	17.552
Amigo2	62.3512	0.00436674	0.020649	3.77857	3.77857	15.3627	4.06575
S1pr2	225.609	0.000101679	0.00164236	3.77682	3.77682	55.5812	14.7164
Parp4	216.887	4.84576e-05	0.00103103	3.77533	3.77533	53.427	14.1516
Gm8822	98.355	0.00485724	0.0222038	3.76726	3.76726	24.2147	6.42768
Cyp4v3	193.844	1.78992e-05	0.000556678	3.7647	3.7647	47.7155	12.6745
Dubr	68.1877	0.000873999	0.00681789	3.76326	3.76326	16.783	4.45969
Lmnb1	240.566	6.23691e-05	0.00120934	3.75783	3.75783	59.1879	15.7506
Neurl1b	94.5608	0.000789033	0.00634912	3.75628	3.75628	23.2629	6.19306
Lpar2	36.2012	0.00410531	0.0197796	3.74986	3.74986	8.90184	2.37391
Unc119	182.835	0.000181746	0.00241361	3.74953	3.74953	44.9579	11.9903
Slc12a6	322.235	9.63691e-06	0.000393884	3.7472	3.7472	79.2226	21.1418
Prex1	559.716	5.76527e-06	0.000288413	3.74562	3.74562	137.593	36.7343
Lsp1	834.269	0.000623762	0.00539943	3.74336	3.74336	205.053	54.7777
Isg15	234.598	0.000238278	0.00290905	3.74234	3.74234	57.657	15.4067
Cotl1	1096.6	0.00142355	0.00947306	3.74184	3.74184	269.501	72.0236
H2-T-ps	154.594	0.00204045	0.012166	3.73951	3.73951	37.9871	10.1583
Usp28	75.2587	0.000227032	0.00280577	3.7381	3.7381	18.4908	4.94658
Dcaf15	313.79	6.79642e-05	0.00128467	3.73721	3.73721	77.0923	20.6283
Casp3	190.96	7.69055e-05	0.0013972	3.73305	3.73305	46.9015	12.5638
Nek8	58.3191	0.00171467	0.010752	3.72698	3.72698	14.3176	3.8416
Ctc1	153.525	8.50518e-05	0.00148127	3.71906	3.71906	37.6699	10.1289
4732440D04Rik	34.5409	0.00198142	0.0119249	3.71041	3.71041	8.46996	2.28275
Rbm12b1	27.9612	0.00904496	0.034295	3.7082	3.7082	6.85542	1.84872
Ccdc102a	96.7797	0.00025532	0.00305886	3.70459	3.70459	23.722	6.40342
Vegfd	50.517	0.00103041	0.00763123	3.70092	3.70092	12.3791	3.34488
Arid3b	159.502	0.0010993	0.00796978	3.6992	3.6992	39.081	10.5647
Top2a	292.411	0.000317098	0.00344241	3.68997	3.68997	71.5989	19.4037
Vav3	70.1873	0.00159074	0.0102145	3.68725	3.68725	17.1825	4.65997
Il13ra1	176.513	6.29424e-05	0.00121749	3.68289	3.68289	43.1983	11.7295
Plekho1	511.294	0.000114653	0.00177661	3.67314	3.67314	125.042	34.0422
Cdk5rap2	162.5	2.81676e-05	0.00073612	3.67136	3.67136	39.7358	10.8232
Pkig	270.69	0.000785096	0.00633955	3.66452	3.66452	66.1584	18.0538
Fchsd2	230.046	0.00207265	0.0122894	3.66427	3.66427	56.2237	15.3438
Fignl2	36.3424	0.00530907	0.0237223	3.65829	3.65829	8.87826	2.42689
Rgs2	346.617	0.000254292	0.003053	3.65683	3.65683	84.6678	23.1533
Stat2	1058.36	1.91868e-05	0.000575643	3.6531	3.6531	258.454	70.7492
Pip4k2b	369.143	0.000154381	0.00214054	3.65187	3.65187	90.1374	24.6826
Abhd6	55.0704	0.00466751	0.0216146	3.6484	3.6484	13.4437	3.68482
Cd68	541.837	1.95054e-05	0.00058396	3.64587	3.64587	132.248	36.2734
Cmtm3	310.322	1.52438e-05	0.000509368	3.64471	3.64471	75.7347	20.7794
Tnfsf9	28.2176	0.00834972	0.0325559	3.6428	3.6428	6.8856	1.89019
Xdh	631.499	1.60737e-06	0.000152143	3.64128	3.64128	154.08	42.3147
Lin9	44.9873	0.0067078	0.0281676	3.6381	3.6381	10.9739	3.01639
Ighg2b	361.802	7.97225e-06	0.00034912	3.63331	3.63331	88.2245	24.2821
Sh2d3c	318.923	0.00052476	0.00482326	3.63279	3.63279	77.7656	21.4066
Arhgef10	217.079	7.79391e-05	0.00141081	3.63094	3.63094	52.9248	14.5761
Iqce	140.2	0.000500672	0.00469413	3.62622	3.62622	34.1695	9.42287
Morc3	186.722	7.02875e-05	0.0013067	3.62511	3.62511	45.504	12.5525
Rps6ka1	498.519	2.60389e-05	0.000713201	3.62428	3.62428	121.481	33.5188
Snx32	56.9575	0.0010304	0.00763123	3.62384	3.62384	13.8792	3.82998
Adrb1	46.2252	0.00457672	0.0213273	3.62019	3.62019	11.261	3.1106
Slamf9	152.132	0.000696124	0.00581175	3.61882	3.61882	37.0571	10.2401
Pold1	305.053	5.34432e-05	0.00109038	3.61638	3.61638	74.2929	20.5434
Dennd1a	245.391	0.000122486	0.0018532	3.61449	3.61449	59.7544	16.5319
Nab2	296.682	0.00046209	0.00441758	3.61246	3.61246	72.2332	19.9956
Sufu	257.747	7.97565e-05	0.00142903	3.60636	3.60636	62.7251	17.3929
Casp8	224.105	8.71084e-06	0.000367759	3.60511	3.60511	54.5329	15.1266
Shf	60.9828	0.00443633	0.0208801	3.59993	3.59993	14.8336	4.12052
Csf2ra	387.437	0.00013944	0.00200025	3.59395	3.59395	94.1986	26.2104
Irf2	443.692	2.85828e-05	0.000739361	3.59317	3.59317	107.87	30.0208
Ptpn6	926.5	0.000245616	0.00297035	3.59258	3.59258	225.239	62.6957
Cp	678.45	1.35479e-05	0.000478793	3.59196	3.59196	164.929	45.916
Stard8	133.753	0.000488534	0.00460398	3.59089	3.59089	32.5123	9.05412
Dgkh	42.7952	0.0063415	0.0270728	3.58677	3.58677	10.3993	2.89934
Plekhg1	63.882	0.00119363	0.00841992	3.58549	3.58549	15.5219	4.32909
Zdhhc15	37.1394	0.00272543	0.0148571	3.58017	3.58017	9.02042	2.51955
Slc25a24	95.8773	0.000288689	0.00324188	3.5784	3.5784	23.2835	6.50668
Zfp7	148.752	9.10761e-05	0.00154173	3.57398	3.57398	36.1118	10.1041
Itgam	179.612	6.11315e-05	0.00119063	3.57365	3.57365	43.6025	12.2011
Cdc25b	316.096	3.74673e-05	0.000867531	3.57132	3.57132	76.7217	21.4827
Col11a2	61.5701	0.00950187	0.0354898	3.56894	3.56894	14.9414	4.1865
Zfp74	44.9346	0.0010395	0.00767437	3.56713	3.56713	10.9029	3.05648
Lnpep	293.83	4.51713e-06	0.000262124	3.56629	3.56629	71.2901	19.99
Adcy3	87.7246	0.000445223	0.00430596	3.56442	3.56442	21.281	5.9704
Tnfrsf10b	29.8586	0.00943846	0.0352935	3.56185	3.56185	7.24194	2.0332
Sema6d	89.173	0.000957456	0.00726274	3.55962	3.55962	21.6244	6.07492
Slfn9	208.468	0.000665932	0.00565341	3.55345	3.55345	50.5295	14.2198
Glis2	97.0077	0.00224908	0.0130062	3.54593	3.54593	23.4996	6.62721
Abca2	424.295	3.29995e-05	0.000805063	3.53754	3.53754	102.717	29.0362
Ppard	240.44	0.00047749	0.00453131	3.53085	3.53085	58.1773	16.4769
Il17ra	422.193	3.65095e-05	0.000849539	3.52801	3.52801	102.132	28.9489
Bcl9	278.744	0.000306654	0.003375	3.52729	3.52729	67.4269	19.1158
Map1s	292.291	1.33552e-05	0.000474361	3.52727	3.52727	70.7039	20.0449
Fancg	105.788	0.00127986	0.00882941	3.52633	3.52633	25.5878	7.2562
Tmsb10	124.674	0.00774972	0.0309484	3.52277	3.52277	30.1474	8.55786
Colec12	145.277	0.000738909	0.00606482	3.52236	3.52236	35.1285	9.97301
Zbtb37	105.833	0.000438658	0.00425707	3.52115	3.52115	25.5884	7.26705
Zfp366	44.2994	0.00685905	0.0285393	3.51812	3.51812	10.7082	3.04372
Plac8	364.497	0.00015272	0.00212168	3.51706	3.51706	88.1	25.0494
Rab11fip2	65.488	0.00138023	0.0093167	3.51703	3.51703	15.8286	4.50056
Mrc1	255.982	5.00833e-05	0.00104969	3.51693	3.51693	61.8709	17.5923
Rtn1	54.9249	0.00509082	0.0229677	3.51414	3.51414	13.2725	3.77688
Adcy5	75.4936	0.00481775	0.0220783	3.50793	3.50793	18.234	5.19793
Wisp2	64.8479	0.000932378	0.00715314	3.49897	3.49897	15.6517	4.47323
Lrwd1	188.721	0.000114234	0.00177208	3.49149	3.49149	45.5227	13.0382
Cenpn	44.1799	0.00450551	0.0211008	3.48662	3.48662	10.6528	3.05535
Casc4	43.4055	0.00155168	0.0100348	3.48243	3.48243	10.4626	3.0044
Cacng7	56.1054	0.0050028	0.0227196	3.4815	3.4815	13.5229	3.88421
Col4a5	55.887	0.00697426	0.0288432	3.47997	3.47997	13.4686	3.87031
Nfatc1	500.656	8.96142e-05	0.00152714	3.47964	3.47964	120.653	34.6741
Ugcg	230.118	0.000100298	0.00162831	3.47279	3.47279	55.4259	15.96
AI467606	239.668	9.38487e-05	0.00155873	3.46956	3.46956	57.7112	16.6336
Ahdc1	269.338	5.4647e-05	0.00109769	3.4663	3.4663	64.8388	18.7055
Pigz	48.3066	0.00480713	0.0220369	3.46508	3.46508	11.6279	3.35573
Galnt12	97.4507	0.00153349	0.00997408	3.46434	3.46434	23.456	6.77069
Trim7	297.925	0.000796889	0.00638368	3.46357	3.46357	71.7048	20.7026
Smim3	56.6629	0.00438033	0.0206994	3.46223	3.46223	13.6362	3.93856
Plxdc1	55.8959	0.00545779	0.0242624	3.46101	3.46101	13.4503	3.88624
Rab32	206.562	0.000349172	0.00365258	3.45922	3.45922	49.6981	14.3669
Tacc3	126.373	0.000270009	0.0031393	3.45823	3.45823	30.4026	8.79137
Irf9	655.389	7.02438e-06	0.000329756	3.45795	3.45795	157.668	45.596
Zc3h6	29.6143	0.00727094	0.0295639	3.45369	3.45369	7.12193	2.06212
Map3k3	218.598	0.00281529	0.0151752	3.44654	3.44654	52.5403	15.2444
A930024E05Rik	58.8427	0.0074676	0.0301341	3.44353	3.44353	14.1394	4.10609
Thy1	629.822	0.000171405	0.0023231	3.43998	3.43998	151.298	43.9822
Cdh3	86.1575	0.000370746	0.00378284	3.43774	3.43774	20.6933	6.01943
Topbp1	190.575	0.000109942	0.00172711	3.43738	3.43738	45.7708	13.3156
Ifi207	165.486	0.000287912	0.0032401	3.43281	3.43281	39.7303	11.5737
Gpr157	54.1506	0.00301085	0.015856	3.42783	3.42783	12.9954	3.79114
Etv5	90.4769	0.0015808	0.0101831	3.42611	3.42611	21.7101	6.33666
Zfp318	309.199	0.000920615	0.00708412	3.42415	3.42415	74.181	21.6641
Ikbke	347.929	2.86294e-05	0.000739361	3.42199	3.42199	83.4579	24.3887
Pfn2	45.5603	0.00435049	0.0205998	3.41294	3.41294	10.9205	3.19973
Klhdc8b	138.182	0.000681092	0.00574064	3.40729	3.40729	33.1059	9.7162
Acp2	491.32	0.000181609	0.00241361	3.40503	3.40503	117.689	34.5633
Tex9	79.7902	0.00122179	0.00855539	3.40349	3.40349	19.1102	5.61489
Spsb1	115.442	0.000412567	0.00408253	3.39751	3.39751	27.6353	8.13398
Cbx7	260.229	0.000182123	0.00241591	3.39659	3.39659	62.2907	18.3392
Ifi202b	134.331	0.000272554	0.00314507	3.39602	3.39602	32.1532	9.4679
Tcf19	161.33	0.000671227	0.00568126	3.39555	3.39555	38.6141	11.372
St3gal4	150.991	0.000979911	0.00739018	3.39515	3.39515	36.1381	10.6441
Itpka	49.4844	0.00246815	0.013888	3.39398	3.39398	11.8425	3.48926
Ltbp1	202.045	4.90685e-05	0.00104204	3.38913	3.38913	48.3334	14.2613
Socs5	128.749	0.000957995	0.00726274	3.38721	3.38721	30.7945	9.09141
Mdfic	158.056	0.000193823	0.00251435	3.38562	3.38562	37.7992	11.1646
Gm20708	56.4143	0.00397472	0.0193668	3.38496	3.38496	13.4908	3.9855
Ebf1	202.144	0.00280043	0.015124	3.37428	3.37428	48.297	14.3133
Gja4	113.567	0.000505954	0.00471649	3.37301	3.37301	27.1309	8.04354
Zfp275	120.212	0.000687355	0.00577272	3.37223	3.37223	28.7167	8.51563
Arhgef40	251.115	9.90344e-06	0.000402445	3.36869	3.36869	59.969	17.8019
Vwa5a	392.361	4.84769e-05	0.00103103	3.36806	3.36806	93.6954	27.8188
Itpr1	153.744	0.000362442	0.00374966	3.36653	3.36653	36.7091	10.9041
Elk3	292.735	0.000678009	0.00572761	3.3648	3.3648	69.8855	20.7696
Sun2	655.53	9.4293e-05	0.00156243	3.36244	3.36244	156.466	46.5334
Atp10b	101.368	0.000617444	0.00537111	3.35915	3.35915	24.1884	7.20076
Fads1	216.142	1.87292e-05	0.00056674	3.35313	3.35313	51.5493	15.3735
Synpo2	127.1	0.00297969	0.015786	3.35209	3.35209	30.3103	9.0422
Rnf19b	640.365	3.49545e-05	0.000831185	3.35136	3.35136	152.703	45.5643
Plekhm3	150.261	0.00220489	0.0128158	3.34936	3.34936	35.8255	10.6962
Trim5	74.677	0.00263207	0.0144923	3.34788	3.34788	17.8023	5.31749
Acy3	36.6594	0.00812253	0.0319843	3.34752	3.34752	8.739	2.61059
BC028528	81.0609	0.00218668	0.0127257	3.34588	3.34588	19.3209	5.77454
Gypc	166.241	0.000753267	0.00615401	3.34217	3.34217	39.6112	11.8519
C130026I21Rik	117.663	9.37286e-05	0.00155857	3.33834	3.33834	28.0271	8.39552
Coro7	467.702	2.43466e-05	0.000685253	3.3379	3.3379	111.401	33.3746
Dusp6	290.252	0.000957822	0.00726274	3.33039	3.33039	69.0902	20.7454
L1cam	168.258	0.000181678	0.00241361	3.32573	3.32573	40.0352	12.038
Macf1	1048.94	7.16382e-06	0.000329756	3.32125	3.32125	249.488	75.1187
Apol6	113.943	0.0038337	0.0189216	3.31818	3.31818	27.0939	8.1653
C3	1844.94	0.000517298	0.00478349	3.31701	3.31701	438.656	132.244
E130307A14Rik	46.0988	0.00207916	0.0123081	3.31494	3.31494	10.9585	3.3058
Slco2b1	232.142	0.000226205	0.00279999	3.31475	3.31475	55.1836	16.6479
Rasgrp1	245.396	0.000173916	0.00234454	3.31423	3.31423	58.3316	17.6003
Pmepa1	275.118	1.6489e-05	0.000534508	3.31392	3.31392	65.3947	19.7333
Inf2	256.676	2.32479e-05	0.000664945	3.31124	3.31124	60.9972	18.4212
Cntrob	92.6775	0.000274117	0.00315022	3.31087	3.31087	22.0234	6.65184
Chn2	48.5334	0.00264424	0.0145253	3.30345	3.30345	11.5258	3.48902
Lgi2	57.2917	0.00217686	0.012679	3.30119	3.30119	13.603	4.12064
Emp2	322.417	4.93985e-05	0.00104433	3.29695	3.29695	76.5246	23.2107
Asb2	139.144	0.000530592	0.00484918	3.28771	3.28771	32.9986	10.037
Piezo1	465.774	5.35101e-05	0.00109038	3.2869	3.2869	110.453	33.6039
Lgmn	690.764	1.25629e-05	0.000459842	3.28656	3.28656	163.801	49.8398
Sostdc1	22.8932	0.00916264	0.0345577	3.28454	3.28454	5.42772	1.6525
Fut10	35.6081	0.00288254	0.0154257	3.28239	3.28239	8.44069	2.57151
Ccdc82	141.758	0.000581135	0.00516683	3.28073	3.28073	33.5979	10.241
Sp100	995.492	3.84979e-06	0.000242348	3.28008	3.28008	235.928	71.9273
Pla2g15	367.209	0.000277767	0.00316892	3.2794	3.2794	87.0217	26.5359
Rttn	39.5625	0.00862833	0.0332245	3.27928	3.27928	9.37548	2.85901
Lrrc61	153.016	0.000364604	0.0037565	3.27831	3.27831	36.2585	11.0601
Apol7a	69.6414	0.00813889	0.0319951	3.27639	3.27639	16.4994	5.03583
Rom1	48.16	0.00833407	0.0325266	3.26611	3.26611	11.3996	3.49027
Fchsd1	129.171	0.000306214	0.00337338	3.26308	3.26308	30.5669	9.3675
Cfp	548.492	0.000692268	0.00579565	3.26046	3.26046	129.765	39.7995
Pdlim4	251.23	0.00058165	0.00516814	3.25747	3.25747	59.4214	18.2416
Fcgr3	351.241	9.16872e-05	0.00154314	3.25642	3.25642	83.0684	25.5091
Paqr7	112.162	0.000373035	0.00379795	3.25519	3.25519	26.5233	8.148
Smchd1	218.206	3.45926e-05	0.000825363	3.2534	3.2534	51.5918	15.8578
Mdm1	37.3531	0.00524418	0.0235129	3.24947	3.24947	8.8285	2.7169
Synpo	198.862	2.8681e-05	0.000739361	3.24869	3.24869	46.9982	14.4668
Tcea1-ps1	41.4834	0.00965392	0.0359371	3.24817	3.24817	9.80355	3.01818
Hmgb2	38.7395	0.0084356	0.0327416	3.24816	3.24816	9.15509	2.81855
Ager	47.2206	0.00830303	0.0324324	3.2471	3.2471	11.1583	3.4364
Csf1r	967.648	0.000130195	0.00192239	3.24646	3.24646	228.644	70.4288
Pisd-ps1	251.75	0.000431189	0.00420775	3.24479	3.24479	59.4768	18.3299
Zfp827	100.57	0.00135724	0.00919678	3.24029	3.24029	23.7505	7.32974
Tgm2	941.985	2.88498e-05	0.000739746	3.23796	3.23796	222.41	68.6884
Fam13a	147.846	0.00496378	0.0226079	3.23657	3.23657	34.9034	10.7841
Map4	684.408	7.56407e-06	0.00034077	3.23312	3.23312	161.524	49.9591
Kdm3b	386.292	2.31018e-06	0.000190079	3.23236	3.23236	91.1607	28.2025
Rapgef6	273.933	0.000569047	0.00509145	3.23198	3.23198	64.6431	20.0011
Gnpda2	71.4705	0.00426791	0.0203043	3.2293	3.2293	16.8616	5.22144
Dpysl3	287.118	2.06357e-05	0.000604957	3.22647	3.22647	67.7206	20.989
Phf11d	259.918	0.00418136	0.020014	3.22519	3.22519	61.298	19.006
Hfe	167.836	0.00156621	0.0101169	3.22224	3.22224	39.5711	12.2806
Esr1	31.2061	0.00864884	0.0332853	3.22119	3.22119	7.35684	2.28389
Clmp	75.4428	0.00360089	0.0181344	3.22109	3.22109	17.7855	5.52158
Ltk	135.845	8.30351e-05	0.00145813	3.21502	3.21502	32.0076	9.95562
Ncaph	109.486	0.00615537	0.0265353	3.21305	3.21305	25.7922	8.0273
Adam12	40.9645	0.00264537	0.0145259	3.21143	3.21143	9.6488	3.00452
Fmnl3	305.78	0.00106313	0.00776749	3.21073	3.21073	72.019	22.4307
Man2b2	388.527	4.56638e-05	0.000992151	3.20791	3.20791	91.4845	28.5184
Cd276	127.531	0.000530991	0.00484918	3.20497	3.20497	30.021	9.36702
Trim56	462.863	4.18483e-06	0.000249568	3.20474	3.20474	108.956	33.9985
Nsmf	249.175	0.000260034	0.00308908	3.20395	3.20395	58.6508	18.3058
Maob	53.397	0.00748666	0.0301799	3.20169	3.20169	12.566	3.92479
Dmtn	72.6058	0.00141822	0.00945593	3.20087	3.20087	17.0851	5.33764
Adamdec1	42.9895	0.00460725	0.02142	3.2005	3.2005	10.1156	3.16065
Csf1	493.36	2.78646e-05	0.000732176	3.19969	3.19969	116.081	36.2789
Zscan20	61.8958	0.00179347	0.0110823	3.19942	3.19942	14.5629	4.55175
N4bp2l1	282.926	0.000930424	0.00714203	3.19889	3.19889	66.564	20.8085
Tacc1	387.506	2.63612e-05	0.000718166	3.19874	3.19874	91.1674	28.501
Rad51c	36.161	0.00801424	0.0316735	3.19419	3.19419	8.50392	2.66231
P3h1	105.845	0.000625276	0.00540589	3.19366	3.19366	24.8902	7.79362
Acsf2	194.895	0.00195374	0.0118239	3.18453	3.18453	45.7923	14.3796
Soga1	54.5948	0.00262214	0.0144546	3.18368	3.18368	12.8265	4.02883
Grk5	60.9405	0.00258845	0.0143507	3.18135	3.18135	14.3143	4.49943
Relb	418.049	0.00753843	0.0303193	3.18091	3.18091	98.1911	30.8688
Tedc1	93.1772	0.000883926	0.00687493	3.1778	3.1778	21.8791	6.88498
Atp6v0e2	121.547	0.00600976	0.0260312	3.16017	3.16017	28.4936	9.01647
Alx4	50.4055	0.00296836	0.0157475	3.15934	3.15934	11.8154	3.73983
Ier5l	133.633	0.00151423	0.00987154	3.15728	3.15728	31.3185	9.91947
Specc1	71.1485	0.00298985	0.015808	3.15313	3.15313	16.668	5.28616
Sulf2	485.858	1.8011e-05	0.000556678	3.15293	3.15293	113.82	36.0997
Pola2	199.732	0.000665581	0.00565341	3.15124	3.15124	46.7828	14.8458
Shisa5	1506.27	0.000427701	0.0041853	3.14941	3.14941	352.75	112.005
Spg11	95.2081	0.00160501	0.0102734	3.14567	3.14567	22.2887	7.08551
Trafd1	828.586	5.94569e-05	0.00116932	3.14545	3.14545	193.972	61.6675
Card14	39.1256	0.00286161	0.015342	3.14498	3.14498	9.15889	2.91223
Pip5k1c	705.368	0.000157722	0.00217403	3.14484	3.14484	165.117	52.5041
Armc7	170.543	9.48412e-05	0.00156695	3.14299	3.14299	39.9149	12.6996
Esyt1	838.934	5.13839e-05	0.00106254	3.14008	3.14008	196.295	62.5125
Tapbp	1435.45	0.000173553	0.00234188	3.13989	3.13989	335.862	106.966
Fhl2	44.3405	0.0027195	0.0148404	3.13902	3.13902	10.3738	3.30478
Nuak1	73.1789	0.00874219	0.0335192	3.13496	3.13496	17.1141	5.45913
Sh2b3	516.088	9.14698e-05	0.00154284	3.13277	3.13277	120.671	38.5189
Parp12	426.729	9.62449e-06	0.000393884	3.12974	3.12974	99.7483	31.8711
Mme	218.429	0.000248941	0.00300284	3.12569	3.12569	51.0382	16.3286
Bach2	204.115	0.000766463	0.00624238	3.12058	3.12058	47.6703	15.2761
Fam129c	127.62	0.000626528	0.0054134	3.12036	3.12036	29.8044	9.55159
Plxnd1	593.345	0.000272174	0.00314507	3.11764	3.11764	138.534	44.4356
Tbc1d1	217.514	0.00019427	0.00251738	3.11351	3.11351	50.7651	16.3048
Akr1b8	84.0375	0.00408927	0.0197205	3.10012	3.10012	19.5879	6.31844
Pald1	144.172	0.000428173	0.00418701	3.09743	3.09743	33.5956	10.8463
Pag1	166.846	0.0019572	0.0118255	3.09172	3.09172	38.8576	12.5683
Shisa4	97.4829	0.00632064	0.0269919	3.08875	3.08875	22.6967	7.34818
Qk	201.754	0.00280413	0.0151382	3.08358	3.08358	46.9503	15.2259
Usp25	269.343	0.000295339	0.00329545	3.08244	3.08244	62.6718	20.3318
Actg2	126.019	0.00604938	0.0261583	3.08238	3.08238	29.3224	9.51292
Slc41a3	56.4156	0.00900158	0.0341672	3.07633	3.07633	13.1191	4.26454
Col18a1	348.156	3.51183e-05	0.000833675	3.07561	3.07561	80.9561	26.3219
Nbeal2	502.452	3.8179e-05	0.000878241	3.07483	3.07483	116.825	37.9941
Slfn5	390.077	1.74877e-05	0.000550775	3.07382	3.07382	90.688	29.5033
Cdkn2d	201.134	0.00131561	0.00899395	3.07347	3.07347	46.7594	15.2139
Zfp26	105.618	0.00154798	0.010022	3.06774	3.06774	24.5402	7.99943
C2	439.05	0.00012431	0.00187075	3.06741	3.06741	102.009	33.2557
Enpp1	177.262	0.000103495	0.00166406	3.06575	3.06575	41.1784	13.4318
Flvcr1	62.6132	0.00193232	0.0117245	3.06163	3.06163	14.5392	4.74886
Dhfr	84.8269	0.00247437	0.0139175	3.05722	3.05722	19.6888	6.4401
Steap4	357.406	3.04259e-05	0.000767506	3.05708	3.05708	82.9549	27.1353
Sorcs2	60.0445	0.00958436	0.0357348	3.05351	3.05351	13.9315	4.56247
Kcnj2	40.9353	0.00619483	0.0266159	3.05332	3.05332	9.49765	3.1106
Fbxl8	93.3549	0.00241628	0.013695	3.05185	3.05185	21.6566	7.09624
Trdmt1	43.9803	0.00730866	0.0296745	3.05069	3.05069	10.2015	3.34398
Ebi3	130.471	0.000816528	0.00648758	3.04604	3.04604	30.2495	9.93076
Angpt2	53.4212	0.00701897	0.0289532	3.04328	3.04328	12.3821	4.06868
Rnf123	462.95	0.000295401	0.00329545	3.04219	3.04219	107.293	35.2682
Parp8	173.78	0.000455576	0.0043731	3.04126	3.04126	40.2711	13.2416
Cfh	178.129	0.00098453	0.00740814	3.03912	3.03912	41.2701	13.5796
Tpcn2	153.112	0.000144168	0.00204724	3.0322	3.0322	35.4493	11.691
Ctdspl2	59.8609	0.00621448	0.0266678	3.02789	3.02789	13.8533	4.57524
Flot2	360.264	0.000304885	0.003364	3.02478	3.02478	83.3479	27.5551
Bst2	455.327	0.000313987	0.00343752	3.01745	3.01745	105.263	34.8847
Sema7a	209.697	0.000262427	0.00309267	3.0167	3.0167	48.4742	16.0686
Kitl	160.693	0.00927603	0.0348618	3.01645	3.01645	37.1454	12.3143
Mphosph9	89.6687	0.00159969	0.0102533	3.01407	3.01407	20.7225	6.87527
Uhrf1	163.905	0.000320961	0.00347076	3.01406	3.01406	37.8786	12.5673
Setdb2	76.0438	0.00695086	0.0287772	3.01148	3.01148	17.5692	5.83406
Ptgir	52.435	0.00272985	0.0148681	3.0055	3.0055	12.1072	4.02835
Spc24	92.7225	0.00459795	0.021405	3.00336	3.00336	21.4049	7.12698
Trim47	308.218	0.000297563	0.00331232	3.00312	3.00312	71.15	23.6921
H2-T23	308.887	0.000533485	0.00486275	3.00296	3.00296	71.3033	23.7444
Gfra2	46.0561	0.00728252	0.0296024	3.00066	3.00066	10.6291	3.54224
Klf7	105.303	0.00107687	0.00783942	2.99792	2.99792	24.2956	8.10413
Dtx3	464.509	0.000304111	0.00336071	2.99577	2.99577	107.148	35.7664
1110051M20Rik	49.0296	0.00411155	0.0197973	2.9924	2.9924	11.3057	3.77813
Speg	97.5752	0.00259999	0.0143887	2.99142	2.99142	22.4975	7.52067
Timp1	51.6605	0.00877852	0.033601	2.98699	2.98699	11.9057	3.98586
Arhgef3	436.238	0.000362361	0.00374966	2.97617	2.97617	100.423	33.7423
Cacnb3	377.535	0.00014209	0.00202385	2.9749	2.9749	86.8978	29.2103
Cdk2	205.554	3.6046e-05	0.000847141	2.97285	2.97285	47.3026	15.9115
Myh10	105.094	0.00412982	0.0198482	2.97166	2.97166	24.1816	8.13739
Slc7a7	189.933	0.00197651	0.0119055	2.97114	2.97114	43.7002	14.7082
Gdpd5	298.44	0.00028267	0.00319642	2.97034	2.97034	68.6597	23.1151
Fam122b	64.5045	0.00467081	0.0216201	2.97007	2.97007	14.8396	4.99639
Lynx1	116.684	0.00581032	0.0253972	2.96909	2.96909	26.841	9.04015
Hal	393.089	0.000131455	0.0019329	2.96876	2.96876	90.42	30.4572
Gm45062	153.419	0.00084014	0.00662203	2.96413	2.96413	35.2731	11.9
Mmd	159.495	0.000979507	0.00739018	2.96289	2.96289	36.6653	12.3749
Arhgap26	200.854	3.78907e-05	0.000874463	2.9627	2.9627	46.1721	15.5844
Sertad4	214.025	0.00022002	0.00274315	2.95925	2.95925	49.182	16.6197
Slc36a2	56.263	0.00286255	0.015342	2.9592	2.9592	12.9289	4.36906
Gtpbp6	301.722	0.00134045	0.00910785	2.95773	2.95773	69.3234	23.438
Celf2	353.858	0.000194414	0.00251738	2.95466	2.95466	81.2758	27.5077
Sik1	376.969	0.00145473	0.00960805	2.94994	2.94994	86.541	29.3365
Sestd1	231.296	5.64685e-05	0.00112455	2.94465	2.94465	53.0691	18.0222
Tmem243	147.4	0.0011459	0.00816904	2.94323	2.94323	33.8146	11.489
Sbno2	844.275	5.82382e-05	0.00115016	2.94322	2.94322	193.683	65.8064
Prkacb	283.709	0.0002117	0.00267729	2.94127	2.94127	65.0715	22.1236
Ttbk2	68.0348	0.00883016	0.0337072	2.94077	2.94077	15.6036	5.30598
Dpy19l1	163.679	0.000285364	0.00322158	2.94048	2.94048	37.5383	12.766
Vamp5	170.288	0.00275014	0.0149325	2.93913	2.93913	39.0485	13.2857
Helb	118.534	0.000525048	0.00482326	2.93884	2.93884	27.18	9.24855
Tgfbi	728.478	0.000402509	0.00401683	2.93755	2.93755	167.018	56.8561
Gm6166	50.3975	0.00883773	0.0337177	2.9358	2.9358	11.5525	3.93503
Fat2	95.575	0.000369647	0.00377984	2.93456	2.93456	21.9055	7.46465
Tbc1d2b	294.259	0.000109636	0.00172543	2.93307	2.93307	67.4324	22.9904
Cmip	175.871	0.00013295	0.00194676	2.93147	2.93147	40.2959	13.7459
Vps37b	375.546	0.00628036	0.0269075	2.93042	2.93042	86.036	29.3596
Atp2b4	186.038	6.57796e-05	0.00125346	2.92937	2.92937	42.6157	14.5477
Sh3pxd2b	238.419	0.000105963	0.00168947	2.92497	2.92497	54.5888	18.663
Tbkbp1	230.075	0.000506067	0.00471649	2.92252	2.92252	52.6646	18.0203
Abcc1	164.264	8.68987e-05	0.00149799	2.92227	2.92227	37.5994	12.8665
Slc8b1	295.539	0.00116764	0.0082857	2.9219	2.9219	67.6449	23.151
Tbcel	116.523	0.000477521	0.00453131	2.91987	2.91987	26.6649	9.1322
Pds5b	172.785	0.00444496	0.0209067	2.91942	2.91942	39.5378	13.543
Zbtb46	75.5076	0.00133696	0.00909878	2.91925	2.91925	17.2778	5.91856
Rnd3	61.8992	0.00170722	0.0107212	2.91637	2.91637	14.1595	4.85518
Fam84a	193.402	0.00217368	0.0126709	2.91353	2.91353	44.2273	15.18
Fgd5	75.9572	0.000650987	0.00556674	2.90896	2.90896	17.3614	5.96825
Tgfbr2	623.122	2.38266e-05	0.000674851	2.90863	2.90863	142.421	48.9649
Invs	56.5891	0.00637921	0.0271844	2.90785	2.90785	12.9329	4.44758
Eml4	270.816	0.000755156	0.00616587	2.90751	2.90751	61.8903	21.2864
Itga5	216.71	0.000605206	0.00530517	2.90746	2.90746	49.5249	17.0338
Nfkbiz	136.21	0.000128985	0.00190851	2.90313	2.90313	31.1136	10.7172
Zfp760	71.5	0.00957845	0.0357222	2.90278	2.90278	16.3317	5.62622
Ncapd2	224.244	3.26841e-05	0.000801527	2.89991	2.89991	51.2048	17.6574
Susd3	204.792	0.00172985	0.0108123	2.89985	2.89985	46.7627	16.1259
Cdc42ep2	102.265	0.000609514	0.00532513	2.89924	2.89924	23.3499	8.05379
Inpp5e	193.498	0.000192004	0.00249534	2.89675	2.89675	44.169	15.2478
Mmp11	54.0974	0.0048235	0.0220832	2.8943	2.8943	12.3453	4.26538
Abr	470.161	8.93744e-05	0.00152714	2.89348	2.89348	107.284	37.0777
Aatk	84.7984	0.000773502	0.00627569	2.89092	2.89092	19.3443	6.6914
Asap1	226.727	3.34137e-05	0.000810958	2.88778	2.88778	51.7035	17.9043
Ptpn13	85.6968	0.00423591	0.0201929	2.88766	2.88766	19.5423	6.7675
Gm2a	837.174	0.000405868	0.0040374	2.88666	2.88666	190.888	66.1276
Tmco4	324.594	0.000205156	0.00261564	2.88659	2.88659	74.0116	25.6398
Lrrc3	49.1719	0.00680871	0.0284642	2.88648	2.88648	11.2117	3.88421
Pbxip1	736.678	5.13902e-05	0.00106254	2.88526	2.88526	167.948	58.2088
Cacna1c	40.5175	0.00513281	0.0230944	2.88492	2.88492	9.23681	3.20176
Hsd3b7	216.449	0.00164734	0.010473	2.8812	2.8812	49.3241	17.1193
St6galnac6	128.386	0.002966	0.0157409	2.87997	2.87997	29.2524	10.1572
Zcwpw1	48.4089	0.00393923	0.0192404	2.87983	2.87983	11.0297	3.82998
Pisd-ps2	34.9839	0.00631334	0.0269763	2.8798	2.8798	7.97084	2.76785
Ttf2	81.558	0.00483183	0.0220998	2.8773	2.8773	18.5773	6.45651
St3gal6	105.364	0.000320232	0.00347013	2.87677	2.87677	23.9985	8.34218
Ecscr	134.682	0.000320861	0.00347076	2.87634	2.87634	30.6748	10.6645
Trpm6	101.68	0.00317835	0.0164772	2.87559	2.87559	23.1565	8.05277
Ggt5	170.791	0.000106421	0.00169081	2.87559	2.87559	38.8955	13.5261
Tead2	62.4282	0.0020431	0.0121663	2.87477	2.87477	14.216	4.94508
Rab7b	109.422	0.000560144	0.00503095	2.87291	2.87291	24.9121	8.67139
Osbpl3	199.493	6.81959e-05	0.00128705	2.87071	2.87071	45.4077	15.8176
Ube2i	151.392	0.000354676	0.00369386	2.87038	2.87038	34.4579	12.0046
Rrm1	241.029	0.000395779	0.00397498	2.86257	2.86257	54.8123	19.1479
Lhfp	157.928	0.000208705	0.00264892	2.86021	2.86021	35.9049	12.5532
Ly6e	1436.32	0.00228348	0.0131426	2.85903	2.85903	326.505	114.201
Mob3a	602.724	0.000507616	0.00472468	2.85856	2.85856	137.004	47.9277
Zfp385a	337.699	0.00194347	0.0117769	2.8584	2.8584	76.7606	26.8544
Haus4	121.498	0.00295376	0.0157055	2.85542	2.85542	27.6078	9.66856
Pspc1	99.5218	0.00270801	0.0147834	2.84902	2.84902	22.5981	7.93188
Arhgap27	445.629	0.0001872	0.00245554	2.84647	2.84647	101.159	35.5383
Adcyap1r1	183.202	0.00369565	0.0184927	2.84636	2.84636	41.5867	14.6105
Cenpq	80.5999	0.00762396	0.0306055	2.84625	2.84625	18.2959	6.42806
Rnf31	596.797	2.67883e-05	0.00072395	2.8459	2.8459	135.466	47.6002
Impa2	96.0994	0.00192182	0.0116758	2.84118	2.84118	21.8018	7.67351
Mindy4	30.3862	0.0098229	0.0364124	2.83959	2.83959	6.89239	2.42725
Atp8a1	260.16	0.000831375	0.00657691	2.8386	2.8386	59.0045	20.7865
Trex1	386.55	0.00385017	0.0189763	2.83813	2.83813	87.6654	30.8884
Arid5a	515.476	8.95956e-05	0.00152714	2.83734	2.83734	116.894	41.1984
Esyt3	61.8916	0.00185137	0.0113654	2.83723	2.83723	14.0349	4.9467
Prkx	133.545	0.000226366	0.00279999	2.83465	2.83465	30.2746	10.6802
Adgra2	123.024	0.000713434	0.0059247	2.83448	2.83448	27.8892	9.83924
Prkcd	652.115	5.42948e-05	0.00109373	2.83033	2.83033	147.762	52.2068
Lama3	173.111	0.00114412	0.00816461	2.82908	2.82908	39.2196	13.863
Chrnb1	44.3594	0.00789974	0.0313577	2.82693	2.82693	10.0475	3.55422
Clec10a	256.502	0.00225407	0.0130212	2.821	2.821	58.0591	20.581
Ep300	371.05	0.000137692	0.00198527	2.81965	2.81965	83.9742	29.7818
Malt1	251.912	0.000243786	0.00295918	2.812	2.812	56.9617	20.2567
Vill	108.806	0.00824916	0.0322536	2.80416	2.80416	24.5808	8.76582
Prkar1b	66.2049	0.00214125	0.0125441	2.80095	2.80095	14.9511	5.33788
Sept4	123.325	0.00108516	0.00789163	2.80049	2.80049	27.8492	9.94441
Adam17	397.059	1.25505e-05	0.000459842	2.79949	2.79949	89.6531	32.0248
Peak1	211.265	0.000334959	0.00356205	2.79914	2.79914	47.7003	17.0411
Btg1	434.577	0.000501275	0.00469667	2.79848	2.79848	98.1131	35.0595
Nfkb1	672.898	0.000126893	0.00188747	2.79752	2.79752	151.901	54.2986
Gla	111.459	0.00239714	0.0136263	2.79666	2.79666	25.1585	8.99592
Tead1	109.131	0.00631508	0.0269763	2.79511	2.79511	24.6286	8.81133
Lrp5	509.798	0.00015811	0.00217726	2.791	2.791	114.996	41.2024
Dll1	74.6663	0.00560508	0.0247688	2.79049	2.79049	16.8416	6.03536
Carmil1	122.963	0.000828653	0.00656144	2.78883	2.78883	27.7301	9.94328
Elk1	89.9664	0.00115924	0.00824745	2.78462	2.78462	20.2789	7.28245
Kctd12	428.205	0.000368484	0.00377489	2.78458	2.78458	96.5189	34.662
Mtss1	167.568	0.000198841	0.00255826	2.78417	2.78417	37.7687	13.5655
Tmed8	187.05	0.00449514	0.0210794	2.78267	2.78267	42.1524	15.1481
Gnai2	1359.98	0.00252038	0.0140695	2.78245	2.78245	306.468	110.143
Ccr9	61.9908	0.00403117	0.0195406	2.77982	2.77982	13.9652	5.02378
Enpp2	273.324	0.00069327	0.0057975	2.77964	2.77964	61.5728	22.1513
Arhgef1	1508.27	0.000622741	0.00539943	2.77834	2.77834	339.723	122.275
Mapk7	184.453	0.00119429	0.00842036	2.77492	2.77492	41.5296	14.9661
Letmd1	198.028	0.00181465	0.0111935	2.76327	2.76327	44.5252	16.1132
Spats2l	158.925	0.0006094	0.00532513	2.75895	2.75895	35.7149	12.9451
Rnf24	72.8731	0.00673569	0.0282594	2.75675	2.75675	16.3724	5.939
Commd10	123.747	0.000703205	0.00585009	2.75585	2.75585	27.7993	10.0874
Rasgef1b	218.428	0.000999465	0.00747267	2.75522	2.75522	49.0651	17.8081
D16Ertd472e	136.734	0.00171487	0.010752	2.75459	2.75459	30.7121	11.1494
Xpnpep2	54.0587	0.00759099	0.0305133	2.75413	2.75413	12.1416	4.4085
Wnt11	41.022	0.00857124	0.0330769	2.75332	2.75332	9.21264	3.34602
Itpr2	367.973	4.28185e-05	0.000951353	2.7532	2.7532	82.6376	30.0151
Tshz1	124.342	0.00157239	0.0101429	2.75276	2.75276	27.9226	10.1435
Dpp7	201.821	0.000502014	0.00469716	2.75224	2.75224	45.3188	16.4662
Cenpt	126.39	0.000367141	0.00376787	2.74754	2.74754	28.3651	10.3238
Gm1848	33.2419	0.0085301	0.0330101	2.7466	2.7466	7.45944	2.71589
Lcn2	593.89	0.00113864	0.00814611	2.73818	2.73818	133.135	48.6216
Msh2	156.865	0.000291824	0.00326848	2.73744	2.73744	35.1619	12.8448
Ctsh	835.357	0.000526975	0.00483151	2.73481	2.73481	187.19	68.447
Rel	204.243	0.00262962	0.0144845	2.73449	2.73449	45.7657	16.7364
Serpine2	101.028	0.00192842	0.0117109	2.73445	2.73445	22.6378	8.27872
Lgi4	111.305	0.00211353	0.0124542	2.73434	2.73434	24.9402	9.12111
Plagl2	201.719	0.000133626	0.00195059	2.73214	2.73214	45.1875	16.5392
Espn	49.7385	0.00702367	0.0289532	2.73211	2.73211	11.142	4.07816
Wdr47	73.0468	0.00790733	0.0313735	2.72688	2.72688	16.353	5.99696
Dlg4	99.9833	0.00256661	0.0142768	2.72479	2.72479	22.3776	8.2126
Abcc3	209.562	0.000111586	0.00174636	2.72464	2.72464	46.9019	17.214
Igf1	256.209	0.00150075	0.00979727	2.72313	2.72313	57.3315	21.0536
Armcx2	86.7266	0.00562986	0.024855	2.72265	2.72265	19.4056	7.12746
Hif1a	240.039	8.94231e-05	0.00152714	2.71975	2.71975	53.6914	19.7412
Hebp1	179.319	0.00127394	0.00880148	2.7194	2.7194	40.1079	14.7488
Elovl5	378.282	0.00137771	0.00930414	2.71523	2.71523	84.567	31.1454
Gm36266	42.392	0.00661885	0.0279418	2.71483	2.71483	9.47648	3.49063
Gm7776	79.659	0.00989806	0.0366487	2.71404	2.71404	17.8056	6.56056
Gprc5b	386.806	0.000456524	0.00437597	2.70914	2.70914	86.4085	31.8951
Mre11a	150.232	0.00175694	0.0109477	2.70686	2.70686	33.551	12.3948
Rad9a	239.616	0.000181778	0.00241361	2.70168	2.70168	53.4791	19.7948
Rhoj	232.959	0.000583282	0.00517612	2.7003	2.7003	51.9844	19.2514
Ssc5d	122.385	0.00406255	0.0196453	2.69321	2.69321	27.2863	10.1315
Ssh2	377.262	1.46655e-05	0.000496321	2.69301	2.69301	84.1102	31.2328
Slc5a3	59.5092	0.00813733	0.0319951	2.69008	2.69008	13.2627	4.93024
Plcg1	336.382	3.86273e-05	0.000883899	2.68865	2.68865	74.9558	27.8786
Cdca7l	168.807	0.00260673	0.0144091	2.68473	2.68473	37.5969	14.004
Csk	972.72	0.000472661	0.00450033	2.6828	2.6828	216.594	80.7343
Thsd1	53.2329	0.00702631	0.0289532	2.68088	2.68088	11.8505	4.42037
Nfatc2ip	87.1522	0.00226662	0.0130616	2.67816	2.67816	19.3949	7.24187
Prkd3	178.489	0.000158322	0.00217804	2.67685	2.67685	39.7147	14.8364
Khnyn	585.201	2.67107e-05	0.00072395	2.67646	2.67646	130.204	48.6477
Eno2	71.7095	0.00166887	0.0105623	2.67096	2.67096	15.944	5.96939
Pecam1	580.701	0.000434971	0.00423404	2.66928	2.66928	129.087	48.3601
1190002N15Rik	108.164	0.00401606	0.0194941	2.66756	2.66756	24.0391	9.01163
Lamc2	186.879	0.00027701	0.00316285	2.6675	2.6675	41.533	15.5701
Nudt16	142.897	0.00128772	0.0088706	2.66561	2.66561	31.7507	11.9112
Xkr8	47.831	0.00533103	0.023804	2.66535	2.66535	10.6274	3.98723
Tns4	115.042	0.0025777	0.0143112	2.65579	2.65579	25.5299	9.61293
Zfp783	45.8467	0.00872957	0.0334954	2.65565	2.65565	10.1741	3.83111
Spns2	545.484	0.000602	0.00528568	2.65145	2.65145	120.987	45.6306
C1s2	75.3726	0.00905122	0.0343095	2.6501	2.6501	16.7146	6.30717
Dusp4	234.098	0.00396385	0.0193272	2.64838	2.64838	51.9023	19.5978
Fbxl19	222.565	0.00146175	0.00963184	2.6482	2.6482	49.3441	18.6331
Kirrel	124.704	0.00140558	0.00939787	2.64224	2.64224	27.6268	10.4558
Map3k1	472.684	0.000657848	0.00560841	2.6391	2.6391	104.676	39.6637
Maf	210.07	0.000394217	0.00396778	2.63828	2.63828	46.5155	17.631
Gm9825	80.507	0.00269134	0.0147152	2.63812	2.63812	17.8261	6.75713
Lyn	546.439	0.000147026	0.00206495	2.63795	2.63795	120.992	45.8659
Zfp408	135.267	0.000682107	0.00574576	2.63552	2.63552	29.9415	11.3607
Strada	220.563	0.000599289	0.00527172	2.63485	2.63485	48.8174	18.5276
Svbp	155.453	0.00699347	0.0288855	2.62991	2.62991	34.3849	13.0745
Homer3	107.897	0.00388694	0.01907	2.62732	2.62732	23.8581	9.08078
Rnf38	250.721	8.17406e-05	0.00144802	2.62661	2.62661	55.434	21.1048
Tcf3	530.783	0.000376995	0.00383055	2.62099	2.62099	117.271	44.7428
Sulf1	112.027	0.000775981	0.00628901	2.61994	2.61994	24.7477	9.4459
Rif1	109.041	0.00764504	0.0306606	2.61933	2.61933	24.0862	9.19557
Myb	71.3587	0.00653746	0.0276997	2.61856	2.61856	15.761	6.01895
Map7d1	509.33	0.000165462	0.00226118	2.61765	2.61765	112.482	42.9708
Pigr	1628.81	0.00683391	0.0285104	2.61614	2.61614	359.642	137.471
Col23a1	131.513	0.00274598	0.0149265	2.61353	2.61353	29.0284	11.107
Stx7	363.21	0.000168239	0.00229011	2.61293	2.61293	80.1637	30.6796
Svep1	130.372	0.0028392	0.0152691	2.61169	2.61169	28.7697	11.0157
Fxyd5	630.9	0.000688399	0.00577647	2.60902	2.60902	139.175	53.3438
Mcm7	233.014	0.000156609	0.00216504	2.60795	2.60795	51.3952	19.7071
Casp7	297.106	0.000172783	0.00233811	2.60483	2.60483	65.5053	25.1476
Olfm1	161.98	0.00491786	0.0224496	2.60325	2.60325	35.7055	13.7158
F2rl1	151.457	0.00134089	0.00910785	2.60301	2.60301	33.3849	12.8255
Cyba	581.176	0.00416267	0.0199449	2.59859	2.59859	128.032	49.2699
Ilvbl	208.301	0.000285581	0.00322158	2.59596	2.59596	45.8726	17.6707
Tmpo	380.677	0.000105726	0.00168839	2.5944	2.5944	83.8166	32.3068
Gm20605	906.705	0.00268568	0.0146957	2.58961	2.58961	199.511	77.043
Casp2	267.407	0.000266094	0.00311614	2.58955	2.58955	58.8398	22.722
Cep192	136.586	0.00353933	0.017901	2.58796	2.58796	30.0478	11.6106
Mllt6	931.121	0.000263187	0.00309267	2.58611	2.58611	204.789	79.1881
2810474O19Rik	227.799	0.000171389	0.0023231	2.58573	2.58573	50.0992	19.3753
Kit	279.971	4.0394e-05	0.000914278	2.58362	2.58362	61.5563	23.8256
Tcaf2	271.584	0.00112599	0.0080967	2.582	2.582	59.6994	23.1214
Plin2	462.945	0.00083449	0.00658855	2.58057	2.58057	101.745	39.4274
Dek	228.228	0.001542	0.0100017	2.57745	2.57745	50.1389	19.4529
Fcer1g	322.589	0.00304224	0.0159831	2.57388	2.57388	70.8353	27.5208
Nlgn2	136.323	0.000435085	0.00423404	2.5722	2.5722	29.9276	11.635
Me2	222.021	0.000169471	0.00230445	2.57094	2.57094	48.7332	18.9554
Sod3	355.2	0.00191371	0.0116416	2.56878	2.56878	77.9433	30.3425
Ppp3cc	189.372	0.00263872	0.0145176	2.56678	2.56678	41.5437	16.1852
Arap2	126.522	0.00963184	0.0358834	2.5648	2.5648	27.7487	10.819
Primpol	110.762	0.00830178	0.0324324	2.56448	2.56448	24.291	9.4721
Clcn6	122.236	0.00203346	0.0121555	2.56298	2.56298	26.8022	10.4574
Supt20	358.266	3.00644e-05	0.000761111	2.55684	2.55684	78.4909	30.6984
Fhod1	358.809	0.000263582	0.00309473	2.55612	2.55612	78.6023	30.7506
Lats2	158.775	0.00139269	0.00935603	2.55231	2.55231	34.7641	13.6207
Ap3m2	165.888	0.00183801	0.0112981	2.55197	2.55197	36.32	14.2321
Lpin2	320.098	0.000196873	0.00253758	2.55149	2.55149	70.0784	27.4657
Zdhhc23	70.4468	0.00726326	0.0295497	2.54938	2.54938	15.4184	6.04791
Dennd4a	274.036	0.00239748	0.0136263	2.54782	2.54782	59.9644	23.5356
Poc1a	59.2269	0.00811946	0.0319811	2.54659	2.54659	12.9579	5.08832
Dmwd	170.583	0.000698394	0.0058238	2.54631	2.54631	37.3194	14.6562
Kif3b	233.156	0.0072978	0.0296474	2.54292	2.54292	50.9854	20.0499
Agpat4	83.4298	0.00158561	0.0101998	2.5422	2.5422	18.2422	7.17577
Tgs1	131.246	0.0025135	0.0140535	2.5326	2.5326	28.6601	11.3165
Spice1	96.0869	0.00138936	0.00933926	2.52896	2.52896	20.972	8.29273
Ifngr2	424.161	0.00274452	0.014925	2.52683	2.52683	92.5507	36.6272
Gna12	621.881	7.90601e-05	0.00142379	2.5268	2.5268	135.692	53.7012
Fam216a	87.1755	0.00377488	0.0187512	2.52654	2.52654	19.0207	7.52835
Mrvi1	75.8817	0.00994212	0.0367192	2.52525	2.52525	16.5536	6.55523
Ttyh2	98.1636	0.000977934	0.00738939	2.52221	2.52221	21.4055	8.4868
Hipk2	86.9137	0.00102211	0.00759767	2.52084	2.52084	18.9488	7.51685
Gm7609	80.6324	0.00454503	0.0212217	2.51706	2.51706	17.5702	6.98045
Nradd	64.4066	0.00906347	0.0343375	2.51703	2.51703	14.0345	5.57581
Kctd17	256.018	0.00182769	0.0112543	2.51552	2.51552	55.7758	22.1726
Psme1	663.267	0.00139433	0.00935814	2.514	2.514	144.468	57.4654
St3gal2	188.111	0.000927824	0.00712984	2.51127	2.51127	40.9577	16.3095
Atad2b	134.231	0.00176762	0.010993	2.51116	2.51116	29.2259	11.6384
Snrk	138.899	0.00122566	0.00856441	2.51023	2.51023	30.2383	12.046
Fblim1	101.352	0.00381336	0.0188743	2.50941	2.50941	22.0617	8.79161
Ank	329.648	0.000908332	0.00701829	2.50507	2.50507	71.7132	28.6272
Otud1	67.9781	0.00762479	0.0306055	2.50451	2.50451	14.7871	5.90418
Phactr2	168.222	0.00334029	0.0170905	2.50424	2.50424	36.5915	14.6118
Ldlr	190.67	0.00858692	0.0331193	2.50216	2.50216	41.4624	16.5706
Tapbpl	616.95	0.000256999	0.00307374	2.49838	2.49838	134.089	53.6705
Arsa	273.932	0.00071423	0.00592782	2.49834	2.49834	59.5367	23.8305
Fbln7	92.9808	0.00678242	0.0284024	2.49712	2.49712	20.2051	8.09137
Tcof1	315.704	0.000120952	0.00183589	2.49628	2.49628	68.5959	27.4792
Hsd11b1	207.411	0.00072381	0.00597567	2.4936	2.4936	45.0491	18.0659
Zmiz1	517.862	0.00193536	0.0117379	2.4868	2.4868	112.371	45.1871
Pdgfra	265.738	0.00178874	0.0110579	2.48567	2.48567	57.6535	23.1943
Skil	209.202	0.00122435	0.00855953	2.48565	2.48565	45.3875	18.2598
Scara3	231.234	0.00380984	0.0188743	2.48299	2.48299	50.1487	20.1969
Arl6ip1	625.613	0.000188031	0.00246415	2.48054	2.48054	135.633	54.6788
St8sia6	97.0314	0.00097837	0.00738939	2.47779	2.47779	21.0282	8.48668
Glis3	118.757	0.000785573	0.00633955	2.47706	2.47706	25.7339	10.3889
Tmem119	244.667	0.000301809	0.00334577	2.47547	2.47547	53.0058	21.4125
Lrch3	241.504	0.000235726	0.00289179	2.47536	2.47536	52.3198	21.1362
Rpusd1	157.592	0.00186727	0.011438	2.47277	2.47277	34.1285	13.8017
Krtcap3	254.174	0.00130707	0.00896245	2.47223	2.47223	55.0403	22.2634
Dleu2	151.972	0.00113459	0.00812952	2.47058	2.47058	32.9011	13.3171
Nynrin	94.5907	0.00130782	0.00896245	2.46945	2.46945	20.4751	8.29136
Chst14	126.619	0.00388882	0.01907	2.46916	2.46916	27.4067	11.0996
Car12	571.552	0.00690041	0.0286437	2.46819	2.46819	123.696	50.116
Ganc	178.565	0.000593917	0.00523754	2.46783	2.46783	38.6434	15.6588
C1qtnf1	211.362	0.00895886	0.0340601	2.46056	2.46056	45.6934	18.5703
Slbp	113.051	0.000605948	0.00530517	2.45598	2.45598	24.4241	9.94478
Sft2d1	68.2639	0.00393293	0.0192163	2.45376	2.45376	14.7433	6.00847
Dchs1	74.5216	0.00712445	0.0291447	2.45346	2.45346	16.0941	6.55978
Dyrk1b	188.683	0.00274809	0.0149271	2.44614	2.44614	40.7064	16.6411
Klf2	438.152	0.00789135	0.031346	2.44376	2.44376	94.4939	38.6675
Dgkq	148.335	0.000987938	0.00742191	2.44342	2.44342	31.9891	13.092
Nup153	263.585	0.000364121	0.0037565	2.44324	2.44324	56.8417	23.2649
Rgs20	91.6885	0.002173	0.0126709	2.44287	2.44287	19.7715	8.09352
Usp12	233.14	0.00261852	0.0144459	2.44029	2.44029	50.2548	20.5938
Serinc5	193.718	0.00149077	0.00977326	2.43986	2.43986	41.7546	17.1136
Procr	193.342	0.00801816	0.0316795	2.43772	2.43772	41.6606	17.09
Pdgfb	290.977	0.0002544	0.003053	2.42762	2.42762	62.6065	25.7893
Mapk13	161.555	0.00104511	0.00769159	2.42698	2.42698	34.7569	14.3211
Sema3d	101.608	0.00367476	0.0184208	2.425	2.425	21.8535	9.01175
Plcg2	587.891	6.73759e-05	0.00127697	2.42427	2.42427	126.429	52.1513
Sesn1	277.98	0.00041571	0.00410499	2.42408	2.42408	59.7792	24.6605
Rai1	356.035	0.000517326	0.00478349	2.42388	2.42388	76.5627	31.5868
Gm10093	125.561	0.00347779	0.0176468	2.42015	2.42015	26.9862	11.1506
Zdhhc8	341.976	0.000126652	0.00188587	2.41983	2.41983	73.4956	30.3722
Sema4a	667.799	0.000917182	0.00706731	2.41913	2.41913	143.505	59.3209
Hivep1	358.619	0.000175623	0.00235853	2.41883	2.41883	77.0613	31.8589
Meis2	175.937	0.00183134	0.0112718	2.41731	2.41731	37.7975	15.6362
9430015G10Rik	205.215	0.00143405	0.00952497	2.41668	2.41668	44.0833	18.2412
Git2	537.792	5.40071e-05	0.00109334	2.41198	2.41198	115.446	47.8636
Dgkd	621.701	0.000215859	0.00271307	2.40891	2.40891	133.398	55.3769
Dab2	296.435	0.00170341	0.0107088	2.4055	2.4055	63.5736	26.4284
Il34	318.382	5.02968e-05	0.00105143	2.40494	2.40494	68.2749	28.3894
Prr3	132.605	0.00612512	0.0264425	2.40345	2.40345	28.43	11.8288
Mppe1	113.908	0.00649985	0.0275657	2.4004	2.4004	24.4104	10.1693
Ptpn12	159.343	0.00736377	0.0298124	2.40018	2.40018	34.1458	14.2264
Mmrn2	141.602	0.00148276	0.00974748	2.39915	2.39915	30.3394	12.6459
Klhl36	166.639	0.00324239	0.0167231	2.39679	2.39679	35.6912	14.8913
Lrch1	300.915	0.00571915	0.0251468	2.39602	2.39602	64.4435	26.896
Stn1	109.899	0.00978444	0.0362889	2.39568	2.39568	23.5347	9.82379
Bace2	267.245	0.00736163	0.0298124	2.39448	2.39448	57.2197	23.8965
Cdca7	132.4	0.0070895	0.0290861	2.39352	2.39352	28.3441	11.842
Hnrnph2	133.416	0.000715147	0.00593193	2.39226	2.39226	28.5561	11.9369
C1qc	1059.44	0.00406729	0.0196549	2.39153	2.39153	226.737	94.8084
Parvb	159.232	0.00045875	0.0043916	2.38938	2.38938	34.0671	14.2577
Pros1	201.75	0.000948419	0.00721341	2.38915	2.38915	43.1621	18.0658
Gpx2	156.385	0.00477065	0.0219052	2.38803	2.38803	33.4512	14.0079
Abca7	374.185	0.00144234	0.00955752	2.38625	2.38625	80.0179	33.5329
Cd93	240.495	0.00054569	0.00494205	2.3859	2.3859	51.4261	21.5542
Smad7	140.399	0.0019582	0.0118255	2.38584	2.38584	30.0218	12.5833
Rasal1	325.695	0.00505778	0.0228809	2.38583	2.38583	69.644	29.1907
Spsb3	177.4	0.00616299	0.0265519	2.38438	2.38438	37.9255	15.9058
Clec14a	161.491	0.00246214	0.0138708	2.38418	2.38418	34.5234	14.4802
E2f2	201.699	0.00154406	0.0100059	2.38343	2.38343	43.1143	18.0891
Arap1	785.518	0.0006906	0.00578618	2.38256	2.38256	167.886	70.4647
S100a4	263.079	0.00697711	0.0288432	2.3819	2.3819	56.2215	23.6036
B3gnt9	49.1258	0.00881833	0.0336893	2.38134	2.38134	10.4976	4.40826
Cul7	172.643	0.000625013	0.00540589	2.38117	2.38117	36.8907	15.4927
Gm28042	83.442	0.00603582	0.0261077	2.38101	2.38101	17.8296	7.48827
Tsku	78.3358	0.00242474	0.0137229	2.37956	2.37956	16.7349	7.03277
Tmem131l	545.029	0.000371447	0.00378726	2.3783	2.3783	116.413	48.9478
Enpp4	190.907	0.00242518	0.0137229	2.37314	2.37314	40.7438	17.1688
Slc9a9	133.203	0.000881152	0.00685713	2.36969	2.36969	28.4137	11.9905
Junb	669.729	0.00788216	0.0313441	2.36939	2.36939	142.854	60.2915
Arhgap10	139.499	0.00215966	0.0126101	2.36755	2.36755	29.7469	12.5644
Fryl	376.722	0.0010547	0.00773793	2.36662	2.36662	80.3215	33.9394
Accs	101.016	0.00770055	0.0308044	2.3641	2.3641	21.5296	9.10686
Btbd19	86.1128	0.00183799	0.0112981	2.36322	2.36322	18.3507	7.76515
Id2	446.734	0.000657281	0.00560697	2.36318	2.36318	95.199	40.2843
Hspbap1	67.2009	0.00600149	0.0260151	2.36315	2.36315	14.3205	6.05989
Axl	772.369	0.000148898	0.00208294	2.36066	2.36066	164.528	69.696
Lyst	204.856	0.00112303	0.00808937	2.35944	2.35944	43.6298	18.4916
Cdan1	151.016	0.00208266	0.0123134	2.35861	2.35861	32.1591	13.6347
Heg1	344.214	0.000128895	0.00190851	2.35816	2.35816	73.2958	31.0818
Notch1	379.554	5.76987e-05	0.00114271	2.35794	2.35794	80.8181	34.2748
Zfp36	744.181	0.00165792	0.0105133	2.35621	2.35621	158.416	67.2334
Taok3	286.941	0.000540219	0.00491143	2.356	2.356	61.08	25.9253
Igfbp5	1516.86	0.00750017	0.0302092	2.35584	2.35584	322.881	137.055
Stk4	545.077	0.000385757	0.00389933	2.3554	2.3554	116.018	49.256
Slc9a1	519.969	9.25415e-05	0.0015498	2.35532	2.35532	110.672	46.9881
Stab1	538.442	0.00706065	0.0290173	2.35322	2.35322	114.567	48.6852
Mmp19	183.406	0.00284156	0.0152701	2.35066	2.35066	39.0089	16.5948
Mdc1	237.026	0.000102743	0.00165386	2.35038	2.35038	50.4111	21.4481
Cyth3	201.047	0.000257977	0.00307999	2.35029	2.35029	42.7585	18.1929
5530601H04Rik	108.581	0.00410573	0.0197796	2.35018	2.35018	23.0924	9.82582
B4galt3	358.292	0.000570387	0.00509933	2.34981	2.34981	76.1957	32.4263
Mrc2	158.172	0.00391142	0.0191434	2.34875	2.34875	33.6319	14.3191
Sema4d	658.76	0.000202937	0.00259674	2.34797	2.34797	140.054	59.6492
Camkk2	148.882	0.00210386	0.0124128	2.34631	2.34631	31.6447	13.487
Gabrp	196.318	0.000518255	0.0047858	2.34505	2.34505	41.7191	17.7903
Sfi1	602.191	0.0017283	0.0108074	2.34112	2.34112	127.892	54.6285
Tmed1	158.139	0.0043638	0.0206421	2.33868	2.33868	33.5725	14.3553
Prdm2	541.176	0.000230423	0.0028402	2.33715	2.33715	114.863	49.1467
Nt5dc2	91.699	0.00395954	0.0193128	2.33606	2.33606	19.4596	8.33008
Eif2ak2	336.242	0.00243709	0.0137721	2.33467	2.33467	71.339	30.5563
Nod1	341.568	0.000314867	0.0034392	2.33356	2.33356	72.4564	31.0497
Plxna3	106.277	0.00920722	0.0346859	2.33258	2.33258	22.5411	9.66358
Trp63	137.273	0.0055767	0.0246666	2.33101	2.33101	29.108	12.4873
Il33	219.099	0.00123373	0.00859524	2.33067	2.33067	46.4563	19.9326
Tnrc6b	355.912	0.00467895	0.0216382	2.32944	2.32944	75.4506	32.39
Nr2c2	206.535	0.00202017	0.0121013	2.32916	2.32916	43.7818	18.7973
Zbtb38	118.722	0.00152183	0.00990736	2.32732	2.32732	25.1599	10.8107
Rgl3	77.7756	0.00285364	0.0153153	2.32631	2.32631	16.4798	7.08407
Prrc2c	393.357	0.000315115	0.0034392	2.32262	2.32262	83.2997	35.8646
Arl5a	162.301	0.000517027	0.00478349	2.32233	2.32233	34.3683	14.7991
Pla1a	222.093	0.00637322	0.0271671	2.3223	2.3223	47.0293	20.2512
Abcd4	123.176	0.00678589	0.0284024	2.31694	2.31694	26.0612	11.2481
Gm21781	118.84	0.00193713	0.0117435	2.31365	2.31365	25.1308	10.862
Cygb	551.979	0.00105893	0.00776088	2.31104	2.31104	116.677	50.4868
Slc6a6	835.129	0.000101425	0.00164201	2.30935	2.30935	176.482	76.4207
Wsb1	213.336	0.000330494	0.00353321	2.30714	2.30714	45.067	19.5337
Slc25a19	350.754	0.00111076	0.0080446	2.30444	2.30444	74.0647	32.14
Sgsh	374.655	0.00010816	0.00170982	2.30416	2.30416	79.1081	34.3327
Slc37a1	193.435	0.00759636	0.0305179	2.30378	2.30378	40.8412	17.7279
Irak4	178.836	0.00189718	0.011566	2.30368	2.30368	37.7583	16.3904
Spry1	147.747	0.0008546	0.00672426	2.30141	2.30141	31.1829	13.5495
Gng10	214.436	0.000428857	0.00419079	2.29922	2.29922	45.2424	19.6773
Clasp2	139.657	0.00909241	0.0343917	2.29879	2.29879	29.4632	12.8168
Cpq	267.196	0.0016173	0.0103146	2.29828	2.29828	56.3654	24.525
Sfxn3	265.732	0.000244927	0.00296711	2.2973	2.2973	56.0478	24.3972
Rnf41	252.998	0.000222856	0.00276872	2.29609	2.29609	53.3517	23.2358
Zfyve1	238.133	0.000329275	0.0035282	2.29594	2.29594	50.2157	21.8715
Trp53	516.722	0.00259717	0.0143787	2.29505	2.29505	108.947	47.4704
Ttc3	233.85	0.000629789	0.00543824	2.29498	2.29498	49.3048	21.4838
Zbtb18	221.314	0.00499486	0.0226982	2.2942	2.2942	46.6559	20.3365
Nuak2	315.963	0.000748659	0.00613057	2.29259	2.29259	66.5921	29.0467
Pid1	118.596	0.00239033	0.0136076	2.29205	2.29205	24.9931	10.9042
Cd302	145.446	0.00297252	0.0157637	2.2887	2.2887	30.6349	13.3853
Ezr	764.673	0.000331305	0.00353651	2.2881	2.2881	161.046	70.3841
Abcd1	450.271	0.00257749	0.0143112	2.28727	2.28727	94.8177	41.4545
Cx3cl1	718.607	0.000220548	0.00274731	2.2861	2.2861	151.295	66.1805
Baz2a	560.158	5.79381e-05	0.00114584	2.28594	2.28594	117.932	51.5903
Endod1	274.958	0.000110929	0.00173994	2.28515	2.28515	57.8807	25.329
Cnpy4	135.695	0.00208087	0.0123081	2.28434	2.28434	28.5611	12.503
Lrrk1	484.379	0.00113164	0.00812076	2.28263	2.28263	101.924	44.6519
Rasa2	127.888	0.0029518	0.0157055	2.28229	2.28229	26.909	11.7903
Ptprs	292.398	0.00190246	0.0115932	2.27936	2.27936	61.4943	26.9787
Ercc4	175.556	0.000985816	0.00741386	2.27915	2.27915	36.92	16.199
Enkd1	97.7076	0.00951666	0.0355294	2.27912	2.27912	20.5481	9.01582
Herc3	139.319	0.00267097	0.0146379	2.27898	2.27898	29.2985	12.8559
Pdlim7	300.565	0.000270803	0.00314126	2.278	2.278	63.198	27.7427
Mycbp2	584.928	0.000520363	0.00479898	2.27669	2.27669	122.963	54.0095
Rhobtb2	361.937	0.000138881	0.00199426	2.27502	2.27502	76.0656	33.4351
Plekhb2	375.539	0.00241149	0.0136838	2.27017	2.27017	78.8618	34.7383
Chd2	409.934	0.000146729	0.00206495	2.26412	2.26412	85.9998	37.9837
Sgpl1	567.153	3.26376e-05	0.000801527	2.26229	2.26229	118.947	52.5782
Gm42742	251.717	0.002999	0.0158326	2.25844	2.25844	52.7582	23.3605
Bicra	298.509	0.000984365	0.00740814	2.2575	2.2575	62.5559	27.7103
Vsig10	160.388	0.00133762	0.00909878	2.2521	2.2521	33.5812	14.9111
Myh9	1961	0.00089085	0.00690593	2.24968	2.24968	410.421	182.435
Acvrl1	433.694	0.000104859	0.00167791	2.24778	2.24778	90.7399	40.3687
Phka2	180.174	0.0021229	0.0124833	2.24707	2.24707	37.6925	16.774
Bri3bp	265.115	0.000414669	0.00409758	2.24035	2.24035	55.4005	24.7285
Slc4a7	104.76	0.0072511	0.0295145	2.23937	2.23937	21.8878	9.7741
Fbxo32	360.195	6.89832e-05	0.0012904	2.23792	2.23792	75.2386	33.6198
Zfp467	249.083	0.00130218	0.00894399	2.23646	2.23646	52.0164	23.2584
Selenop	922.041	0.00136107	0.00921387	2.23633	2.23633	192.547	86.0997
Ckb	245.571	0.00937301	0.0351513	2.23334	2.23334	51.2564	22.9506
Ppp1r9b	1049.21	0.00214755	0.0125706	2.23307	2.23307	218.985	98.0642
Tmem206	106.158	0.0078437	0.0312264	2.23055	2.23055	22.1473	9.92908
Mtr	213.727	0.00211744	0.0124564	2.23021	2.23021	44.5863	19.992
Tmem164	235.256	0.000402503	0.00401683	2.22894	2.22894	49.0671	22.0137
Lum	296.344	0.000815902	0.00648758	2.2281	2.2281	61.7995	27.7364
Pdpn	179.82	0.000823565	0.00652787	2.22576	2.22576	37.4849	16.8414
Klhl20	151.484	0.00581564	0.0253985	2.22459	2.22459	31.5719	14.1922
Slc12a4	229.788	0.00340973	0.0173576	2.22358	2.22358	47.8834	21.5343
Mr1	111.637	0.00284102	0.0152701	2.22171	2.22171	23.2557	10.4675
Lmbr1l	315.856	0.00146287	0.00963471	2.22169	2.22169	65.7973	29.6159
Paqr4	297.142	0.00143941	0.00955109	2.21755	2.21755	61.8556	27.8937
Sp3	232.43	0.00788791	0.031346	2.21495	2.21495	48.3635	21.835
Cyp4f13	181.805	0.0099027	0.0366487	2.21494	2.21494	37.8295	17.0792
Ndst2	317.713	0.000317119	0.00344241	2.21327	2.21327	66.0899	29.8608
Zcchc24	238.118	0.00322762	0.0166958	2.21214	2.21214	49.5233	22.3871
Csrnp1	296.797	0.00324154	0.0167231	2.20928	2.20928	61.6972	27.9264
Vrk1	175.883	0.00520039	0.0233537	2.20783	2.20783	36.5531	16.5561
Trrap	522.024	0.000123195	0.00185993	2.20711	2.20711	108.476	49.1487
Crybg1	483.531	0.00176772	0.010993	2.20563	2.20563	100.452	45.5436
Mpp1	264.761	0.000407538	0.00404412	2.20514	2.20514	54.9988	24.9412
Foxk1	494.467	0.00060444	0.0053038	2.20406	2.20406	102.697	46.5943
Psme2	171.527	0.00482196	0.0220832	2.20405	2.20405	35.6246	16.1633
Ifnar1	481.012	0.000131006	0.0019283	2.20177	2.20177	99.8631	45.3557
Dpy19l3	133.206	0.00202612	0.0121318	2.20008	2.20008	27.647	12.5664
Smg1	504.782	0.000103712	0.00166566	2.19806	2.19806	104.731	47.6471
Nipsnap3b	150.868	0.00261612	0.0144459	2.19764	2.19764	31.2996	14.2424
Kdelc1	77.6496	0.00623963	0.0267676	2.19679	2.19679	16.1071	7.33209
Ppip5k2	165.008	0.00912365	0.0344543	2.19577	2.19577	34.2221	15.5855
S100pbp	194.496	0.00313337	0.016316	2.19493	2.19493	40.332	18.3751
Exosc8	206.189	0.00226081	0.013046	2.19334	2.19334	42.745	19.4886
Gnpda1	121.668	0.00140355	0.00938983	2.19208	2.19208	25.2174	11.5039
Pold3	294.268	0.00103631	0.00766279	2.19122	2.19122	60.9823	27.8304
Dnmt3a	495.702	0.000370383	0.00378284	2.18972	2.18972	102.7	46.9008
Mmp3	148.974	0.00400188	0.0194454	2.18276	2.18276	30.8273	14.123
Gab2	232.54	0.000361102	0.00374129	2.18208	2.18208	48.114	22.0495
Antxr2	212.54	0.000727071	0.00599207	2.18028	2.18028	43.9621	20.1635
Pea15a	865.146	0.000269003	0.00313419	2.17805	2.17805	178.879	82.1277
Arhgap17	483.565	0.000189812	0.00247599	2.17736	2.17736	99.9704	45.9135
Ogfr	807.725	0.000403077	0.00401965	2.17567	2.17567	166.937	76.7287
Fam219a	175.027	0.0011239	0.00808937	2.17456	2.17456	36.1668	16.6318
Crybg3	206.575	0.00103484	0.00765596	2.17274	2.17274	42.672	19.6397
Bahd1	298.954	0.000696745	0.00581349	2.17188	2.17188	61.7453	28.4295
Zfyve26	252.964	0.000335959	0.00356774	2.17005	2.17005	52.2298	24.0685
Elmo2	418.968	6.89021e-05	0.0012904	2.16943	2.16943	86.4957	39.8702
Arsb	350.496	0.00141829	0.00945593	2.16839	2.16839	72.3464	33.3641
Patl1	253.066	0.0013843	0.00933926	2.16795	2.16795	52.2317	24.0927
Cast	302.909	0.00898672	0.0341384	2.16488	2.16488	62.4853	28.8632
Tpst2	339.237	0.000990495	0.0074332	2.16444	2.16444	69.9738	32.3289
Ece1	952.681	0.00183715	0.0112981	2.16409	2.16409	196.496	90.7984
Man2b1	999.142	0.000638982	0.00548404	2.16323	2.16323	206.048	95.2499
Pdlim3	402.183	0.00298274	0.0157881	2.16171	2.16171	82.9177	38.3574
Pou6f1	270.441	0.000980047	0.00739018	2.16156	2.16156	55.7551	25.7939
Ccdc69	143.71	0.0070367	0.0289791	2.16132	2.16132	29.6266	13.7077
Btg2	708.45	0.00120588	0.00848088	2.15686	2.15686	145.935	67.661
Slc4a3	79.2529	0.00694645	0.0287755	2.15669	2.15669	16.325	7.56947
Cmtr1	764.933	0.000111415	0.00174563	2.15537	2.15537	157.529	73.0867
Phldb3	138.909	0.00415131	0.0199108	2.15523	2.15523	28.606	13.2728
Acap2	320.352	0.00233559	0.0133824	2.15316	2.15316	65.9469	30.6279
Trip6	211.506	0.00517011	0.02324	2.15029	2.15029	43.5179	20.2381
Sfrp1	623.12	0.000531198	0.00484918	2.14733	2.14733	128.141	59.6744
Tnrc6c	333.363	0.000316724	0.00344241	2.14411	2.14411	68.5145	31.9548
Gtpbp2	796.514	0.000855017	0.00672426	2.14359	2.14359	163.689	76.3621
Pxdn	256.822	0.000576479	0.0051319	2.14147	2.14147	52.7586	24.6366
Vim	1336.69	0.00316606	0.0164316	2.13908	2.13908	274.477	128.316
Sh3pxd2a	503.709	0.000259583	0.00308893	2.13904	2.13904	103.431	48.3539
Emilin1	268.663	0.0028543	0.0153153	2.13824	2.13824	55.159	25.7964
Abhd2	578.636	8.58964e-05	0.00148982	2.13806	2.13806	118.796	55.5623
Man1a2	270.703	0.00434939	0.0205998	2.13745	2.13745	55.57	25.9982
Ugdh	159.995	0.00438482	0.0207096	2.13745	2.13745	32.8438	15.3659
4933427D14Rik	107.903	0.00398588	0.0193944	2.13329	2.13329	22.1338	10.3754
Slco2a1	249.267	0.0087288	0.0334954	2.13074	2.13074	51.1077	23.9859
Limk1	275.059	0.00678474	0.0284024	2.13009	2.13009	56.3894	26.4728
Rbfox2	243.039	0.000322311	0.00347736	2.12998	2.12998	49.8239	23.3917
Rhog	617.901	0.00206742	0.0122775	2.12649	2.12649	126.592	59.5311
Prr12	434.328	0.000325772	0.00350155	2.12571	2.12571	88.9702	41.8543
Cabin1	645.256	0.000261514	0.00309267	2.12385	2.12385	132.133	62.2141
Znrf1	682.671	0.000785026	0.00633955	2.12191	2.12191	139.746	65.8585
Erf	323.825	0.00454015	0.0212061	2.1215	2.1215	66.2834	31.2437
Shkbp1	394.875	0.00305366	0.0160312	2.12121	2.12121	80.8223	38.102
Npc1	307.106	0.000831616	0.00657691	2.1205	2.1205	62.8499	29.6392
Flna	1799.94	0.000336438	0.00356774	2.11714	2.11714	368.135	173.883
Pcnt	246.033	0.00026629	0.00311614	2.1171	2.1171	50.3199	23.7684
Rnf44	627.777	0.000702275	0.0058458	2.11457	2.11457	128.337	60.6916
Sp2	249.548	0.000392604	0.00395719	2.11433	2.11433	51.013	24.1273
Mfhas1	275.879	0.0021119	0.0124498	2.11252	2.11252	56.3769	26.6871
Serhl	178.994	0.00259006	0.0143507	2.11247	2.11247	36.5778	17.3152
Nop56	308.845	0.00492735	0.0224711	2.10454	2.10454	63.0213	29.9454
Trim26	724.857	0.000189497	0.00247417	2.10362	2.10362	147.885	70.3003
Peli1	216.422	0.000942817	0.00719408	2.10354	2.10354	44.1536	20.9902
Tlcd2	85.9808	0.00888419	0.0338584	2.10225	2.10225	17.5373	8.34218
Cdc42se2	567.673	0.000254037	0.003053	2.09999	2.09999	115.739	55.114
Nup160	123.882	0.00824759	0.0322536	2.09947	2.09947	25.2551	12.0293
Cep162	149.569	0.00945855	0.0353405	2.0975	2.0975	30.4805	14.5319
Tet2	136.667	0.00658265	0.0278494	2.09467	2.09467	27.8367	13.2893
Scly	486.211	0.0071508	0.0291932	2.09407	2.09407	99.0213	47.2866
Ctps2	260.858	0.00288179	0.0154257	2.09375	2.09375	53.1231	25.3722
Rarg	460.097	0.00368646	0.0184664	2.0926	2.0926	93.6775	44.7661
Zfp653	164.097	0.00305316	0.0160312	2.09238	2.09238	33.4093	15.9672
Itgav	205.318	0.00977561	0.0362889	2.09213	2.09213	41.8	19.9797
Eml2	253.656	0.00592455	0.0257528	2.09202	2.09202	51.6399	24.6842
Tubgcp4	296.159	0.00830874	0.0324457	2.09181	2.09181	60.2902	28.822
Notch2	522.317	0.00121467	0.00853012	2.09131	2.09131	106.32	50.8391
Cadm1	291.715	0.000632263	0.00545293	2.09037	2.09037	59.3697	28.4015
Rbm3	259.141	0.00080239	0.00641412	2.0899	2.0899	52.7356	25.2335
Cep57	126.886	0.00658187	0.0278494	2.0897	2.0897	25.8205	12.3561
Rabgap1l	341.873	0.00235836	0.01348	2.08871	2.08871	69.5562	33.301
Plgrkt	281.772	0.00418568	0.0200279	2.08509	2.08509	57.2895	27.4758
Bbc3	166.447	0.00439643	0.02072	2.08508	2.08508	33.8417	16.2304
Notch3	261.751	0.000996345	0.00745329	2.08399	2.08399	53.208	25.5318
Foxj2	370.591	0.00104151	0.00768114	2.08322	2.08322	75.3218	36.1564
Arid1a	791.07	0.000859891	0.00673529	2.08295	2.08295	160.775	77.1862
Mef2a	301.147	0.00641279	0.0272781	2.08292	2.08292	61.204	29.3837
Suz12	219.387	0.00244252	0.0137932	2.08289	2.08289	44.5872	21.4064
Arid4a	164.185	0.00248149	0.0139464	2.08027	2.08027	33.3518	16.0325
Zer1	405.865	0.00140371	0.00938983	2.0798	2.0798	82.4382	39.6376
Smurf1	384.543	0.000485134	0.00459119	2.07847	2.07847	78.0878	37.5699
Ifi35	713.824	0.000273187	0.00314876	2.07714	2.07714	144.918	69.7678
Thbs2	240.289	0.00496646	0.0226129	2.07673	2.07673	48.7787	23.4883
Sox10	758.046	0.00536593	0.0239068	2.07617	2.07617	153.867	74.1111
Rflnb	359.04	0.00262591	0.0144697	2.07411	2.07411	72.8492	35.1231
Marcks	488.27	0.00778716	0.031054	2.07405	2.07405	99.0688	47.7659
Stat5a	281.849	0.00122194	0.00855539	2.07297	2.07297	57.1748	27.5811
Fmr1	129.913	0.0040214	0.0195133	2.07281	2.07281	26.3529	12.7137
Ssbp4	486.737	0.00872047	0.0334787	2.06871	2.06871	98.6583	47.6907
Rbck1	909.84	0.00168846	0.010644	2.06854	2.06854	184.412	89.151
Klc2	255.124	0.00593319	0.0257745	2.06726	2.06726	51.6975	25.0077
Ifngr1	612.471	0.00140032	0.00938695	2.06584	2.06584	124.076	60.0608
Tfeb	476.874	0.00491125	0.0224267	2.063	2.063	96.5542	46.8029
Ptk2b	882.549	0.00113434	0.00812952	2.06181	2.06181	178.652	86.648
Ccdc88c	583.818	0.000243853	0.00295918	2.05962	2.05962	118.131	57.356
Skap2	322.221	0.000358992	0.00372217	2.05946	2.05946	65.1971	31.6573
Lix1l	154.269	0.00327766	0.0168338	2.05722	2.05722	31.2008	15.1665
Kdm7a	223.164	0.00855167	0.0330512	2.05701	2.05701	45.1332	21.9412
Nectin1	312.633	0.00141598	0.00945395	2.05618	2.05618	63.2176	30.7452
Sept8	385.058	0.000273428	0.00314876	2.05609	2.05609	77.8613	37.8686
Cxcl12	935.395	0.000523931	0.00482129	2.05371	2.05371	189.057	92.0561
Plekhm2	409.589	0.000455313	0.0043731	2.05361	2.05361	82.7823	40.3107
Rab12	180.546	0.00249903	0.0140003	2.05175	2.05175	36.4772	17.7786
Otud4	295.915	0.0067625	0.028355	2.04959	2.04959	59.7613	29.1577
Tcf20	350.625	0.000157471	0.0021727	2.04928	2.04928	70.8061	34.5517
Spidr	71.3478	0.00706031	0.0290173	2.04889	2.04889	14.4071	7.03163
Dffa	197.789	0.00150848	0.00984315	2.04886	2.04886	39.9387	19.4932
Plekha6	300.538	0.00299803	0.0158326	2.0485	2.0485	60.6822	29.6228
Midn	725.137	0.00963735	0.0358944	2.04798	2.04798	146.4	71.4847
Mtss1l	248.349	0.00117016	0.00829583	2.0479	2.0479	50.139	24.4831
Amdhd2	356.306	0.00789152	0.031346	2.04704	2.04704	71.9223	35.1348
Slc45a4	386.053	0.000117064	0.00179622	2.04694	2.04694	77.9254	38.0691
Heatr6	258.821	0.00215516	0.0126037	2.04641	2.04641	52.2381	25.5267
Pdgfrb	379.109	0.000282467	0.00319642	2.04594	2.04594	76.509	37.3955
Ptpn14	157.093	0.00407581	0.0196739	2.04386	2.04386	31.6906	15.5053
Nsmaf	353.328	0.00382922	0.0189061	2.04315	2.04315	71.2677	34.8813
Rap2b	262.724	0.000938401	0.00717592	2.04232	2.04232	52.984	25.9431
Phc2	802.25	0.0021158	0.0124564	2.04213	2.04213	161.785	79.2237
Enpep	220.203	0.00438543	0.0207096	2.04074	2.04074	44.3952	21.7544
Khdrbs1	313.617	0.000280495	0.00318715	2.04058	2.04058	63.2265	30.9845
Uhmk1	358.646	0.00084404	0.00664905	2.03993	2.03993	72.2951	35.4401
Unk	312.413	0.0017345	0.010827	2.03461	2.03461	62.9107	30.9203
Amotl1	297.624	0.0016709	0.0105656	2.0331	2.0331	59.9151	29.4698
Isyna1	453.593	0.00228538	0.0131428	2.03275	2.03275	91.3071	44.918
Ccm2	509.094	0.00222889	0.012918	2.03183	2.03183	102.461	50.4279
Zufsp	164.902	0.00200264	0.0120218	2.02943	2.02943	33.1729	16.3459
Igsf9	183.433	0.00277913	0.0150378	2.02794	2.02794	36.8899	18.1909
Hic1	142.183	0.00892218	0.033994	2.02732	2.02732	28.5908	14.1027
Szt2	379.469	0.00211048	0.0124466	2.02726	2.02726	76.3043	37.6391
Postn	662.234	0.000270332	0.00313999	2.02714	2.02714	133.16	65.6885
Zfp236	216.502	0.00283097	0.0152397	2.02688	2.02688	43.5314	21.4771
Lpar1	127.414	0.00688898	0.0286185	2.02543	2.02543	25.6115	12.6449
Plekha5	147.155	0.00398559	0.0193944	2.02359	2.02359	29.5688	14.6121
Exo5	110.429	0.0037714	0.0187475	2.02317	2.02317	22.1875	10.9667
Gpx3	579.468	0.00450568	0.0211008	2.02067	2.02067	116.37	57.5897
Brms1l	127.747	0.0068989	0.0286437	2.01945	2.01945	25.6482	12.7006
Ccdc34	97.4827	0.00714068	0.0291857	2.01867	2.01867	19.569	9.69396
Vamp1	488.889	0.000219667	0.00274117	2.01808	2.01808	98.1294	48.6252
9130011E15Rik	107.693	0.00729686	0.0296474	2.01563	2.01563	21.6056	10.719
Rtel1	219.962	0.00504764	0.0228717	2.01532	2.01532	44.1266	21.8955
Eri1	229.165	0.00625979	0.0268459	2.01494	2.01494	45.9693	22.8143
Cep83	118.888	0.00854528	0.03304	2.01326	2.01326	23.8405	11.8417
Isoc1	212.782	0.00894834	0.0340385	2.01254	2.01254	42.6626	21.1984
Dzip1	107.449	0.00924732	0.0347724	2.01181	2.01181	21.5404	10.707
Rps6kc1	115.93	0.00566659	0.0249882	2.01101	2.01101	23.2369	11.5548
Setx	343.946	0.00245135	0.013821	2.01068	2.01068	68.9355	34.2847
Rcbtb2	288.302	0.00407681	0.0196739	2.01053	2.01053	57.7814	28.7394
Msh6	173.423	0.00862336	0.0332144	2.01034	2.01034	34.7562	17.2887
Fez2	195.107	0.00160277	0.0102637	2.00223	2.00223	39.0388	19.4976
Vps13c	207.085	0.00798649	0.0315995	2.00016	2.00016	41.4183	20.7075
Ier3ip1	606.828	0.00149103	0.00977326	0.499999	-2	55.1661	110.332
Elof1	1091.85	8.68349e-05	0.00149799	0.499913	-2.00035	99.2467	198.528
Dhrs7b	552.488	0.000140402	0.00200589	0.499888	-2.00045	50.218	100.459
Ogfod2	933.311	0.000146872	0.00206495	0.499866	-2.00053	84.8299	169.705
Pcca	693.918	0.00254758	0.0141878	0.499764	-2.00095	63.0618	126.183
Cgrrf1	516.495	0.000611131	0.00533265	0.49964	-2.00144	46.9295	93.9266
Rpl3-ps1	340.705	0.00719106	0.0293237	0.499455	-2.00218	30.9486	61.9647
Timm17a	445.535	0.0080144	0.0316735	0.499439	-2.00225	40.4701	81.0311
Morn2	208.142	0.00265233	0.0145527	0.499435	-2.00226	18.9064	37.8556
Fam210b	1493.49	0.00273555	0.0148877	0.499287	-2.00286	135.631	271.649
Eif3g	1318.1	0.000177811	0.00238112	0.498989	-2.00405	119.651	239.786
Ndufa1	392.598	0.00119556	0.0084251	0.498873	-2.00452	35.6321	71.4253
Gcsh	448.616	0.000542691	0.00492503	0.498439	-2.00626	40.6906	81.636
Ppib	2118.48	0.00275922	0.0149645	0.498337	-2.00667	192.123	385.529
Ergic1	3045.55	0.000287584	0.00323899	0.498159	-2.00739	276.126	554.294
Bckdhb	498.884	0.00015237	0.0021189	0.497896	-2.00845	45.2142	90.8105
Gorasp2	2559.11	0.000151317	0.00211051	0.497801	-2.00883	231.902	465.852
Tsr3	405.331	0.00018533	0.00244009	0.497707	-2.00921	36.7252	73.7889
Dpm1	516.313	0.000572088	0.00510894	0.497564	-2.00979	46.771	94
Dym	855.982	0.00039761	0.0039857	0.497506	-2.01002	77.5339	155.845
Eif5a	1951.44	0.00661149	0.0279325	0.497092	-2.0117	176.652	355.37
Rpl4	2621.76	0.0066506	0.0279941	0.496988	-2.01212	237.295	477.467
Fdps	251.095	0.000446117	0.00431165	0.496984	-2.01214	22.7265	45.7289
Gnptg	763.973	4.28416e-05	0.000951353	0.496944	-2.0123	69.1429	139.136
Dhrs4	1289.01	3.26033e-05	0.000801527	0.496748	-2.01309	116.627	234.782
Cdk5rap3	1669.98	0.00132271	0.00903223	0.49673	-2.01316	151.093	304.176
Arfgap3	1975.41	0.00351661	0.0178245	0.496724	-2.01319	178.725	359.808
Rab26	326.394	0.000665028	0.00565254	0.496307	-2.01488	29.5125	59.4641
Glo1	509.899	0.000671083	0.00568126	0.496159	-2.01548	46.0949	92.9036
Cd164l2	176.974	0.00489038	0.0223459	0.495692	-2.01738	15.9875	32.253
Tbca	309.376	0.000743309	0.00609384	0.495497	-2.01817	27.9404	56.3886
Bod1	475.502	0.000116855	0.00179496	0.495483	-2.01823	42.9428	86.6685
Ndufs7	1124.18	0.000585748	0.00518495	0.495247	-2.01919	101.489	204.927
Tmem234	2545.15	0.00290435	0.0155071	0.495193	-2.01941	229.755	463.97
Edf1	1043.86	0.00104212	0.00768164	0.495106	-2.01977	94.2191	190.301
Wdr74	711.504	7.00009e-05	0.00130394	0.495062	-2.01995	64.2164	129.714
Hagh	672.545	0.000100324	0.00162831	0.49501	-2.02016	60.6955	122.615
Chchd1	450.288	0.00116675	0.0082857	0.494868	-2.02074	40.6289	82.1004
2300009A05Rik	239.039	0.00776921	0.0309999	0.494783	-2.02109	21.5655	43.5857
Taldo1	2038.15	0.00325618	0.016759	0.494768	-2.02115	183.873	371.634
Cox4i1	1554.06	0.00312782	0.0163066	0.494287	-2.02311	140.1	283.439
Itga2b	380.367	0.000288989	0.00324188	0.494269	-2.02319	34.2897	69.3746
Bet1l	1008.19	0.000573076	0.00511363	0.494055	-2.02407	90.8583	183.903
Cbr1	806.003	0.000135979	0.00196493	0.494016	-2.02423	72.6332	147.026
Fam58b	429.08	0.000186652	0.00245291	0.493776	-2.02521	38.653	78.2804
Cltb	1374.51	5.00735e-05	0.00104969	0.49341	-2.02671	123.753	250.812
Fdx1l	372.855	0.000736529	0.00605233	0.493407	-2.02672	33.5697	68.0365
Uqcrb	204.494	0.00158862	0.0102055	0.493364	-2.0269	18.4103	37.3158
Eny2	597.898	0.000638423	0.00548404	0.493293	-2.02719	53.8222	109.108
Kcnk1	1130.79	0.000487357	0.00460159	0.49311	-2.02795	101.765	206.373
Ero1lb	1644.68	0.000265457	0.00311156	0.493077	-2.02808	148.005	300.166
Papss2	1539.95	0.002948	0.0156926	0.492946	-2.02862	138.553	281.072
Yipf5	696.135	0.0061976	0.0266197	0.492703	-2.02962	62.6107	127.076
Mrpl28	959.504	9.94257e-05	0.00161894	0.4923	-2.03128	86.2465	175.191
Ndufa6	715.383	0.000523039	0.00481736	0.492289	-2.03133	64.3024	130.619
Arfip2	1784.16	0.000888215	0.00690067	0.491843	-2.03317	160.263	325.842
Cryab	1108.68	0.000209294	0.002654	0.49174	-2.03359	99.5729	202.491
Trpt1	181.703	0.00289881	0.0154853	0.49156	-2.03434	16.3147	33.1897
Gm14017	83.1646	0.0081541	0.0320281	0.491305	-2.0354	7.46434	15.1929
Trappc6a	910.502	0.000162727	0.00223429	0.491194	-2.03586	81.7076	166.345
Bhlha15	5270.04	0.00757557	0.03046	0.491139	-2.03608	472.89	962.843
Ccdc58	239.629	0.00362095	0.0182029	0.490959	-2.03683	21.4966	43.7848
Dph3	718.126	0.000284832	0.00321828	0.490755	-2.03768	64.4018	131.23
Rplp0	1026.14	0.00714886	0.0291932	0.490695	-2.03793	92.0161	187.522
Paxx	743.209	8.65899e-05	0.00149799	0.490588	-2.03837	66.6348	135.826
Chchd7	501.232	0.00056439	0.00505942	0.490401	-2.03915	44.927	91.6128
Pdia5	519.845	0.00747858	0.0301646	0.489634	-2.04234	46.542	95.0548
Eef1b2	1600.08	0.00174635	0.0108865	0.489497	-2.04291	143.227	292.6
Fndc10	320.674	0.00439229	0.0207174	0.489135	-2.04442	28.6887	58.652
Suclg1	1170.71	0.000136951	0.0019766	0.489126	-2.04446	104.735	214.127
Ttc39c	493.647	0.0018496	0.0113594	0.488656	-2.04643	44.1319	90.3129
Bola2	638.692	0.000326811	0.0035098	0.488024	-2.04908	57.0448	116.889
Hbb-bs	380.204	0.00114474	0.00816486	0.487869	-2.04973	33.9501	69.5885
Rps5	2003.91	0.00628369	0.0269075	0.487854	-2.04979	178.934	366.777
Hist1h2bc	354.843	0.00161395	0.0103026	0.487843	-2.04984	31.6843	64.9477
Snhg3	253.094	0.00116814	0.0082857	0.487691	-2.05048	22.5938	46.3281
Smim14	2642.42	8.50712e-05	0.00148127	0.487513	-2.05123	235.827	483.734
Selenof	1765.92	0.000257741	0.00307999	0.4874	-2.0517	157.575	323.298
Aldh3b2	948.681	3.34022e-05	0.000810958	0.487393	-2.05173	84.6513	173.682
Eaf2	459.292	0.00496194	0.0226069	0.487388	-2.05175	40.9826	84.0862
Scand1	796.547	0.00412083	0.0198252	0.487261	-2.05229	71.0621	145.84
Ttc7b	367.355	0.000793613	0.00637244	0.48696	-2.05356	32.7579	67.2702
Gmppa	1555.95	0.00103713	0.00766489	0.486873	-2.05392	138.73	284.94
Cdk18	1272.96	0.00772302	0.0308768	0.48686	-2.05398	113.496	233.117
Gm11964	136.599	0.00571619	0.025144	0.486468	-2.05563	12.1719	25.0209
Dnajb11	1773.41	4.81593e-05	0.00103103	0.486351	-2.05613	157.994	324.857
Insig2	1523.25	0.000954338	0.0072506	0.486087	-2.05724	135.653	279.072
Tst	938.51	5.36089e-05	0.00109082	0.485977	-2.05771	83.5654	171.953
4930503E24Rik	80.329	0.00840343	0.0326676	0.485968	-2.05775	7.15244	14.7179
Rps21	356.792	0.00681999	0.0284938	0.485894	-2.05806	31.765	65.3743
Ly6g6e	330.744	0.00122707	0.00856583	0.485425	-2.06005	29.4251	60.6172
Smdt1	1062.11	0.000652378	0.00557527	0.485375	-2.06026	94.4853	194.665
Ginm1	783.138	0.000219583	0.00274117	0.48534	-2.06041	69.664	143.537
Edem2	2426.61	0.0024152	0.013695	0.485305	-2.06056	215.847	444.766
[truncated: 599 more rows]
